# Supplementary material for: Duckweed: a starch-hyperaccumulating plant under cultivation with a combination of nutrient limitation and elevated CO2
Source: Front Plant Sci. 2025 Feb 10;16:1531849. doi: 10.3389/fpls.2025.1531849 (PMC11847889; doi:10.3389/fpls.2025.1531849)
Supplement: Supplementary file 1 [file DataSheet1.xlsx]

## Sheet: Supplementary Data 1
Supplementary Data 1. List of annotated genes supported by transcriptome data.
Gene_ID	FPKM value
Landoltia_punctata_GLEAN_10000001	14.35	10.19	10.24	14.93	17.23	16.48	17.7	14.51	8.25	7.01	8.11	10.23	12.8	10.96	13.23	14.78	16.86	13.43	17.57	19.36	9.78	13.51	16.28	14.04	12.87	14.99	15.62	17.02	9.96	11.58	807.74
Landoltia_punctata_GLEAN_10000002	6.92	6.72	11.65	11.58	14.62	13.16	19.35	15.63	9.16	9.62	15.35	15.51	10.22	12.66	15.88	9.88	12.19	10.59	13.96	15.72	16.01	17.27	12.14	9.84	15.11	10.53	21.85	17.55	17.04	15.54	806.5
Landoltia_punctata_GLEAN_10000003	10	10.13	8.12	8.8	28.58	21.87	8.27	7.91	6.78	6.3	21.77	24.9	27.49	24.55	20.06	27.47	12.15	12.57	9.28	13.02	16.15	18.76	22.54	16.27	7.87	8.02	7.63	8.61	3.55	3.44	845.72
Landoltia_punctata_GLEAN_10000004	1.01	0	0	2.06	0.5	0.45	0	0	0	0	0.43	0	0	1.24	0.86	0	0.39	0.51	0.41	0	2.23	0.85	1.36	0.42	0.36	0	0.47	0.39	1.6	0	31.08
Landoltia_punctata_GLEAN_10000005	1.53	2.69	1.81	1.25	3.65	2.19	1.47	1.47	2.52	1.19	2.86	1.6	1.38	2.26	2.34	0.86	1.17	0.93	1.72	2.89	2.44	2.57	3.84	2.05	4.31	1.78	2.26	4	2.67	3.82	135.04
Landoltia_punctata_GLEAN_10000007	0.9	2.56	2.08	2.29	2.9	1.41	0.65	1.5	2.67	2.1	1.33	1.76	1.62	2.58	2.48	1.26	2.93	1.14	3.07	2.97	3.77	2.45	2.62	1.31	2.05	3.55	1.66	1.21	1.6	1.87	124.58
Landoltia_punctata_GLEAN_10000008	0	0	0.76	0	0	0.81	0	0.43	0.83	0.7	0	0	0	0.37	0	0.84	0	0.92	0	0	0	0.38	0.41	0	0	0.38	2.09	0	0	0.38	18.6
Landoltia_punctata_GLEAN_10000010	5.33	6.5	7.41	6.38	4.83	7.86	7.55	5.76	8.68	5.94	4.91	4.23	3.55	4.36	3.93	7.34	4.79	2.82	5.95	3.72	4.71	4.27	6.22	5.03	5.7	6.93	5.76	4.63	4.77	3.08	325.88
Landoltia_punctata_GLEAN_10000011	38.28	41.61	41.99	31.59	37.2	32.2	32.42	32.91	59.2	62.55	26.92	27.64	47.87	31.83	23.34	29.99	30.58	34.45	52.34	45.96	46.43	44.69	49.97	67.19	72.97	63.62	63.06	66.51	58.74	46.85	2681.8
Landoltia_punctata_GLEAN_10000012	0.57	0.5	0.95	0.29	2.81	1.01	0	0	0.26	0.44	2.4	1.73	5.36	2.78	3.85	3.17	3.26	1.44	7.06	5.36	0.75	0	3.3	4.26	3.39	4.01	0	0.44	4.49	1.88	131.52
Landoltia_punctata_GLEAN_10000014	1.54	1.35	5.49	1.96	2.29	1.03	1.11	0.73	49.51	78.85	0.65	0.33	0.35	0.94	0.33	0	0	0.39	0	0	0	0	1.72	0.96	2.16	0.64	0	0	1.52	0	307.7
Landoltia_punctata_GLEAN_10000015	0.41	0.36	0	2.51	2.44	1.47	1.18	0.39	0.75	0.64	0.35	1.43	1.48	0.34	1.04	0.38	0.94	0	0.33	0.77	0.72	2.4	1.47	0.69	1.15	0.34	0.38	1.89	0.97	1.36	57.16
Landoltia_punctata_GLEAN_10000016	27.25	25.87	23.64	18.35	8.09	10.04	5.93	2.69	21.32	19.66	18.57	12.22	12.15	16.78	11.93	11	12.05	7.68	6.09	6.9	17.88	15.77	13.33	13.85	33.95	28.01	17.61	20.94	16.92	19.13	951.2
Landoltia_punctata_GLEAN_10000017	0.45	1.18	0.57	0.69	0.67	1	0.65	0	1.03	0.35	0.38	0.39	0.81	0.37	0.95	0.42	0.69	0.46	1.08	1.7	0.2	0.56	0	0.38	1.11	0.75	1.45	0.86	0.89	1.12	42.32
Landoltia_punctata_GLEAN_10000018	163.62	162.39	160.61	144.72	195.64	180.88	196.36	203.62	118.22	102.32	220.35	224.04	224.52	231.61	196.97	216.98	213.34	274.9	266.5	262.41	277.41	311.15	223.98	229.77	268.36	366.86	342.6	309.89	228.98	171.68	13381.4
Landoltia_punctata_GLEAN_10000019	1.13	1.43	1.12	1.03	0.84	0.64	0.45	0.23	0.87	0.46	0.33	0.62	0.12	0.46	0.97	0.56	0.71	0.11	0.81	0.11	1.14	0.23	0.35	0.1	0.41	0.37	0.23	0.17	0.34	0.19	33.06
Landoltia_punctata_GLEAN_10000020	852.1	894.94	947.11	967.14	479.41	432.95	991.82	867.92	304.37	202.36	1066.14	1141.12	646.07	803.6	679.54	957.14	1839.03	2067.64	1268.89	1185.82	1223.76	1419.15	627.61	607.95	1255.79	1642.42	719.25	655.34	678.4	525.51	55900.6
Landoltia_punctata_GLEAN_10000021	7.49	11.06	7.96	10.46	15.26	7.74	15.49	8.29	7.93	6.13	7.35	10.29	11.71	4.84	16.73	14.69	9.66	13.97	28.17	17.12	12.88	15.51	16.94	15.8	16.06	20.63	30.87	30.28	23.42	20.29	870.04
Landoltia_punctata_GLEAN_10000022	13.54	11.66	16.04	10.24	22.65	18.37	23.81	24.22	5.96	3.51	11.69	13.53	7.68	11.49	13.63	18.7	10.76	12.7	19.34	14.92	18.61	17.22	16.39	13.2	20.79	22.29	26.58	21.97	16.1	15.2	945.58
Landoltia_punctata_GLEAN_10000023	46.23	44.86	55.22	51.24	67.81	61.88	52.87	52.55	22.8	19.02	65.15	67.73	79.27	73.72	90.65	93.87	69.25	75.79	94.04	90.3	92.8	96.87	80.66	75.77	75.11	75.77	59.44	60.43	49.22	39.18	3959
Landoltia_punctata_GLEAN_10000024	9.06	5.74	6.46	7.97	7.12	9	8.09	8.55	5.76	7.05	8.96	6.57	6.92	7.83	7.27	8.21	6.17	6.63	6.78	5.47	7.12	8.65	8.01	6.31	8.05	11.4	5.11	6.68	6.48	6.38	439.6
Landoltia_punctata_GLEAN_10000025	90.92	92.4	31.92	41.83	34.51	35.2	21.93	23.17	21.29	19.83	57.23	55.92	37.58	43.11	32.03	34.17	38.26	34.36	47.05	46.66	49.53	55.24	25.19	27.11	20.8	22.15	21.17	21.62	30.64	27.65	2280.94
Landoltia_punctata_GLEAN_10000026	11.22	8.05	5.79	5.47	9.11	5.92	2.93	5.85	7.46	6.34	6.7	4.22	4.59	3.55	4.33	4.04	2.15	3.87	4.1	5.3	3.38	7.69	3.65	6.39	5.02	7.2	3.99	6.47	5.46	5.29	331.06
Landoltia_punctata_GLEAN_10000027	46.37	46.71	54.02	47.28	50.48	52.46	49.63	49.48	54.4	57.78	43.34	47.44	43.38	43.26	38.4	34.17	33.93	43.75	39.68	31.89	42.56	53.33	51.64	52.22	46.67	47.86	43.03	43.94	44.44	43.49	2754.06
Landoltia_punctata_GLEAN_10000029	0	0	0	0.52	0	0	0.49	0	0	0.2	0	0	0.69	0	0.65	0.24	0.78	2.58	1.43	1.69	0	0	0	0	0	0	0	0	0	0	18.54
Landoltia_punctata_GLEAN_10000030	3.71	3.25	4.82	6.02	5.52	5.72	4.53	3.71	3.7	3.28	3.57	4.25	4.1	4	3.44	2.98	5.04	2.56	1.9	3.66	4.47	3.11	3.92	2.82	2.96	3.92	2.95	4.4	3.21	1.96	226.96
Landoltia_punctata_GLEAN_10000031	5.09	4.57	6.29	5.78	8.88	7.18	4.45	4.87	7.35	8.54	6.33	7.09	7.14	6.49	5.67	5.17	4.34	3.33	4.55	2.89	6.1	5.31	5.48	6.15	6.68	4.05	4.49	4.18	5.47	5.08	337.98
Landoltia_punctata_GLEAN_10000032	0	0.36	0	0.42	0.41	0	0	0	0.76	0	0.35	0.72	0.37	0.34	0	0	0	0	0.67	0	0.37	0.7	0	0.35	0.58	0	1.15	0.32	0	0	15.74
Landoltia_punctata_GLEAN_10000033	0.8	2.1	0	0.81	0.79	1.07	1.15	1.91	1.09	0.62	0	2.43	0	1.31	0	0.74	0	0	0.64	0.75	0	1.67	1.43	1	0.84	0	0.74	0.31	0.95	0	46.3
Landoltia_punctata_GLEAN_10000034	16.26	15.47	33.77	30.72	30.68	34.12	19.32	19.8	20.64	22.65	38.12	35.98	41.11	35.76	32.84	32.35	25.29	26.72	20.21	17.88	26.17	31.11	23.69	21.02	28.31	29.18	15.73	12.93	12.5	13.04	1526.74
Landoltia_punctata_GLEAN_10000036	1.71	1.35	3.46	2.97	6.13	3.98	4.93	5.41	3.13	3.87	2.76	1.64	3.4	2.95	2.62	2.24	2.23	1.56	3.03	0.49	1.82	3.73	3.68	2.86	4.34	5.27	2.05	3.16	2.72	4.13	187.24
Landoltia_punctata_GLEAN_10000037	10.21	13.43	9.31	8.1	11.26	7.85	10.06	10.3	10.37	13.67	7.45	5.92	7.15	5.11	7.22	5.55	8.91	6.89	8.43	7.23	7.52	9.26	6.86	8.05	7.37	12.02	11.24	13.08	11.01	8.01	537.68
Landoltia_punctata_GLEAN_10000038	7.53	7	8.06	11.18	18.12	11.62	10.28	10.03	12.93	10.82	14.31	12.11	10.69	13.07	12.98	11.06	9.09	8.55	11.36	8.62	11.29	10.7	12.67	9.53	11.86	9.67	9.88	10.52	7.23	5.49	636.5
Landoltia_punctata_GLEAN_10000039	2.83	2.03	4.54	3.67	5.87	5.51	3.7	4.43	3.76	1	5.45	5.82	3.24	4.84	3.71	5.27	4.73	1.82	3.1	4.86	6.14	4.95	5.53	4.3	4.16	4.06	4.27	3.75	2.24	1.92	243
Landoltia_punctata_GLEAN_10000040	1.86	1.36	0.65	0.79	0.92	1.38	0.89	1.78	0.99	0.48	0.66	1.62	2.23	2.53	0.53	1.3	3.8	2.35	3.98	3.65	1.5	1.43	1.11	0.39	1.96	1.16	1.28	1.31	2.94	2.57	98.8
Landoltia_punctata_GLEAN_10000041	79.36	101.28	82.34	75.95	99.16	101.09	116.22	127.11	166.11	187.09	28.72	29.98	52.39	56.31	42.97	55.25	55.86	56.18	57.59	73.87	51.73	43.48	70.23	72.76	75.96	67.8	121.4	135.53	123.92	122.82	5060.92
Landoltia_punctata_GLEAN_10000043	49.99	34.97	63.23	62.82	95.24	91.65	35.75	45.87	35.67	35.5	71.01	68.14	105.16	84.43	97.66	75.14	63.98	65.28	68.94	63.03	93.21	116.42	68.32	56	80.19	95.56	54.33	47.3	29.31	31.2	3970.6
Landoltia_punctata_GLEAN_10000044	50.88	43.54	54.94	45.05	60.09	57.09	39.83	41.9	29	29.91	72.59	56.8	48.31	60.32	42.42	54.56	37.57	36.79	30.77	23.73	47.4	51.98	36.78	33.92	31.76	45.71	25.42	23.08	23.92	18.96	2510.04
Landoltia_punctata_GLEAN_10000045	4.36	3.24	2.63	3.87	6.78	5.17	2.82	4.17	4.59	3.76	5.3	4.54	5.55	5.59	3.7	3.53	4.65	2.59	2.28	3.94	3.27	2.38	3.48	3.96	2.73	3.23	3.5	3.42	1.8	2.76	227.18
Landoltia_punctata_GLEAN_10000046	26.68	25.29	28.98	20.21	29.69	38.06	18.57	16.87	13.77	6.86	60.72	56.36	39.74	37.69	29.24	39.91	23.91	22.23	19.36	18.08	30.43	35.87	21.01	17.44	17.08	19.31	11.5	12.4	8.87	5.72	1503.7
Landoltia_punctata_GLEAN_10000047	0.13	0.11	0.21	0.39	0	1.03	0.37	0.24	0.35	0.1	0.11	0.11	0.23	0.1	0	0	0.88	0.39	0.2	0	0.23	0.11	0.57	0.21	0	0	0.35	0	0.1	0	13.04
Landoltia_punctata_GLEAN_10000048	13.32	10.28	11.48	17.53	13.86	13.63	11.7	9.52	12.62	13.23	20.41	15.09	15.47	13.66	10.77	10.62	11.81	8.29	7.48	10.61	18.87	13.85	12.51	12.07	10.38	8.8	9.91	7.9	11.7	14.13	743
Landoltia_punctata_GLEAN_10000049	5.78	5.7	10.94	9.59	7.53	7.1	3.81	7.6	10.57	13.2	7.96	11.63	12.04	10.64	9.2	9.09	11.35	8.05	8.12	6.48	9.58	13.31	11.97	8.15	9.9	11.41	9.99	3.61	6.58	4.8	531.36
Landoltia_punctata_GLEAN_10000050	0.76	0.67	2.15	1.3	1.52	0.46	2.45	1.95	3.03	3.77	2.16	2.66	0.69	1.46	0.87	0.95	0.78	1.81	0.82	0.48	0.45	1.28	0.46	0.64	1.07	2.12	1.17	0.59	1.21	1.27	82
Landoltia_punctata_GLEAN_10000051	25.45	28.09	20.43	14.97	29.45	28.31	24.41	28.53	17.11	17.83	32.28	36.52	23.23	25.38	27.77	26.39	24.8	20.32	32.9	31.99	32.33	30.07	41.82	42.1	26.05	18.35	27.96	27.33	23.78	26.32	1624.54
Landoltia_punctata_GLEAN_10000052	40.52	29.25	34.42	31.16	42.28	39.06	28.74	28.11	22.23	20.22	54.62	48.21	44.65	53.06	53.13	46.02	45.63	46.2	52.68	45.56	48.63	63.3	39.66	38.73	34.56	37.9	23.62	20.86	16.73	18.47	2296.42
Landoltia_punctata_GLEAN_10000053	37.82	41.44	24.75	26.46	46.23	46.85	44.34	45.43	12.74	8.92	54.02	50.29	37.13	43.2	42.07	50.46	19.01	21.35	24.44	23.27	39.28	48.41	46.2	41.96	33.2	33.26	19.42	23.58	22.63	19.69	2055.7
Landoltia_punctata_GLEAN_10000054	17.15	16.91	15.29	15.43	15.11	11.88	15.57	16.88	15.12	14.36	16.34	15.63	10.05	13.12	8.62	11.07	10.11	9.97	8.23	8.34	11.66	8.84	11.91	9.16	10.41	6.66	9.16	9.67	12.06	13.06	735.54
Landoltia_punctata_GLEAN_10000056	72.99	68	58.87	60.73	98.73	99.09	63.21	71.72	34.98	35.79	112.7	105.46	104.46	116.85	133.69	125.84	90.92	86.06	101.15	91.68	112.17	121	64.76	69.84	72.48	78.3	67.73	68.4	41.81	48.44	4955.7
Landoltia_punctata_GLEAN_10000057	14.56	12.71	15.06	16	17.08	21.5	12.34	11.89	10.87	9.02	17.26	17.98	19.1	20.18	18.77	16.26	13.08	15.56	12.15	11.76	16.14	16.62	17.1	16.3	13.08	12.75	12.14	9.94	10.87	10.72	877.58
Landoltia_punctata_GLEAN_10000058	2.98	2.53	2.51	2.54	2.57	3.55	2.86	2.57	2.09	1.32	2.19	2.94	2.15	2.93	3.04	1.85	2.44	2.02	1.6	0.94	1.76	1.58	2.32	1.83	2.03	2.07	1.38	1.68	0.95	0.83	128.1
Landoltia_punctata_GLEAN_10000059	10.11	8.76	20.75	20.52	19.95	20.1	13.82	13.9	20.8	18.88	17.25	16.5	17.42	19.45	22.22	17.91	12.59	14.34	16.05	8.12	18.55	21.39	14.72	15.42	19.27	16.07	11.18	9.72	11.02	11.34	956.24
Landoltia_punctata_GLEAN_10000060	20.25	21.7	23.62	23.29	23.52	20.43	19.7	20.31	26.46	26.64	17.55	15.99	13.03	11.99	9.86	10.55	12.38	10.76	8.48	9.37	11.65	11.34	12.02	14.72	13.08	10.71	9.95	13.14	11.79	12.07	932.7
Landoltia_punctata_GLEAN_10000061	105.03	111.9	104.92	107.6	112.18	93.48	160.42	154.17	88.02	102.4	83.89	88	92.85	101.08	86.87	107.49	118.91	139.49	142.95	111.66	90.75	109.31	104.86	97.65	112.19	140.93	153.79	156.2	113.59	93.04	6771.24
Landoltia_punctata_GLEAN_10000062	16.63	15.57	17.59	18.35	23.2	21.28	17.68	14.4	18.29	15.56	19.43	15.45	17.61	17.66	18.32	12.57	18.77	16.85	20.22	18.25	21.65	24.1	18.52	12.39	14.53	21.85	16.16	12.61	15.32	10.83	1043.28
Landoltia_punctata_GLEAN_10000063	0	0	0	0	0	0	0	0	0	0	0	0	0	0	0	0	0	0	0	0	0.08	0	0	0	0	0	0	0	0	0	0.16
Landoltia_punctata_GLEAN_10000064	39.99	33.74	45.96	39.04	26.68	27.59	27.44	24.24	29.03	18.29	54.36	60.44	48.41	48.69	43.43	45.75	58.7	54.34	46.57	53.72	69.14	63.63	50.75	52.68	54.74	49.52	35.65	46.8	57.45	68.94	2751.42
Landoltia_punctata_GLEAN_10000065	32.7	34.04	76.44	62.97	52.69	62.93	62.65	57.76	137.04	149.89	13.85	15.34	18.85	11.78	8.51	12.23	16.7	16.49	9.78	9.97	12.66	11.78	23.02	29.95	28.22	25.6	18.54	22.18	24.42	29.84	2177.64
Landoltia_punctata_GLEAN_10000066	31.78	30.3	34.33	40.91	54.95	58.79	39.42	38.52	21.46	20.41	37.87	38.09	43.21	46.9	51.44	37.16	37.85	37.9	36.64	35.72	43.3	47.39	42.14	35.88	40.62	34.58	36.65	35.06	33.71	39.5	2324.96
Landoltia_punctata_GLEAN_10000067	7.75	4.53	8.87	3.95	4.7	5.96	2.68	3.91	3.34	2.51	2.74	4.31	3.1	1.76	4.2	2.41	4.12	4.58	5.88	4.88	5.32	5.41	1.73	3.95	2.72	3.93	1.19	2.32	2.39	4.47	239.22
Landoltia_punctata_GLEAN_10000068	12.24	10.16	16.66	16.48	22.62	20.82	18.98	19.55	20.48	19.44	15.56	21.08	18.3	18.44	15.92	19.54	28.83	22.03	28.56	22.13	13.35	15.6	13.53	15.45	14.36	13.09	17.16	16.91	17.44	17.2	1083.82
Landoltia_punctata_GLEAN_10000069	1.41	1.39	4.16	3.78	6.83	5.52	6.43	7.59	0.65	0.55	1.64	2	1.91	2.6	3.45	1.48	2.16	2.86	2.41	4.83	1.71	2.96	5.53	4.86	5.33	6.6	6.5	7.86	8.67	7.62	242.58
Landoltia_punctata_GLEAN_10000071	12.87	12.63	34.82	28.47	40.31	50.11	19.55	17	17.09	14.66	70.51	60.67	49.69	59.95	31.75	31.99	31.7	31.2	21.79	18.23	33.45	35.55	20.31	19.84	30.68	25.98	21.47	16.61	7.41	6.11	1744.8
Landoltia_punctata_GLEAN_10000072	11.17	9.6	7.59	9.1	10.3	10.68	7.25	8.2	4.74	5.61	8.32	6.09	8.23	7.94	6.9	4.52	8.64	8.57	7.25	6.92	7.58	7.65	8.69	5.94	7.37	5.9	6.03	6.41	5.81	6.18	450.36
Landoltia_punctata_GLEAN_10000073	0.34	0	0.14	0.17	0	1.07	0.98	0.81	0.62	1.46	0	0.15	0	0.14	0.43	0.32	0.52	0.86	1.37	2.58	0	0	1.22	1.14	1.08	0	2.04	1.7	5.94	4.81	59.78
Landoltia_punctata_GLEAN_10000074	0.87	1.52	1.46	1.33	0.86	0	0.83	0.83	1.19	1.01	1.84	1.51	1.56	1.42	0.37	0	0.66	4.39	2.44	2.87	1.53	1.45	1.55	1.81	1.52	2.88	0.8	1.67	3.43	1.8	90.8
Landoltia_punctata_GLEAN_10000075	0	0	0	0	0	0	0	0	0	0	0	0	0	0	0	0	0	0	0	0	0	0	0	0	0.08	0	0	0	0	0	0.16
Landoltia_punctata_GLEAN_10000076	21.37	15.55	17.62	15.7	12.3	16.03	17.83	16.75	17.97	16.28	14.67	10.23	12.32	11.54	11.43	11.35	14.57	13.42	12.7	15.74	12.65	13.6	17.8	13.03	15.61	18.11	22.05	21.84	16.59	18.46	930.22
Landoltia_punctata_GLEAN_10000078	0.16	0	0	0	0.17	0.21	0.15	0	0	0	0	0	0.04	0	0.13	0	0	0	0.13	0	0	0	0	0	0	0	0	0	0	0	1.98
Landoltia_punctata_GLEAN_10000079	14.24	15.56	21.61	16.68	25.02	23.98	19.92	16.51	21.98	25.23	13.25	15.64	16.4	15.66	14.67	13.7	13.05	18.44	14.44	11.46	20.01	22.48	16.09	12.87	20.99	31.42	24.95	22.23	28.48	23.65	1141.22
Landoltia_punctata_GLEAN_10000082	125.05	107.86	55.29	55.02	75.89	64.48	33.9	35.77	9.7	6.3	155.89	138.16	92.87	91.49	68.54	84.56	61.95	58.04	46.38	47.84	75.89	100.05	53.03	50.45	35.39	43.2	13.85	18.45	12.26	11.74	3658.58
Landoltia_punctata_GLEAN_10000083	28.64	27.68	30.9	31.09	30.58	35.38	42.3	46.95	16.71	13.07	48.12	46.28	37.54	43.17	45.73	50.65	40.24	40.1	48.65	41.31	44.91	42.34	36.56	39.49	47.26	46.88	36.8	37.68	36.49	32.44	2291.88
Landoltia_punctata_GLEAN_10000084	35.75	41.07	44.31	46.1	45.8	48.15	43.45	37.62	55.86	67.34	30.06	30.74	31.45	37.08	29.76	31.25	25.16	30.03	34.17	25.64	27.43	34.93	35.11	31.71	31.34	34.08	37.03	29.39	36.56	39.81	2216.36
Landoltia_punctata_GLEAN_10000085	8.67	8.13	10.54	15.24	10.88	8.82	8.78	9.79	11.01	8.71	10.92	9.22	10.52	9.36	7.67	6.28	5.72	9.39	4.55	5.8	8.83	9.18	6.58	11.06	7.61	6.8	8.99	9.07	9.64	10.7	536.92
Landoltia_punctata_GLEAN_10000086	52.98	51.57	57.21	56.75	70.09	77.8	53.56	65.86	87.57	100.25	33.43	33.96	33.76	29.8	39.48	29.73	13.7	14.12	23.25	21.68	35.87	35.1	58.75	73.98	40.91	44.63	34.39	30.19	51.66	50.26	2804.58
Landoltia_punctata_GLEAN_10000087	2.17	1.09	0.26	0.63	0.92	0.55	0.3	1.48	0.28	0.24	1.31	1.89	0	0.51	1.05	0.58	1.42	0.94	2.98	0.58	0.27	2.07	1.66	0.52	1.74	1.29	1.71	1.67	1.23	1.8	66.28
Landoltia_punctata_GLEAN_10000088	31.25	29.24	16.03	17.73	23.89	24.12	25.09	21.67	14.73	12.91	20.33	20.03	25.76	23.23	24.7	22.3	17.96	17.17	24.71	24.04	22.5	18.58	22.8	23.19	19.9	18.78	17.48	19.99	14.09	11.76	1251.92
Landoltia_punctata_GLEAN_10000089	13.31	8.07	9.56	8.19	8.16	8.74	9.57	6.55	9.49	6.39	11.28	10.39	7.05	8.17	6.82	6.02	8.55	3.77	8.33	5.91	11.94	11.48	8.24	9.65	7.43	5.86	7.4	7.07	10.24	7.8	502.86
Landoltia_punctata_GLEAN_10000090	6.81	4.48	8.11	7.24	5.63	7.85	6.26	8.41	3.89	2.87	6.25	3.45	4.6	4.87	4.82	5.29	7.6	6.61	9.79	7.5	5.26	9.98	3.05	7.82	7.17	6.6	6.53	6.76	7.19	6.12	377.62
Landoltia_punctata_GLEAN_10000092	13.89	10.43	5.61	6.58	4.96	3.57	11.3	11.8	13.51	11.84	2.92	4.06	2.1	3.27	2.55	3	5.36	4.39	1.7	2.41	3.83	4.38	6.67	7.71	9.45	12.28	24.38	24.6	32.32	31.85	565.44
Landoltia_punctata_GLEAN_10000093	15.81	15.44	17.86	22.74	21.48	22.94	17.2	17.45	17.46	16.5	20.77	19.94	23.22	20.66	21.71	19.48	17.23	20.63	21.65	16.03	18.75	13.33	17.39	17.64	20.12	23.45	18.87	14.35	17.99	15.42	1127.02
Landoltia_punctata_GLEAN_10000094	44.11	43.32	49.5	46.72	46.98	45.05	42.21	47.13	64.76	55.4	63.01	60.82	31.53	40.09	25.5	30.21	27.61	22.24	19.8	16.53	32.21	33.48	27.91	27.85	34.34	44.66	25.39	27.06	29.95	31.39	2273.52
Landoltia_punctata_GLEAN_10000096	9.1	5.12	6.68	7.15	6.49	7.92	5.6	6.03	7.25	9.26	8.11	9.75	3.78	7.45	6.74	5	7.15	4.73	6.56	7.49	9.08	7.04	5.85	6.24	3.12	4.07	5.38	5.02	6.84	5.23	390.46
Landoltia_punctata_GLEAN_10000097	173.26	169.17	15.6	18.22	13.9	12.51	29.63	27.17	13.18	9.82	43.16	42.65	16.57	18.54	30.78	37.49	31.24	28.65	134.32	111.1	58.36	71.64	58.89	59.52	27.68	28.75	42.51	67.84	47.54	48.57	2976.52
Landoltia_punctata_GLEAN_10000098	802.29	876.13	2361.59	2610.6	244.01	223.25	1812.81	1678.43	502.12	270.15	1535.48	1801.14	838.04	1093.55	1134.02	1369.54	2169.22	2460.86	660.16	951.27	1310.57	1260.16	857.72	770.16	3093.49	3030.38	1461.82	1387.57	1515.48	1344.15	82852.3
Landoltia_punctata_GLEAN_10000099	0	0	0	0	0	0	0	0	0	0	0	0	0	0	0	0	0.41	0	0.43	0	0	0.89	0.48	0	0.37	0.44	0.49	0	0	0	7.02
Landoltia_punctata_GLEAN_10000100	2.21	1.94	1.35	0.78	0.45	0.61	0.8	0.66	1.25	1.84	0.78	0.46	0.62	0.56	0.97	0.64	1.99	1.39	0.8	0.72	1.21	1.98	0.75	0.64	1.07	0.89	0.77	0.64	0.6	0.89	60.52
Landoltia_punctata_GLEAN_10000101	40.08	39.34	30.14	27.24	23.47	28.5	21.93	22.78	28.38	29.68	16.58	16.19	16.21	23.69	17.5	18.72	28.64	30.56	16.76	26.52	15.37	16.68	32.93	27.23	17.41	15.6	13.46	11.76	27.56	28.81	1419.44
Landoltia_punctata_GLEAN_10000102	14.07	17.9	6.96	3.1	2.74	5.42	3.97	1.05	2.52	6.43	16.83	23.04	10.68	11.51	8.67	13.88	5.71	13.41	32.13	24.48	23.65	33.27	35.57	36.87	10.08	13.52	5.85	4.03	1.75	0.46	779.1
Landoltia_punctata_GLEAN_10000103	5.08	6.6	5.41	4.18	5.16	7	3.99	5.38	3.19	3	3.11	2.77	4.08	3.2	4	3.99	3.42	3.47	3.83	3.58	3.14	2.72	3.94	2.66	3.01	3.15	4.06	4.65	3.44	4.47	239.36
Landoltia_punctata_GLEAN_10000105	237.06	194.21	271.18	297.2	361.09	383.93	286.75	286.55	283.07	280.52	310.95	297.05	321.26	338.5	333.58	285.1	322.46	347.62	350.34	344.81	296.99	344.06	302.71	275.69	279.74	298.7	254.11	231.14	177.3	186.86	17561.1
Landoltia_punctata_GLEAN_10000106	26.51	29.27	19.49	21.03	20.45	24.97	24.35	23.82	21.46	23.22	20.16	18.06	20.28	15.55	16.14	17.86	19.7	16.66	19.37	21.26	19.9	21	18.73	18.81	20.42	20.43	23.25	22.21	23.41	22.94	1261.42
Landoltia_punctata_GLEAN_10000107	34.14	32.28	26.54	23.68	26.57	22.09	27.2	24.51	63.1	76.39	18.26	21.22	15.38	17.17	14.93	14.59	18.81	18.84	13.07	17.99	16.64	16.82	19.6	18	16.85	19.32	21.22	19.09	30.11	32.36	1473.54
Landoltia_punctata_GLEAN_10000109	0.62	1.09	1.04	0.63	0.2	1.29	0.59	0.2	0.19	0.8	0.7	0.54	0	0.34	0.18	0.19	1.58	0.21	0.66	0.19	1.28	0.69	0.37	0.69	0.73	0.69	0.95	0.16	0.33	1.89	38.04
Landoltia_punctata_GLEAN_10000110	90.75	75.28	49.51	53.1	57.11	60.71	63.4	66.13	65.86	62.64	62.81	64.45	45.19	53.46	51.96	56.21	59.84	50.16	55.74	57.04	62.18	43.19	62.56	65.09	57.61	52.5	62.07	63.8	80.02	78.91	3658.56
Landoltia_punctata_GLEAN_10000111	14.86	13.91	18.08	15.17	20.41	17.54	23.86	20.69	30.63	23.3	10.7	15.68	23.1	15.95	16.62	17.87	29.91	31.13	33.65	36.29	22.73	23.54	20.41	21.04	23.05	28.35	39.18	41.78	60.29	56.6	1532.64
Landoltia_punctata_GLEAN_10000112	2.26	1.79	4.95	4.39	0.9	2.23	6.3	4.55	27.74	48.6	0.58	0.99	1.43	0.37	0	0.21	0.69	0.23	0.18	0	0.2	0.57	0.41	0.38	0.95	1.32	0.21	2.09	0.54	0.94	232
Landoltia_punctata_GLEAN_10000113	9.49	8.92	12.98	10.73	13.12	13.17	8.13	9.56	14.1	12.65	12.64	11.06	10.69	11.51	10.51	10.58	11.43	9.1	8.44	9.76	12.13	12.78	8.5	11.89	12.15	10.28	8.59	7.43	39.49	37.02	757.66
Landoltia_punctata_GLEAN_10000114	16.86	16.44	16.94	15.69	18.51	19.4	15.12	12.99	15.5	14.5	20.75	23.04	23.85	21.02	29.38	25.6	19.98	23	22.38	20.88	33.47	35.8	20.34	23.52	26.89	31.47	22.66	22.78	79.05	81.03	1537.68
Landoltia_punctata_GLEAN_10000115	47.36	51.26	52.96	53.02	50.46	44.51	52.08	51.81	48.83	45.36	42.41	37.51	35	38.12	39.26	30.57	38.86	34.14	38.85	36.69	41.95	43.61	45.82	42.27	45.07	35.63	42.3	37.34	46.14	50.31	2599
Landoltia_punctata_GLEAN_10000116	19.8	16.81	16.35	16.07	18.78	24.95	22.77	32.29	22.86	22.61	12.59	10.72	10.98	11.22	7.11	10.65	9.63	8.62	9.28	8.51	8.75	12.65	12.51	11.98	12.67	17.09	14.04	15.71	18.61	17.4	908.02
Landoltia_punctata_GLEAN_10000117	6.39	6.16	5.38	6.19	9.99	9.7	6.59	6.11	2.04	1.74	5.95	9.17	11.51	8.5	9.76	7.29	4.28	7.12	7.57	5.13	8.19	10.17	6.44	5.07	8.08	4.91	5.45	2.95	2.15	3.32	386.6
Landoltia_punctata_GLEAN_10000119	80.74	74.94	43.73	42	59.72	59.98	59.71	64.19	63.45	53.16	44.48	48.86	38.17	43.39	43.53	40.14	39.41	33.21	59.53	59.77	43.3	57.69	67.93	61.47	55.01	55.35	54	57.36	59.56	57.06	3241.68
Landoltia_punctata_GLEAN_10000120	191.78	122.89	122.61	117.49	166.7	194.71	156.38	162.55	75.81	66.46	202.55	198.51	175.04	207.38	225.78	294.44	188.81	167.99	253.77	207.12	224.13	270.63	146.44	136.98	162.4	183.79	145.57	154.15	100.58	85.79	10218.5
Landoltia_punctata_GLEAN_10000121	13.59	9.4	9.27	10.79	7.49	10.79	12.89	12.41	12.97	19.25	9.08	7.22	7.07	8.65	8.33	8.58	12.37	8.1	11.76	8.41	11.61	10.75	10.54	11.85	12.2	10.54	17.53	14.85	20.57	20.31	698.34
Landoltia_punctata_GLEAN_10000122	31.05	28.08	38.19	35.78	24.42	27.68	24.02	27.04	30.81	29.47	40.04	37.24	28.44	30.96	26.64	25.99	41.2	35.9	24.32	26.94	24.25	21.63	20.7	21.25	22.59	20.38	17.07	20.59	19.75	21.93	1648.7
Landoltia_punctata_GLEAN_10000124	0.25	0	0	0	0	0	0	0	0	0	0	0	0	0	0	0	0	0	0	0	0	0	0	0	0	0	0	0	0	0	0.5
Landoltia_punctata_GLEAN_10000125	0	0	0	0	0	0	0	0	0	0	0	0	0	0	0	0	0	0	0	0.11	0	0	0	0	0	0	0	0	0	0	0.22
Landoltia_punctata_GLEAN_10000127	132.72	128.64	100.23	80.98	60.56	59.87	131.18	156.54	54	49.71	80.57	79.77	89.45	90.7	96.58	119.92	105.29	108.97	183.51	138.35	141.24	148.82	120.75	144.76	135.54	172.97	164.33	188.17	151.08	122.49	7075.38
Landoltia_punctata_GLEAN_10000128	4.03	7.23	6.38	8.22	11.71	11.21	13.38	14.51	7.28	4.73	5.08	5.05	4.39	4.68	3.18	4.8	7.82	7.97	7.22	5.22	2.4	3.61	3.35	4.22	4.87	4.9	4.49	6.05	10.61	9.64	396.46
Landoltia_punctata_GLEAN_10000129	17.81	15.44	21.96	19.34	13.98	15.54	15.69	16.14	16	14.98	16.41	15.5	11.47	13.64	11.96	10.91	13.49	9.86	7.57	7.43	14.18	11.19	12.06	12.11	13.46	14.37	15.17	11.7	15.1	12.04	833
Landoltia_punctata_GLEAN_10000130	66.54	78.73	42.32	42.57	39.31	40.15	44.69	39.5	74.34	77.72	35.44	41.28	32.19	32.92	23.59	27.27	41.36	36.49	28.48	34.93	39.57	37.26	39.54	36.07	35.77	30.59	30.69	34.89	58.4	59.84	2564.88
Landoltia_punctata_GLEAN_10000131	25.38	29.3	36.58	33.95	47.5	45.48	35.4	36.54	42.94	39.7	35.35	36.05	40.21	39.04	29.23	33.04	28.5	35.02	32.11	33.33	30.55	31.28	40.11	36.43	36.69	38.54	32.26	38	30.17	34.89	2127.14
Landoltia_punctata_GLEAN_10000132	7.13	5.64	18.38	16.19	15.74	20.95	6.39	8.35	9.46	7.15	32.14	27.2	22.36	22.01	15.42	18	15.15	17.23	13.48	11.5	10.97	18.48	10.91	7.49	15.18	16.04	10.17	11.31	3.64	1.91	831.94
Landoltia_punctata_GLEAN_10000133	12.82	10.62	20.19	17.41	17.04	15.86	8.35	9.33	10.97	12.53	21.43	17.7	26.48	23.1	20.77	16.11	12.52	12.27	12.19	10.99	21.93	21.97	17.59	12.38	17.55	20.33	10.08	9.13	8.29	8.69	913.24
Landoltia_punctata_GLEAN_10000134	2.95	3.68	4.9	2.59	1.09	2.01	2.03	2.61	1.8	0.44	1.69	4.02	2.58	1.7	1.6	1.31	3.25	2.92	0.66	1.75	0.46	2.06	1.46	2.45	1.24	2.07	0.54	1.58	0.74	1.93	120.22
Landoltia_punctata_GLEAN_10000135	11.4	6.79	8.57	5.61	8.09	8.19	9.57	8.96	7.26	8.23	8.28	8.68	6.6	5.67	4.84	5.5	5.15	6.19	7.36	4.42	7.56	8.7	7.84	8.34	5.87	5.75	11.26	13.3	9.68	9.81	466.94
Landoltia_punctata_GLEAN_10000136	7.42	7.08	8.77	9.3	8.92	9.19	8.87	6.23	10.36	10.23	8.06	8.61	5.4	8.95	6.52	6.31	8.88	8.71	9.21	5.66	9.32	10.58	7.11	9.14	8.69	7.03	7.08	7.21	7.53	5.95	484.64
Landoltia_punctata_GLEAN_10000137	27.3	29.46	52.08	38.77	44.58	48.4	25.57	29.15	47.27	54.5	11.63	15.88	18.09	20.61	24.2	30.98	34.41	26.94	117.03	99.58	44.25	50.3	76.01	84.07	28.42	30.56	37.67	42.67	110.58	110.9	2823.72
Landoltia_punctata_GLEAN_10000138	2.11	1.53	2.31	2.1	1.73	1.75	2.38	2.07	1.55	1.73	1.84	2.3	1.52	1.82	0.85	1.03	1.05	0.91	0.72	1.3	1.87	1.64	2.27	1.28	1.71	1.45	1.36	1.58	2.14	1.71	99.22
Landoltia_punctata_GLEAN_10000139	3.99	3.28	4.01	3.21	3.97	3.26	4.24	3.33	2.1	1.98	2.23	2.07	3.45	2.09	3.03	2.3	3.65	3.79	3.41	2.41	2.03	1.85	2.82	3.12	2.75	2.26	2.11	3	2.69	2.54	173.94
Landoltia_punctata_GLEAN_10000140	3.79	1	2.55	3.87	1.51	2.37	0.73	0	2.43	2.36	2.89	2.97	1.71	1.86	2.58	1.06	0.29	3.84	4.57	2.15	3.02	4.77	3.06	0.95	5.06	5.99	1.75	0.87	4.51	0	149.02
Landoltia_punctata_GLEAN_10000141	0.7	0.26	0.42	1.02	0.79	1.16	0.67	0.76	0.18	0.16	1.18	0.43	1.62	1.06	1.95	0.47	1.68	1.31	1.68	1.51	0.71	0.67	0.98	0.75	0.77	1.58	1.2	0.77	0.95	0.99	56.76
Landoltia_punctata_GLEAN_10000142	27.85	26.52	32.49	28.42	25.74	24.37	27.46	28.76	45.69	36.69	24.39	23.78	19.94	17.09	18.09	14.96	42.31	41.26	18.86	24.87	14.78	15.49	18.43	18.84	16.13	15.5	18.19	20.24	18.65	20.63	1452.84
Landoltia_punctata_GLEAN_10000143	55.03	58.98	66.18	65.42	77.16	70.25	47.52	46.5	76.61	79.19	59.81	62.21	67.02	57.42	55.2	42.3	55.22	51.28	44.81	46.39	48.34	54.24	60.9	60.76	52.68	42	49.41	44.46	34.19	34.31	3331.58
Landoltia_punctata_GLEAN_10000145	27.04	22.56	25.72	14.81	14.84	13.36	25.52	26.07	51.66	40.18	10.99	15.11	24.56	17.09	20.91	18.24	44.98	42.76	33.03	42.98	30.89	33.7	26.58	29.94	39.85	30.51	40.93	49.68	74.57	64.28	1906.68
Landoltia_punctata_GLEAN_10000146	17.72	13.99	26.16	31.25	47.84	49.42	52.54	51.78	24.39	20.85	20.82	20.2	39.62	33	55.79	59.21	53.72	56.45	89.15	80.89	26.99	23.48	62.37	62.43	49.88	53.02	112.54	117.68	50.83	56.09	2920.2
Landoltia_punctata_GLEAN_10000149	7.19	6.77	9.52	6.66	5.42	6.42	10.34	9.42	4.38	3.73	9.92	10.65	6.11	8.06	11.07	12.53	7.75	7.01	13.26	12.06	8.7	9.03	8.34	11.56	13.37	12.16	16.31	12.58	8.65	11.05	560.04
Landoltia_punctata_GLEAN_10000150	36.78	37.52	43.17	47.01	53.96	52.85	52.34	42.37	58.47	59.41	39.95	43.4	39.82	45.73	46.25	38.25	46.49	40.35	44.8	40.81	37.52	39.58	43.2	40.48	40.49	36.55	36.11	36.49	35.03	38.07	2586.5
Landoltia_punctata_GLEAN_10000151	47.6	39.77	46.02	50.56	43.42	44.73	33.21	37.11	39.4	36.6	47.24	42.35	38.82	40.89	39.6	34.47	41.73	38.12	32.64	32.7	38.28	41.85	40.81	39.14	34.35	29.84	34.68	31.81	36.79	39.71	2348.48
Landoltia_punctata_GLEAN_10000152	31.84	24.29	30.43	28.72	15.15	12.61	40.6	16.87	21.13	11.87	79.98	96.86	71.03	64.9	88.38	63.71	79.88	65.67	142.13	111.44	90.11	86.22	62.17	62.04	102.81	101.87	137.86	139.64	186.9	160.65	4455.52
Landoltia_punctata_GLEAN_10000153	13.16	15.61	30.88	27.34	29.81	32.36	24.35	23.83	38.21	34.07	23.74	24.38	16.45	20.02	10.78	11.97	10.44	12.7	6.22	6.43	12.45	12.06	12.89	15.91	12.4	19.68	18.26	18.08	12.64	10.8	1115.84
Landoltia_punctata_GLEAN_10000154	1.67	1.1	1.23	2.56	1.66	1.12	2.41	2.8	0.38	0.81	1.24	2.55	1.13	2.4	2.13	3.71	1.6	2.54	1.51	2.17	2.03	3.68	1.69	2.27	3.82	2.26	3.28	1.45	2.65	2.95	125.6
Landoltia_punctata_GLEAN_10000155	7.1	8.17	5.86	6.51	2.13	2.09	4.62	1.37	18.27	23.54	2.65	5.5	5.1	7.78	9.95	5.64	16.11	16.49	8.05	13.03	13.46	11.13	4.2	4.9	8.14	7.47	3.36	6.81	13.21	16.49	518.26
Landoltia_punctata_GLEAN_10000156	6.51	6.2	6.65	7.14	6.33	5.88	5.58	5.7	12.6	16.27	6.16	6.75	5.18	6.58	4.94	5.42	3.61	4.42	3.34	3.86	4.9	5.86	6.08	4.22	5.79	5.64	3.51	4.37	5.98	4.78	360.5
Landoltia_punctata_GLEAN_10000157	296.59	316.77	240.45	231.01	120.91	106.48	204.95	126.18	294.65	262.82	220.7	335.64	250.55	269.83	240.51	215.4	385.29	362.07	330.72	406.32	418.37	451.26	279.92	268.01	325.37	307.72	313.61	360.26	769.97	804.09	19032.8
Landoltia_punctata_GLEAN_10000158	0.55	1.2	1.22	0.19	0.9	0.97	0.44	0.35	0.58	1.91	0.38	0.4	0.74	0.67	1.39	0.08	2.85	4.05	2.41	3.17	0.64	1.16	0.41	0.38	1.6	0.38	0.25	0.21	0.22	0.23	59.86
Landoltia_punctata_GLEAN_10000159	32.48	26.84	28.91	33.88	38.07	38.71	29.7	31.99	35.22	37.78	45.47	48.39	37.43	39.11	35.44	28.78	25.22	21.54	21.3	20.58	33.73	30.63	22.55	20.29	22.94	17.67	17.38	16.75	14.88	17.88	1743.08
Landoltia_punctata_GLEAN_10000160	26.67	27.46	9.57	7.38	8.68	6.37	8.39	7.66	13.52	12.7	9.61	11.61	5.54	6.36	4.03	4.83	8.02	7.7	8.67	8.68	8.78	12.07	6.29	5.17	4.86	6.01	6.88	7.09	10.2	8.43	558.46
Landoltia_punctata_GLEAN_10000161	24.83	23.38	8.68	7.82	11.87	12.32	9.41	10.48	12.33	13.99	9.87	13.18	12.15	11.04	11.19	9.71	16.67	16.34	18.96	23.1	17.06	24.52	16.19	13.74	12.92	20.63	18.03	14.5	20.35	15.78	902.08
Landoltia_punctata_GLEAN_10000162	22.42	28.17	22.69	21.98	24.11	22.18	24.66	25.61	23.51	21.66	25.26	24.08	19.4	20.54	20.55	19.99	16.5	14.69	15.3	18.82	18.87	18.48	18.89	20.89	19.25	13.83	17.88	18.87	22.99	23.35	1250.84
Landoltia_punctata_GLEAN_10000164	0.28	0.15	0.19	0.29	0.55	0.85	0.16	0.32	0.2	0.3	0.33	0.49	0.5	0.32	0.66	0.42	0.09	0.45	0.31	0.16	0.15	0.23	0.55	0.61	0.35	0.37	0.46	0.09	0.13	0	19.92
Landoltia_punctata_GLEAN_10000165	1.86	1.86	3.53	3.11	8.46	7.65	2.15	1.66	2.98	2.9	5.93	6.49	8.63	7.01	5.69	3.83	4.06	3.99	3.13	3	4.31	3.58	3.04	2.97	3.96	3.56	2.97	2.38	1.51	1.23	234.86
Landoltia_punctata_GLEAN_10000166	0.93	0.54	1.3	1.58	4.3	1.11	1.48	0.59	1.42	2.41	2.89	3.5	5.58	1.52	2.37	1.15	2.37	2.82	1.74	1.75	1.64	3.89	3.05	3.1	1.96	2.32	1.71	1.19	1.23	1.03	124.94
Landoltia_punctata_GLEAN_10000167	0	0	0	0	0	0	0	0	0	0	0	0	0	0	0	0	0	0	0	0	0	0	0	0	0	0.12	0	0	0	0	0.24
Landoltia_punctata_GLEAN_10000169	4.33	9.65	1.4	1.7	2.98	3.57	3.52	1.91	1.22	2.59	2.54	2.9	2.1	1.09	1.42	1.86	3.58	3.04	3.48	0.63	3.54	6.42	2.69	2.23	2.34	3.32	3.69	2.56	2.11	2.49	173.8
Landoltia_punctata_GLEAN_10000170	79.09	73.3	56.33	54.45	64.26	69.48	71.23	73.31	94.94	88.08	55.23	54.23	51.11	49.31	46.6	44.71	45.4	46.94	40.21	38.58	42.98	51.84	50.32	47.49	49.48	51.15	56.13	57.16	52.77	51.4	3415.02
Landoltia_punctata_GLEAN_10000171	0.28	0.48	2.09	1.13	1.64	1.48	1.85	0.79	1.01	0.21	1.4	1.44	0.99	1.35	1.41	1.03	1.06	1.4	1.77	0	0.73	1.39	0.74	0.92	1.36	2.06	1.02	0.64	0.22	0.92	65.62
Landoltia_punctata_GLEAN_10000172	39.05	38.98	45.93	45.3	36.53	32.14	36.15	32.86	45.02	45.99	38.47	35.12	31.01	25.85	23.75	20.66	31.83	36.68	25.9	27.03	30.48	31.27	32.11	33.56	36.14	35.21	40.74	35.57	33.39	29.87	2065.18
Landoltia_punctata_GLEAN_10000173	29.24	30.48	24.03	21.4	14.92	14.66	14.95	17.54	24.97	31.85	20.57	19.2	10.93	12.87	10.89	9.64	18.17	16.21	12.74	10.55	10.73	13.4	13.34	14.63	16.28	18.45	18.43	17.59	16.83	15.58	1042.14
Landoltia_punctata_GLEAN_10000174	12.97	11.38	32.29	33.66	30.88	36.83	23.3	24.18	10.25	10.34	24.31	26.11	25.75	21.77	19.7	18.24	18.95	21.38	11.3	14.53	21.96	22.01	24.61	19.28	22.94	19.27	24.82	22.14	12.54	13.6	1262.58
Landoltia_punctata_GLEAN_10000175	0	0	0	0	0	0	0	0	0.09	0	0	0	0	0	0	0	0	0	0	0	0	0	0	0	0	0	0	0	0	0	0.18
Landoltia_punctata_GLEAN_10000177	13.47	11.38	9.07	12.43	14.66	16.58	13.11	14.6	7.48	7.84	13.45	12.68	8.72	7.84	9.32	7.91	13.23	11.93	18.52	14.33	9	12.46	13.05	10.17	8.84	10.78	12.6	11.51	15.11	13.1	710.34
Landoltia_punctata_GLEAN_10000178	6.88	5.49	1.71	2.23	3.11	2.65	2.85	2.24	0.71	0.73	2.52	2.86	2.68	2.3	3.59	3.5	3.47	4.28	4.65	5.91	4.28	4.72	3.22	4.44	5.6	3.12	4.9	4.69	2.73	2.6	209.32
Landoltia_punctata_GLEAN_10000179	0.8	0.53	2.28	1.23	2.49	1.88	2.11	2.3	3.39	3.97	0.85	0.78	0.81	0.66	0.17	0.93	1.07	0.41	0	0.38	0.62	0.34	0.09	0.33	0.7	0.67	0.46	0.62	0.87	1.16	65.8
Landoltia_punctata_GLEAN_10000180	3.72	3.77	0.96	3.51	3.41	1.79	2.75	1.37	0	2.23	2.67	2.99	1.8	2.11	2.92	1.6	1.97	2.03	1.61	1.08	3.29	1.2	2.56	1.91	2.61	1.43	2.11	0.88	1.81	2.14	128.46
Landoltia_punctata_GLEAN_10000182	12.07	10.5	10.36	11.05	9.46	9.72	8.48	8.78	7.17	6.6	8.37	7.73	8.32	7.84	6.49	5.55	7.99	6.89	5.15	5.77	7.5	7.2	7.07	6.97	6.7	5.74	6.18	6.37	5.98	7.18	462.36
Landoltia_punctata_GLEAN_10000183	45.77	37.03	48.84	49.68	47.69	49.13	47.29	46.42	47.85	40.5	47.03	49.5	47.6	48.42	43.91	41.36	46.3	44.31	42.45	44.89	48.94	51.04	40.65	39.81	43.43	46.96	35.3	33.42	42.48	39.58	2675.16
Landoltia_punctata_GLEAN_10000186	3.84	3.14	5.95	5.54	8.07	8.56	3.09	3.46	6.14	4.67	8.46	8.92	5.81	7.01	4.09	3.13	4.13	5.23	2.09	2.34	3.55	3.96	3.36	2.77	3.63	2.79	2.44	2.61	2.03	2.42	266.46
Landoltia_punctata_GLEAN_10000187	104.02	95.62	127.73	145.76	196.96	214.38	129.56	120.08	34.86	33.24	170.2	173.56	207.3	200.39	232.27	145.33	157.32	174.73	166.37	158.66	181.34	184.36	164.99	132.13	187.22	166.07	170.14	143.76	128.95	139.03	9172.66
Landoltia_punctata_GLEAN_10000188	0	0.32	0.31	0	0	0	0.35	0	0.34	0.58	0.31	0	0	0.91	0	0	0.28	0	0.3	0	0.33	0.93	0.66	0	0.26	0.31	0	0	0	0	12.38
Landoltia_punctata_GLEAN_10000191	34.73	22.35	31.52	36.65	36	43.84	15.91	13.6	34.67	35.12	36.56	37.33	45.59	39.96	43.07	29.94	25.15	24.01	22.75	21.04	29.01	37.13	24.09	21.39	28.65	24.72	16.38	16.4	16.62	21.36	1731.08
Landoltia_punctata_GLEAN_10000193	23.88	19.99	19.05	22.15	22.78	26.41	19.03	16.96	18.14	15.49	18.46	21.12	20.74	19.87	21.6	18.71	20.8	21.59	16.56	18.22	17.19	21.24	19.79	17.42	16.89	16.36	16.85	15.25	12.15	13.37	1136.12
Landoltia_punctata_GLEAN_10000194	12.19	10.92	16.81	13.23	11.58	12.28	3.23	2.48	5.45	5.04	29.45	25.5	11.21	10.61	5.06	4.11	10.93	9.19	5.83	3.43	6.88	12.38	6.74	5.63	10.93	13.36	5.26	4.58	1.85	2.15	556.58
Landoltia_punctata_GLEAN_10000197	0	0.32	2.48	1	0.97	1.46	0.63	1.25	0	0.25	2.76	1.14	0.88	1.87	0.55	0.68	0.5	1.32	1.96	1.54	3.63	1.91	2.35	1.46	0.99	2.75	1.2	1.69	1.07	0.54	78.3
Landoltia_punctata_GLEAN_10000198	0.3	0.42	0.55	0.53	0.35	0.37	0.11	0.17	0.16	0.18	0.25	0.36	0.27	0.24	0.2	0.11	0.14	0.42	0.1	0.17	0.31	0.35	0.26	0.34	0.43	0.15	0.11	0.23	0.09	0.35	16.04
Landoltia_punctata_GLEAN_10000199	0	0	0	0	0	0	0	0	0	0.65	0	0	0.5	0.46	0	0	0.21	0	0.22	0	0.98	0.93	0.25	0.7	0	0.23	0	0.21	0	0.23	11.14
Landoltia_punctata_GLEAN_10000200	0	0	0	0	0	0	0	0	0	0	0	0	0	0	0	0	0	0	0	0	0	0	0	0	0	0.07	0	0	0	0	0.14
Landoltia_punctata_GLEAN_10000201	0	0	0	0	0	0.38	0	0	0	0	0	0	0	0	0	0	0	0	0	0	0	0	0	0	0	0	0	0	0	0	0.76
Landoltia_punctata_GLEAN_10000203	12.45	7.1	12.31	13.98	12.51	10.29	11.34	8.63	11.1	11.86	12.39	14.76	12.47	10.57	9.78	9.86	9.78	7.25	7.87	7.79	13.89	10.17	8.22	7.54	7	5.95	6.74	6.58	7.4	8.53	592.22
Landoltia_punctata_GLEAN_10000204	56.7	55.67	78.78	78.85	89.08	92.09	97	102.88	121.98	115.97	69.75	80.42	64.55	69.48	74.46	64.68	64.88	70.3	75.28	72.34	67.13	71.56	77.86	71.81	76.35	84.48	84.98	78.22	79.29	85.96	4745.56
Landoltia_punctata_GLEAN_10000205	0.62	0	0.1	0	0	0.33	0.35	0.35	0	0.1	0.31	0.11	0.11	0.4	0.21	0	0.57	0.25	0.1	0.23	0.11	0.1	0	0.21	0.26	0.2	0.11	0.38	0.1	0.51	12.24
Landoltia_punctata_GLEAN_10000207	1.02	0.3	0.29	0.52	0.67	1.06	0.98	1.13	0.15	0.4	0.72	0.15	0.76	0.14	0.43	0.16	0.52	0.34	0.54	0.16	0.45	0.57	0.46	0.71	1.19	1.27	0.62	0.26	1.48	0.7	36.3
Landoltia_punctata_GLEAN_10000208	1.26	0.88	1.38	0.9	0.62	1.57	2.9	1.56	1.27	1.47	0.32	0.66	1.25	1.65	1.07	1.53	0.39	0.51	0.61	1.07	0.78	0.84	1.35	0.95	1.68	2.2	1.16	0.58	2.39	1.05	71.7
Landoltia_punctata_GLEAN_10000209	91.21	90.87	59.17	61.46	57.1	58.32	50.22	50.47	54.93	52.9	71.31	70.23	55.12	62.44	46.24	44.26	62.62	49.89	42.77	45.54	51.82	53.75	54.43	53.95	47.24	39.03	34.51	37.35	43.71	44.88	3275.48
Landoltia_punctata_GLEAN_10000210	41.84	36.42	21.44	23.04	19.74	22.02	25.23	19.31	21.78	21.18	22.82	25.68	32.18	29.66	30.34	20.85	50.14	50.56	30.53	39.8	29.38	31.31	33.76	26.38	30.63	26.16	36.74	30.96	39.14	40.94	1819.92
Landoltia_punctata_GLEAN_10000211	16.32	16.41	23.89	22.01	23.69	22.54	20.72	21.84	23.38	22.6	17.01	16.09	14.97	16.11	14	12.59	16.55	15.28	11.09	11.47	15.03	14.88	17.44	14.92	16.71	14.62	19.79	15.75	18.44	19.75	1051.78
Landoltia_punctata_GLEAN_10000212	0	0.55	0.26	0.32	0.31	0.84	0.3	0	0	0.24	0.8	0.27	0.28	0.77	0	0	0.48	0	0.5	0.3	0.55	0.26	0.28	0.52	0.44	0.52	0	0.48	1.24	0.78	22.58
Landoltia_punctata_GLEAN_10000213	0	0	0	0	0.46	0	0	0	0	0.36	0	0.4	0	0.75	0	0.43	0	0.47	0.37	0.43	0	0.77	0.41	1.15	0.32	1.15	0	0.35	0	0	15.64
Landoltia_punctata_GLEAN_10000214	12.9	10.48	4.42	3.66	2.13	2.35	1.37	1.37	0.87	1.3	28.75	25.15	7.1	10.36	3.25	2.67	8.24	5.32	9.4	5.41	7.81	10.81	1.5	2.79	1.34	4.96	1.1	2.94	0	0.6	360.7
Landoltia_punctata_GLEAN_10000215	8.37	6.49	7.85	7.74	9.56	8.18	6	6.68	3.91	2.9	6.68	7.54	7.32	6.6	9.35	5.67	8.76	9.03	7.21	6.65	6.76	6.4	9.38	5.63	5.5	7.1	6.16	4.86	4.68	5.1	408.12
Landoltia_punctata_GLEAN_10000216	11.12	9.18	56.59	49.18	64.39	59.33	15.58	18.38	16.76	16.06	112.23	104.22	98.61	92.12	47.6	42.34	55.61	50.43	22.07	20.75	41.02	39.85	23.18	18.49	35.4	24.02	17.66	14.09	3.75	4.62	2369.26
Landoltia_punctata_GLEAN_10000217	0	0	0	0	0	0	0	0	0	0	0	0	0	0	0	0	0	0	0	0	0	0	0	0	0.67	0	0	0	0	0	1.34
Landoltia_punctata_GLEAN_10000218	16.44	19.96	19.29	20.93	20.79	22.29	19.77	18.6	18.49	19.71	14.81	15.35	14.51	16.78	13.58	12.96	15.16	11.97	11.35	15.31	16.42	14.64	16.64	14.37	13.9	10.32	15.6	16.94	15.72	15.89	976.98
Landoltia_punctata_GLEAN_10000219	1.63	3.38	4.98	3.85	4.76	4.36	3.62	3.93	1.8	2.27	3.99	4.4	3.24	3.02	2.62	2.16	2.17	1.39	1.65	1.46	2.35	3.37	2.53	4.87	2.83	2.92	1.9	2.04	2.24	2.42	176.3
Landoltia_punctata_GLEAN_10000220	5.92	3.51	5.78	4.29	5.87	11.42	4.94	6.39	2.44	3.12	4.2	3.99	7.05	6.25	6.64	4.98	7.31	7.15	7.36	4.5	4.89	8.31	5.81	7.33	7.11	7.77	5.28	5.72	5.44	5.86	353.26
Landoltia_punctata_GLEAN_10000221	49.96	52.66	53.77	52.05	57.62	56.65	55.9	57.72	39.16	36.48	52.17	46.12	49.9	51.11	52.68	50.81	54.1	51.66	51.19	55.18	47.12	49.42	53.56	50.69	54	53.75	50.32	52.73	42.06	40.56	3042.2
Landoltia_punctata_GLEAN_10000222	2.36	2.32	2.75	3.58	8.41	9.09	3.4	3.6	1.33	0.86	5.65	4.71	8.44	7.68	7.49	3.88	5.48	4.15	8.43	6.82	6.81	8.11	5.84	4.76	6.28	6.29	6.08	5.02	2.92	4.14	313.36
Landoltia_punctata_GLEAN_10000223	29.16	30.61	20.09	24.09	20.71	23.12	21.41	23.52	21.08	22.74	18.3	17.52	16.25	14.47	15.4	18.17	20.66	15.97	16.76	17.81	15.86	13.89	17.79	17.13	17.54	13.63	15.95	13.02	17.76	16.04	1132.9
Landoltia_punctata_GLEAN_10000224	2.87	3.14	2.61	2.68	3.56	2.35	2.98	1.83	3.71	3.72	1.82	2.7	3.87	3.72	3.45	2.45	2.2	6.05	8.06	3.84	4.64	7	4.07	4.59	4.03	5.76	3.08	2.57	2.65	2.38	216.76
Landoltia_punctata_GLEAN_10000225	37.18	30.48	30.09	20.65	1.98	4.2	5.19	3	1.3	1	22.57	14.13	14.76	12.59	11.01	18.85	18.12	21.93	6.41	3.36	12.59	11.22	2.81	3.81	3.2	3.08	1.58	3.83	1.35	2.01	648.56
Landoltia_punctata_GLEAN_10000226	487.44	488.08	205.95	217.89	60.83	51.92	59.81	40.35	40.21	27.28	240.03	196.76	130.15	150.04	112.21	143.6	110.17	117.94	26.75	25.48	194.77	185.35	79.84	84.79	56.04	64.71	30.42	69.73	21.22	37.84	7515.2
Landoltia_punctata_GLEAN_10000227	27.11	22.15	27.74	26.1	21.86	17.89	16.54	18.26	24.08	19.16	33.8	25.73	15.4	20.04	14.91	13.64	19.35	16.69	11.13	11.34	20.69	20.77	13.24	16.21	15.15	13.57	12.21	11.01	12.45	12.66	1101.76
Landoltia_punctata_GLEAN_10000228	0	0	0	0	0	0	0	0	0	0	0	0	0	0	0.08	0	0	0	0	0	0	0	0	0	0	0	0	0	0	0	0.16
Landoltia_punctata_GLEAN_10000231	0.78	0.8	1.26	1.17	0.83	0.86	0.75	0.61	0.95	1.07	0.81	0.85	0.89	1.06	0.85	0.77	0.69	0.8	0.97	0.66	0.48	0.66	1.12	0.75	0.94	0.82	0.9	0.65	0.66	0.54	49.9
Landoltia_punctata_GLEAN_10000232	9.48	8.43	6.38	6.21	8.61	8.32	6.44	6.37	4.76	5.02	9.27	8.61	7.39	8.46	6.67	6.87	9.74	8.62	8.2	7.95	7.73	8.39	6.22	6.19	5.37	4.46	5.53	5.98	4.39	4.8	421.72
Landoltia_punctata_GLEAN_10000234	130.81	174.05	20.43	23.17	13.39	12.45	10.99	8.17	21.37	37.05	59.61	49.28	9.72	7.73	3.24	5.03	12.4	10.7	6.32	7	13.11	14.87	7.45	9.2	12.47	11.95	10.56	16.24	9.26	6.72	1469.48
Landoltia_punctata_GLEAN_10000235	13.12	11.04	26.98	26.1	26.44	30.54	21.73	23.82	17.08	12.57	25.49	26.63	22.91	27.43	27.23	24.94	21.93	21.34	24.05	20.27	24.94	26.3	16.73	19.7	23.83	26.75	24.18	20.26	17.01	22.89	1348.46
Landoltia_punctata_GLEAN_10000236	0	0	0	0	0.15	0	0	0	0	0	0	0.13	0	0	0.13	0	0.12	0	0.37	0	0	0	0	0.13	0	0	0	0	0	0	2.06
Landoltia_punctata_GLEAN_10000239	0	0	0.17	0.21	0.25	0.11	0.27	0.31	0.11	0.09	0	0.21	0	0	0.05	0.11	0	0	0	0	1.49	1.16	0	0.25	0.57	0	0.23	0	0	0	11.18
Landoltia_punctata_GLEAN_10000241	0.29	0	0.83	0.42	0	0	0.19	0	0	0	0	0	0.24	0	0.37	0.32	0.49	0	0	0	3.29	3.06	0	0.58	0.48	1.26	0.74	0.12	0	0.36	26.08
Landoltia_punctata_GLEAN_10000246	16.09	12.97	24.26	26.12	43.84	46.3	15.43	13.52	11.25	9.74	54.99	53.27	65.36	57.62	59.23	53.44	36.15	33.03	34.95	31.3	39.31	40.7	21.76	21.11	26.86	25.39	15.92	11.78	7.53	7.62	1833.68
Landoltia_punctata_GLEAN_10000247	134	124.65	145.39	145.07	212.28	210.89	164.44	158.38	60.92	56.22	228.7	216.64	258.92	255.09	278.23	305.92	199.43	216.48	276.49	249.77	258.52	270.32	186.57	192.46	199.51	207.72	149.44	139.91	68.1	67.52	11276
Landoltia_punctata_GLEAN_10000249	40.48	46.49	27.51	28.58	30.81	33.96	31.76	32.91	37.05	39.44	28.21	28.25	22.72	23.95	21.68	19.67	22.18	20.07	23.71	21.37	25.86	25.96	29.42	26.98	26.01	21.68	21.85	22.12	29.06	29.09	1677.66
Landoltia_punctata_GLEAN_10000250	1.67	1.28	1.47	1.78	2.15	2.74	3.01	2.53	1.28	1.19	1.42	2.06	3.33	1.83	2.43	2.02	3.1	3.32	2.8	3.56	2.4	3.33	2.5	1.11	2.01	1.8	3.66	3.22	1.55	2.09	137.28
Landoltia_punctata_GLEAN_10000251	3.35	4.59	2.11	1.92	3.32	3.36	4.01	4.6	2.68	2.28	2.48	2.18	4.52	3.25	3.73	4.68	2.57	2.33	13.28	8.69	7.58	10.17	5.06	5.24	7.35	9.56	8.29	6.59	6.63	8.34	309.48
Landoltia_punctata_GLEAN_10000253	0.28	1.21	0.23	0.84	0.55	1.23	0.79	0.79	0	0.64	0.23	1.2	1.49	0.45	0	0	0.85	0.28	0.44	1.82	1.71	0.69	0.49	1.15	0.97	0.69	1.27	1.48	1.09	0	45.72
Landoltia_punctata_GLEAN_10000254	1.79	2.71	3.46	2.81	1.34	3.48	1.78	1.99	1.41	1.65	0.98	0.71	1.15	1.51	1.91	1.45	1.47	1.9	1.39	1.14	1.08	1.72	0.29	1	1	0.91	1.03	1.22	2.07	0.5	93.7
Landoltia_punctata_GLEAN_10000255	13.5	12.13	9.65	10.31	13.3	11.51	8.95	8.42	4.06	3.81	9.47	9.74	10.74	8.58	8.95	6.32	8.19	8.73	9.8	7.39	8.2	8.78	8.93	8.24	7.46	6.72	10.2	8.08	6.36	8.45	529.94
Landoltia_punctata_GLEAN_10000256	6.2	5.32	6.09	5.01	7.82	6.92	5.32	5.18	6.02	6.23	4.49	3.93	5.7	6.66	4.93	3.25	3.76	3.4	4.67	3.17	4.22	6.81	7.17	6.36	5.99	4.4	5.12	5.95	5.01	5.58	321.36
Landoltia_punctata_GLEAN_10000257	82.6	81.01	104.36	102.45	140.24	135.61	150.93	155.99	178.16	172.92	70.6	70.74	64.36	66.75	51.35	49.41	67.59	61.56	48.74	47.45	57.55	44.22	63.28	66.06	74.79	78.39	114.82	115.34	101.59	93.66	5425.04
Landoltia_punctata_GLEAN_10000259	0.14	0	0	0	0	0	0	0	0	0	0	0	0	0	0	0	0	0	0	0	0	0	0	0	0	0	0	0	0	0	0.28
Landoltia_punctata_GLEAN_10000260	0	0	0	0	0	0	0	0	0	0	0	0	0	0	0	0	0	0	0	0	0	0	0	0	0	0	0	0	0.18	0	0.36
Landoltia_punctata_GLEAN_10000261	0	0	0	0	0	0	0	0.15	0	0	0	0	0	0	0	0	0	0	0	0	0	0	0	0	0	0	0	0	0	0	0.3
Landoltia_punctata_GLEAN_10000262	22.19	18.14	25.72	28.62	27.72	31.06	20.99	19.34	21.51	22.47	23.56	21.15	19.44	19.96	20.76	20.43	20.51	14.6	18.15	14.77	22.81	25.78	18.23	18.31	18.29	23.97	13.79	14.26	19.46	15.67	1243.32
Landoltia_punctata_GLEAN_10000263	0.28	0	0.9	0.28	0.8	0	0	0.26	0.25	0	0.23	0	0.24	0.22	0	0.25	0	0	0.22	0.25	0.24	0	0	0.22	0.19	0	0.49	0	0.21	0	11.06
Landoltia_punctata_GLEAN_10000264	9.92	8.27	15.87	14.23	12.28	10.53	11.96	12.11	12.93	13.06	11.65	11.53	9.46	11.01	10.51	9.61	11.13	6.07	7.26	6.3	8.33	6.33	9.5	9.93	7.8	6.12	8.42	8.98	9.8	10.93	603.66
Landoltia_punctata_GLEAN_10000266	1.06	1.27	0.89	1.08	1.05	0.47	0.76	0.88	0.72	0.41	0.78	1.38	0.71	0.86	0.9	1.35	0.4	0.67	0.95	0.37	0.35	0.55	0.83	0.55	1.02	0.33	0.24	0.2	0.63	0.55	44.42
Landoltia_punctata_GLEAN_10000267	90.78	119.67	101.46	90.19	101.31	96.18	94.69	110.54	77.8	71.35	78.1	84.43	132.42	127.28	86.39	117.12	116.11	112.1	96.38	135.29	128.41	111.31	76.07	99.96	80.1	73.07	43.21	46.01	82.37	61.29	5682.78
Landoltia_punctata_GLEAN_10000268	0	0.2	0	0	0	0	0	0	0	0	0.14	0	0.05	0.09	0	0.05	0.04	0.06	0	0	0	0.14	0	0	0	0	0	0	0	0	1.54
Landoltia_punctata_GLEAN_10000269	5.96	7.18	7.68	6.46	6.65	5.99	5.71	5.16	3.91	3.47	8.99	6.64	8.72	5.79	7.27	5.03	2.28	3.39	2.54	3.52	6.58	8.58	6.67	6.06	6.54	5.57	3.09	3.58	5.61	5.57	340.38
Landoltia_punctata_GLEAN_10000273	0	0	0	0	0	0	0	0	0	0	0	0	0	0	0	0	0	0	0	0	0	0	0	0	0	0	0	0	0.31	0	0.62
Landoltia_punctata_GLEAN_10000274	33.48	28.73	30.28	31.71	31	29.55	27.94	27.47	33.18	35.92	26.87	27.17	25.95	29.11	28.02	25.58	23.06	19.08	15	17.48	22.83	25.62	30.99	28.91	25.39	23.61	20.47	19.85	25.19	24	1586.88
Landoltia_punctata_GLEAN_10000275	14.72	10.99	16.07	16.41	20.13	18.15	11.54	12.2	11.45	11.55	24.13	21.72	24.58	21.59	18.1	17.54	17.17	18.14	10.83	11.79	15.46	15.11	15.22	13.78	12.03	11.36	8.23	8.61	5.99	6.28	881.74
Landoltia_punctata_GLEAN_10000276	0	0	0	0	0	0	0	0	0	0	0	0	0	0	0	0	0	0	0	0.05	0	0	0	0	0	0	0	0	0	0	0.1
Landoltia_punctata_GLEAN_10000277	21.39	25.69	18.39	19.46	23.31	23.58	21.52	23.79	20.83	21.79	16.35	18.51	18.85	17.41	19.64	16.58	20.93	21.08	21.57	18	17.47	22.88	18.95	17.97	15.85	17.39	22.61	22.34	22.39	22.21	1217.46
Landoltia_punctata_GLEAN_10000278	0.33	0.65	0.55	0.38	0.37	0.58	0.54	0.36	0.34	0.33	0.28	0.93	0.38	0.46	0.24	0.56	0.39	0.38	0.52	0.26	0.33	0.51	0.54	0.51	0.23	0.27	0.43	0.21	0.3	0.74	25.8
Landoltia_punctata_GLEAN_10000279	6.4	6.39	20.89	17.4	15.16	11	9.54	7.91	6.21	6.89	39.07	33.52	32.92	26.44	15.39	13.77	14.72	12.67	5.22	5.4	32.47	33.5	11.29	10.12	6.58	7.37	6.72	8.56	3.9	3.44	861.72
Landoltia_punctata_GLEAN_10000280	14.92	15.97	16.15	15.74	15.3	14.73	16.28	18.11	20.62	22.96	13.34	12.7	14.7	14.7	11.91	11.62	14.01	15.28	10.01	11.77	13.26	14.15	11.53	11.03	15.09	11.79	14.13	14.75	13.71	14.92	870.36
Landoltia_punctata_GLEAN_10000281	59.44	67.35	53.97	51.87	44.51	44.73	58.56	52.71	69.32	73.72	38.68	45.53	48.98	51.16	36.34	43.5	86.17	86.37	48.05	63.82	51.58	51.78	56.13	49.79	52.25	51.54	56.62	56.29	82.17	85.27	3436.4
Landoltia_punctata_GLEAN_10000282	5.56	4.31	10.07	11.12	12.73	9.93	6.35	4.49	2.73	2.82	7.06	7.44	13.67	11.37	13.06	7.17	8.02	7.14	4.98	4.84	8.88	12.71	15.12	7.32	9.91	9.41	8.47	4.11	3.39	4.79	477.94
Landoltia_punctata_GLEAN_10000287	0.06	0.05	0	0.01	0.02	0.01	0.02	0.01	0.01	0.03	0.01	0.02	0.02	0	0	0	0.01	0.01	0	0.02	0.03	0.01	0.02	0.01	0.01	0.02	0.01	0	0.01	0	0.86
Landoltia_punctata_GLEAN_10000288	397.46	452.34	37.19	41.38	35.96	30.59	45.36	46.55	60.74	80.35	253.02	187.34	34.42	39.96	29.31	36.06	56.39	47.38	54.17	56.54	53.56	61.48	54.34	56.05	46.49	52.06	84.31	95.21	81.63	82.42	5380.12
Landoltia_punctata_GLEAN_10000289	0	0.15	0.14	0.34	0.33	0.44	0	0	0.15	0	0.56	0.29	0.6	0.41	0.7	0.15	0.38	0.67	0.27	0.31	0.59	0.14	0.59	0.42	0.47	0.55	0.15	0.13	0.26	0	18.38
Landoltia_punctata_GLEAN_10000293	21	18.85	18.3	18.63	16.08	18.48	20.97	23.35	13.56	11.72	20.96	18.54	16.05	15.76	22.75	23.69	14.65	17.67	27.23	22.36	21.53	23.43	27.9	27.12	22.06	26.66	21.99	23.61	21.72	23.7	1240.64
Landoltia_punctata_GLEAN_10000294	11.38	8.7	6.42	6.75	9.02	8.86	7.87	6.28	5.69	5.76	8.37	7.18	7.11	6.14	6.55	4.85	5.88	6.25	5.31	4.46	5.81	7.17	4.98	4.38	6.1	5.86	6.02	5.32	5.49	4.83	389.58
Landoltia_punctata_GLEAN_10000295	13.9	13.57	11.64	13.2	19.96	22.17	17.13	15.01	11.68	8.95	12.29	13.98	15.68	13.82	12.88	12.54	14.43	14.69	14.65	13.62	12.15	10.89	13.85	11.42	10.97	10.8	13.91	15.68	8.59	9.06	806.22
Landoltia_punctata_GLEAN_10000296	36.28	33.13	50.48	49.66	52.21	47.04	44.22	43.28	56.62	56.89	43.05	47.03	52.55	49.22	45.05	41.77	39.8	39.94	35.16	30.54	37.4	25.67	45.32	43.1	39.86	50.84	37.39	38.28	36.34	33.94	2564.12
Landoltia_punctata_GLEAN_10000297	30.76	29.56	30.18	32.8	33.51	31.7	24.87	23.62	33.14	31.69	31.33	28.4	29.08	28.05	28.17	21.54	27.24	25.68	19	21.22	21.74	20.56	21.04	18.38	21.04	21.99	17	16.31	13.82	14.94	1496.72
Landoltia_punctata_GLEAN_10000298	27.89	31.45	24.1	17.98	29.63	24.98	17.8	24.74	20.38	20.71	23.86	20.73	39.37	19.73	16.51	14.71	20.53	30.78	20.24	24.58	26.23	24.04	31.37	22.72	24.22	30.29	22.66	17.37	18.48	14.39	1404.94
Landoltia_punctata_GLEAN_10000299	38.6	61.55	45.51	37.5	27.05	21.76	45.13	28.22	90.2	116.21	24.14	27.48	48.9	42.91	41.19	33.47	35.42	44.54	29.84	26.51	97.22	94.91	15.71	17.76	47.28	48.19	21.3	39.66	57.08	50.4	2711.28
Landoltia_punctata_GLEAN_10000300	18.47	19.67	22.57	21.77	29.17	27.3	31.7	32.02	22.31	17.78	28.32	31.69	25.48	26.63	24.71	24.93	18.53	15.59	17.6	20.14	23.9	21.06	19.82	21.37	21.88	18.15	31.95	27.54	23.99	28.3	1428.68
Landoltia_punctata_GLEAN_10000301	2.16	1.3	2.1	2.06	2.74	2.89	2	2.77	2.03	1.84	2.8	3.23	3.1	3.31	2.52	1.7	2.53	1.37	1.95	1.91	2.44	1.98	2.11	2.08	1.56	2.41	2.98	1.97	2.83	2.86	139.06
Landoltia_punctata_GLEAN_10000302	77.48	75.96	42.35	40.98	64.13	69.6	51.67	46.18	39.12	33.94	62.28	60.32	46.27	41.34	42.94	36.62	34.56	35.39	61.2	56.72	48.48	57.61	48.03	48.23	37.81	46.96	40.39	43.76	40.9	41.69	2945.82
Landoltia_punctata_GLEAN_10000303	12.99	9.36	9.57	10.95	14.44	16.61	7.03	7.06	5.96	6.71	13.47	11.11	11.07	11.07	13.64	8.84	12.97	10.54	11.26	10.89	10.91	12.41	8.98	8.46	9.35	10.08	9.44	8.45	7	10.38	622
Landoltia_punctata_GLEAN_10000304	1.05	1	0.96	1.14	2.08	1.98	1.87	2.29	1.01	0.87	1.28	1.23	1.28	1.42	1.11	1.22	0.6	0.7	1.03	0.81	0.89	0.9	1.52	1.28	1.13	1.55	1.22	1.47	1.57	1.26	75.44
Landoltia_punctata_GLEAN_10000305	25.25	20.08	16.51	11.13	10.46	12.82	15.16	14.42	26.41	24.87	13.24	12.65	7.04	10.26	9.26	7.96	8.63	7.36	11.38	8.41	14.93	14.76	13.34	11.84	12.25	13.89	16.41	14.8	18.72	19.31	847.1
Landoltia_punctata_GLEAN_10000306	111.87	92.9	130.56	121.32	78.44	70.71	128.8	90.06	143.04	109.46	202.34	244.27	141.05	167.89	123.11	126.15	193.15	171.85	154.18	169.29	170.91	168.18	174.38	155.38	191.76	221.53	200.84	218.58	379.78	368.9	10041.4
Landoltia_punctata_GLEAN_10000307	28.36	29.46	30.05	30.45	26.73	24.11	26.71	28.52	22.58	20.97	29.96	25.46	22.45	24.21	21.1	22.21	27.01	24.79	21.27	22.96	24.36	24.88	27.14	24.2	25.69	21.71	23.67	24.94	25.84	28.62	1520.82
Landoltia_punctata_GLEAN_10000308	16.73	15.47	16.8	18.93	20.11	19.54	22.53	21.4	15.21	13.64	15.8	14.74	15.25	15.1	14.98	13.53	14.91	13.17	11.98	12.28	16.39	18.91	18.78	17.51	15.65	17.34	12.08	14.72	15.18	16.49	970.3
Landoltia_punctata_GLEAN_10000309	35.42	36.44	44.91	39.67	71.07	63.96	33.97	33.16	16.81	14.41	81.06	70.1	83.74	85.87	79.58	103.78	57.94	66.47	62.55	53.63	65.25	69.86	45.51	44.82	43.26	49.3	25.48	20.45	9.59	8.94	3034
Landoltia_punctata_GLEAN_10000323	0	0	0	0	0	0	0	0	0	0	0	0	0	0	0	0	0	0	0	0	0	0	0	0	0	0	0.12	0	0	0	0.24
Landoltia_punctata_GLEAN_10000325	0	0.16	0.4	0.34	0	0	0.43	0	0.26	0.14	0.15	0	0.63	0	0	0	0.14	0	0	0.21	1.29	1.54	0.43	0.84	1.05	0.85	0	0	0	0	17.72
Landoltia_punctata_GLEAN_10000329	10.44	9.72	12.28	14.9	15.42	14.71	10.33	9.31	10.73	12.33	10.29	9.82	12.68	10.49	11.2	9.02	8.12	10.12	7.99	8.8	9.6	12.45	11.59	10.73	11.6	8.5	8.04	6.85	8.7	8.8	631.12
Landoltia_punctata_GLEAN_10000330	8.81	7.87	8.64	11.98	12.14	10.06	8.99	7.49	5.76	4.85	10.58	10.53	5.93	9.78	8.2	8.38	5.45	8.17	6.35	4.99	11.04	4.79	10.29	8.22	6.09	7.77	4.61	4.5	5.63	5.91	467.6
Landoltia_punctata_GLEAN_10000331	0	0	0	0	0	0	0	0	0	0	0	0	0	0	0	0	0	0	0	0	0.14	0	0	0	0	0	0	0	0	0	0.28
Landoltia_punctata_GLEAN_10000339	10.63	8.04	9.64	8.61	9.28	7.94	8.09	7.8	7.21	9.55	7.22	5.42	5.53	3.98	4.44	4.78	5.69	5.29	5.89	5.54	5.02	4.76	5.34	3.6	4.77	5.33	5.24	6.34	6.97	7	389.88
Landoltia_punctata_GLEAN_10000340	3.17	2.56	4.51	6.72	7.32	6.15	4.56	3.84	4.46	2.84	4.75	4.24	7.46	6.03	6.88	3.46	4.01	3.89	3.77	3.22	4.95	7.5	7.31	5.95	6.16	3.39	5.73	5.06	4.3	5.77	299.92
Landoltia_punctata_GLEAN_10000341	18.87	17.5	22.57	24.33	21.6	22.02	16.02	15.63	22.79	19.24	22.27	24.04	20.66	22.69	19.17	13.63	14.18	14	11.75	9.64	16.76	20.27	16.98	15.77	19.67	18.31	11.9	15.55	15.1	15.97	1077.76
Landoltia_punctata_GLEAN_10000349	0	0	0	0	0	0	0	0	0	0	0	0	0	0	0	0	0.16	0	0	0	0	0	0	0	0	0	0	0	0	0	0.32
Landoltia_punctata_GLEAN_10000350	2.47	1.99	2.36	2.2	1.92	1.9	1.98	1.88	2.04	2.25	1.99	1.86	1.9	1.85	1.66	1.8	2.07	1.96	1.43	1.91	1.69	1.72	1.93	2.06	2.26	1.35	2.18	2.7	2.9	2.26	120.94
Landoltia_punctata_GLEAN_10000351	3.64	4.61	3.75	1.65	3.61	3.61	1.16	1.16	2.96	2.83	2.74	1.76	1.82	4.3	5.5	3.39	3.1	3.28	2.6	5.35	5.01	4.74	3.26	2.7	4.55	5.38	6.34	3.11	5.45	2.69	212.1
Landoltia_punctata_GLEAN_10000352	33.93	30.37	37.75	44.53	46.96	52.65	49.73	46.07	47.41	47.53	42.75	44.59	45.68	47.66	53.01	50.93	56.61	55.71	78.39	81.33	46.44	47.9	55.68	61.43	46.26	47.3	49.8	52.21	52.31	50.11	3006.06
Landoltia_punctata_GLEAN_10000353	35.63	28.62	23.75	21.07	33.1	30.1	24.87	25.3	16.61	19.07	20.03	23.95	22.25	21.8	23.22	18.91	29.87	25.73	22.81	25.82	21.51	28.37	23.38	19.6	22.43	19.64	21.13	19.66	18.73	20.36	1414.64
Landoltia_punctata_GLEAN_10000354	19.14	18.77	38.13	35.32	31.28	29.65	16.51	19.5	25.14	24.31	41.08	35.42	28.61	27.02	16.32	11.84	28.82	26.5	8.86	9	18.32	19.81	14.82	14.17	21.79	21.04	14.25	15.55	9.21	9.79	1299.94
Landoltia_punctata_GLEAN_10000355	2.46	2.33	3.67	3.89	3.76	3.72	3.65	3.32	3.23	3.62	2.89	3.07	2.75	3.1	2.91	2.33	2.45	2.38	2.1	2.11	2.64	2.38	2.98	2.86	2.87	1.96	2.85	2.99	3.06	3.26	175.18
Landoltia_punctata_GLEAN_10000356	76.6	62.11	43.52	40.52	43.73	52.24	61.13	58.33	74.84	87.66	49.55	43.93	37.28	36.05	41.38	55.28	47.59	49.95	63.46	57.24	45.42	40.11	54.11	68.33	48.8	54.09	64.91	71.35	89.17	82.23	3401.82
Landoltia_punctata_GLEAN_10000357	15.67	16.93	28.77	31.91	28.49	32.9	16.94	13.62	23.05	23.82	35.01	34.95	38.3	33.17	36.89	24.03	22.59	23.02	20.14	19.84	25.49	26.67	23.35	21.24	27.27	25.33	18.18	13.63	12.08	14.32	1455.2
Landoltia_punctata_GLEAN_10000396	0.83	0.54	0.52	0.11	0.31	0.56	0.75	0.3	0.76	0.5	0.1	0.54	0.1	0.54	0.44	0.48	0.48	0.42	0.17	0.49	0.46	0.61	0.37	0.17	0.22	0	0.19	0.48	0.41	0.86	25.42
Landoltia_punctata_GLEAN_10000397	0.09	0.04	0.12	0	0.09	0.33	0	0.17	0.13	0.18	0	0.24	0.08	0.15	0.16	0.04	0.21	0.05	0.04	0.13	0	0.08	0.08	0.04	0.19	0	0.04	0.03	0.07	0	5.56
Landoltia_punctata_GLEAN_10000398	0.46	0.49	1.13	0.82	1.47	0.8	1.32	1.2	1.99	1.79	0.8	1.04	0.81	0.74	1.02	0.73	0.58	0.63	1.11	0.96	0.58	0.82	0.63	0.75	0.77	0.56	1.22	0.66	1.11	1.13	56.24
Landoltia_punctata_GLEAN_10000399	0.46	0.49	1.13	0.82	1.47	0.8	1.32	1.2	1.99	1.79	0.8	1.04	0.81	0.74	1.02	0.73	0.58	0.63	1.11	0.96	0.58	0.82	0.63	0.75	0.77	0.56	1.22	0.66	1.11	1.13	56.24
Landoltia_punctata_GLEAN_10000403	13.23	13.9	11.15	11.67	10.23	10.59	8.29	8.3	9.92	9.46	12.57	11.12	8.8	7.89	7.24	6.35	9.48	7.61	8.34	8.16	8.17	7.52	8.03	7.25	6.08	4.66	7.23	7.24	8.21	9.28	535.94
Landoltia_punctata_GLEAN_10000404	0	0	0.41	0	0	0	0	0	0	0	0	0	0	0.39	0.41	0	0	0	0.77	0.45	0	0.4	0	0	0	0.4	0	0	0	0	6.46
Landoltia_punctata_GLEAN_10000405	3.39	2.63	3.85	4.19	6.66	7.19	3.88	3.77	1.07	0.69	8.23	8.93	6.57	7.89	10.23	6.15	9.78	10.81	17.44	10.64	7.82	6.99	4.58	3.96	6.1	5.13	4.88	5.4	1.77	2.51	366.26
Landoltia_punctata_GLEAN_10000406	7.65	27.83	12.36	10.42	9.73	9.5	9.1	13.57	6.85	8.28	13.3	27.44	8.84	8.82	9.88	8.81	11.23	12.39	44.6	17.67	7.3	15.29	8.85	5.38	6.97	9.97	30.79	9.6	11.69	7.02	782.26
Landoltia_punctata_GLEAN_10000407	15.01	9.56	12.75	8.56	11.66	10.19	11.13	9.99	9.36	3.58	5.55	5.72	6.18	8.84	11.49	9.04	15.37	14.08	33.96	15.34	7.8	15.82	6.16	6.3	8.53	17.67	13.82	5.72	2.68	4.82	633.36
Landoltia_punctata_GLEAN_10000408	0	0	0	0	0	0	0	0	0	0	0	0	0	0	0	0.02	0	0	0	0	0	0	0	0	0	0	0	0	0	0	0.04
Landoltia_punctata_GLEAN_10000409	3.18	2.36	3.26	4.29	6.12	5.6	4.23	3.61	1.07	0.37	7.26	9.78	7.13	9.01	10.84	8.69	9.03	8.27	11.5	9.72	4.51	5.44	4.22	4.72	4.28	5.06	6.66	4.01	1.67	2.02	335.82
Landoltia_punctata_GLEAN_10000410	7.65	27.83	12.36	10.42	9.73	9.5	9.1	13.57	6.85	8.28	13.3	27.44	8.84	8.82	9.88	8.81	11.23	12.39	44.6	17.67	7.3	15.29	8.85	5.38	6.97	9.97	30.79	9.6	11.69	7.02	782.26
Landoltia_punctata_GLEAN_10000417	0	0	0	0	0	0	0	0	0	0	0	0	0	0	0	0	0.02	0	0	0	0	0	0	0	0	0	0	0	0	0	0.04
Landoltia_punctata_GLEAN_10000419	0	0	0	0	0	0	0	0	0	0	0	0	0	0	0	0.1	0	0	0	0	0	0	0	0	0	0	0	0	0	0	0.2
Landoltia_punctata_GLEAN_10000421	12.57	13.59	11.2	11.2	14.28	14.78	15.73	14.39	10.4	10.64	9.59	9.34	12.54	13.63	12.63	10.66	10.57	10.85	10.48	11.16	11.22	9.29	13.74	13.06	13.32	9.89	16.37	14.82	18.98	19.51	760.86
Landoltia_punctata_GLEAN_10000422	11.02	10.98	13.15	12.05	11.65	11.66	11.57	11.29	11.22	12.31	11.98	10.82	10.2	10.82	9.24	8.53	10.68	9.18	6.89	6.63	8.8	9.17	9.13	8.22	8.93	5.88	7.3	8.06	10.47	11	597.66
Landoltia_punctata_GLEAN_10000431	0	0	0	0	0	0	0	0	0	0	0	0	0	0	0	0	0	0	0	0	0	0	0	0	0	0.08	0	0	0	0	0.16
Landoltia_punctata_GLEAN_10000432	0	0	0	0	0	0	0	0	0	0	0.11	0.09	0	0	0	0	0	0	0	0	0.16	0	0	0	0.08	0	0.12	0.36	0	0	1.84
Landoltia_punctata_GLEAN_10000434	0	0	0	0	0.06	0	0	0	0	0	0	0	0	0	0	0	0	0	0	0	0	0	0	0	0.09	0	0	0	0.05	0	0.4
Landoltia_punctata_GLEAN_10000437	19.68	15.17	9.41	10.36	8.22	10.55	8.14	9.31	10.04	10.79	8.07	7.39	7.93	7.46	6.42	4.15	5.16	4.72	4.82	3.52	6.59	7.81	8.9	7.01	6.69	8.43	6.68	7.08	6.4	7.22	488.24
Landoltia_punctata_GLEAN_10000438	35.37	40.18	87.43	67.89	93.55	82.04	266.53	235.55	74.22	74.07	58.4	57.52	93.76	42.26	108.86	121.73	51.57	75.92	79.25	78.36	208.3	193.55	76.84	71.67	94.45	104.52	78.7	99.14	39.81	45.73	5674.34
Landoltia_punctata_GLEAN_10000440	5.32	4.75	9.04	9.25	9.29	10.56	8.13	5.56	6.93	6.28	11.02	9.6	9.41	9.27	8.87	6.52	7.17	8.18	5.46	5.58	8.18	8	7.5	6.58	7.75	10.07	6.08	5.22	4.29	4.09	447.9
Landoltia_punctata_GLEAN_10000441	0.4	1.06	0	0.41	2.41	0.36	0.39	0.77	1.11	1.57	1.03	3.17	0.73	1.66	0.69	1.13	1.55	1.23	0.97	1.15	0.72	0.68	1.09	0	1.42	1.01	0.37	0.62	0.96	0	57.32
Landoltia_punctata_GLEAN_10000442	4.51	3.96	5.45	6.18	4.6	5.46	3.87	3.12	5.37	4.16	4.68	4.29	3.48	4.23	2.07	1.94	3.32	3.19	2.38	2.58	2.94	2.54	3.83	3.17	3.25	4.34	2.74	2.74	2.59	2.22	218.4
Landoltia_punctata_GLEAN_10000443	4.06	4.06	4.72	4.15	5.56	5.07	3.63	3.48	3.59	3.71	3.56	3.96	3.28	3.84	2.8	2.55	3.22	3.27	2.7	4.1	2.85	3.23	2.07	3.28	2.31	3.55	3.62	3.99	2.11	2.04	208.72
Landoltia_punctata_GLEAN_10000444	13.65	10.86	14.93	13.82	15.11	17.35	11.68	13.25	12.38	12.33	14.5	12.15	11.06	11.86	11.41	10.18	14.56	16.59	15.01	11	14.94	11.08	11.66	13.51	11.73	8.9	14.32	14.44	11.98	13.6	779.68
Landoltia_punctata_GLEAN_10000445	1.42	1.4	1.94	1.27	1.06	2.22	1.36	0.85	0.97	0.69	2.71	2.32	2.08	1.31	0.6	1.32	2.31	1.44	2.28	1.34	1.1	0.74	0.79	0.59	0.75	0.44	1.14	0.95	0.42	1.18	77.98
Landoltia_punctata_GLEAN_10000446	5.8	7.04	3.38	0.91	3.1	2.39	0.86	0.85	6.12	3.12	4.92	3.11	6.83	4.38	4.93	0.42	0.34	0.9	6.81	7.16	7.49	6.35	7.59	2.61	2.82	5.56	3.7	3.43	4.95	2.96	241.66
Landoltia_punctata_GLEAN_10000447	3.6	2.81	3.22	3.75	3.49	3.84	4.72	4.04	2.57	2.61	2.58	2.86	5.14	4.35	3.65	4.74	4.85	5.31	3.39	5.46	4.91	3.47	5.04	4.96	4.12	3.51	6.41	4.51	3.47	3.9	242.56
Landoltia_punctata_GLEAN_10000449	0.69	1.5	2.16	1.92	1.7	2.45	1.32	0.82	0.78	0.47	1.16	0.45	1.78	1.47	1.46	0.88	1.18	1.48	0.96	0.65	1.14	1.36	1.69	1.5	1.39	1.21	0.79	0.86	0.48	0.78	72.96
Landoltia_punctata_GLEAN_10000450	82.94	80.51	88.08	80.39	75.41	78.83	76.9	73.6	102.53	99.5	58.71	63.7	64.02	64.19	53.4	56.19	78.44	70.94	51.61	60.18	65.44	65.81	57.75	56.14	61.35	50.77	53.95	56.44	79.69	78.7	4172.22
Landoltia_punctata_GLEAN_10000451	2.78	2.28	3.12	2.65	3.59	3.48	2.22	2.66	2.04	2.45	2.28	1.86	2.09	2.58	2.52	3.11	1.64	1.32	1.79	1.66	2.3	2.02	1.58	2.17	2.02	2.78	1.71	2.07	1.54	1.77	136.16
Landoltia_punctata_GLEAN_10000452	34.15	36.62	13.34	15.62	14.21	12.38	15.03	15.07	13.17	12.82	20.72	16.55	10.28	10.82	8.77	8.61	10.69	10.09	12.15	9.58	14.73	17.3	11.19	12.48	10.31	10.08	15.61	11.55	14.28	14.89	866.18
Landoltia_punctata_GLEAN_10000453	27.19	27.69	34.04	35.5	31.32	34.78	27.72	28.99	34.38	31.73	29.82	29.7	27.68	28.55	25.57	20.01	20.75	19.9	17.39	17.68	24.86	24.6	24.74	24.79	24.56	21.08	22.97	21.31	24.96	29.48	1587.48
Landoltia_punctata_GLEAN_10000454	320.42	314.48	185.69	203.43	95.67	89.7	275.3	278.48	122.89	97.36	152.74	147.9	156.52	148.41	261.36	333.97	279.7	284.64	394.19	418.83	292.87	240.33	277.23	299.97	262.25	254.6	246.7	255.82	329.37	293.02	14627.7
Landoltia_punctata_GLEAN_10000456	17.54	12.68	21.35	19.6	11.06	11.86	11.59	12.24	20.59	20.46	11.25	10.73	10.04	6.6	8.66	7.29	8.72	5.04	7.24	7.61	10.06	10.52	7.01	8.12	11.32	11.62	11.14	14.03	11.46	10.63	696.12
Landoltia_punctata_GLEAN_10000457	11.18	19.8	8.6	10.11	10.4	13.57	14.43	10.53	4.78	1.01	13.15	4.06	14.91	6.96	12.92	20.08	17.3	17.55	17.29	26.62	19.72	19.58	14.27	9.45	9.91	18.34	15.81	13.69	14.36	7.75	796.26
Landoltia_punctata_GLEAN_10000458	114.2	115.39	122.88	119.68	121.65	138.07	165.59	174.59	67.26	55.23	219.33	200.17	172.23	189.05	192	227.14	173.02	169.46	162.03	162.7	183.77	183.21	114.53	121.42	139.19	125.26	138.39	145.11	133.38	132.71	8957.28
Landoltia_punctata_GLEAN_10000459	106.8	110.45	127.25	124.24	135.84	140.87	144.97	133.91	132.18	141.06	67.86	71.12	104.66	99.58	105.11	84.41	107.34	114.65	93.05	104.36	98.29	92.44	140.23	139.49	106.34	88.7	143.19	129.06	126.67	132.34	6892.92
Landoltia_punctata_GLEAN_10000460	97.2	91.29	38.49	41.11	47.27	42.22	47.56	41.68	34.69	33.41	75.62	88.55	73.53	76.77	78.74	73.41	50.61	47.33	57.59	52.31	93.41	88.16	74.62	88.22	78.54	95.04	68.54	81.85	138.73	124.44	4241.86
Landoltia_punctata_GLEAN_10000462	1.22	1.82	2.38	2.02	2.24	1.44	1.17	0.72	47.47	96.8	0.4	0.08	0.08	0.08	0.08	0	0.87	0.1	0.15	0.8	0.17	0.16	0.84	0.87	0.26	0.23	0	0	0.07	0.23	325.5
Landoltia_punctata_GLEAN_10000464	157.21	172.05	222.44	223.75	207.46	198.2	206.97	208	350.94	355.01	115.17	126.01	116.41	124.16	105.07	99.36	151.79	127.88	88.6	110.4	112.73	108.77	149.45	142.6	126.68	107.5	128.14	140.39	169.74	171.02	9647.8
Landoltia_punctata_GLEAN_10000465	16.87	15.24	15.51	10.55	19.48	24.82	15.56	15.42	7.64	7.04	21.4	19.45	22.17	21.83	19.91	22.51	22.2	20.75	29.47	22.75	22.13	26.89	19	13.48	17.43	22.73	16.13	16.49	8.53	7.98	1082.72
Landoltia_punctata_GLEAN_10000466	2.98	1.37	1.77	2.76	2.47	1.92	3.05	1.68	0.73	0.43	1.59	2.36	1.57	1.92	4.17	2.41	2.33	3.46	2.85	3.47	3.38	3.8	2.79	2.02	2.62	3.31	1.94	1.92	0.96	2.07	140.2
Landoltia_punctata_GLEAN_10000479	0	0	0	0	0	0	0	0	0	0	0	0	0	0	0	0	0	0	0	0	0	0	0	0	0	0	0.15	0	0	0	0.3
Landoltia_punctata_GLEAN_10000481	0	0	0	0	0	0	0	0	0	0	0	0	0	0	0	0	0	0	0	0	0	0	0	0	0.17	0	0	0	0	0	0.34
Landoltia_punctata_GLEAN_10000487	0	0	0	0	0	0	0	0	0	0	0	0	0	0	0	0	0	0	0	0	0	0.13	0	0	0	0	0	0	0	0	0.26
Landoltia_punctata_GLEAN_10000489	15.17	12.43	25.2	27.91	35.27	36.2	16.85	18.9	16.61	22.66	21.82	23.8	34.52	28.75	31.19	24.56	24.78	26.89	28.06	23.94	25.58	32.44	26.82	28.35	32.12	33.01	22.44	19.48	14.24	14.42	1488.82
Landoltia_punctata_GLEAN_10000490	49.48	50.47	41.99	43.01	39.2	40.6	40.37	42.72	47.42	54.36	32.68	33.59	29.36	30.62	27.44	24.7	29.53	27.05	24.44	24.23	28.18	26.56	30.1	29.26	28.71	27.54	30.47	31.49	36.09	36.34	2076
Landoltia_punctata_GLEAN_10000491	53.7	45.23	26.74	26.43	4.05	4.05	47.47	53.3	25.09	22.42	4.98	4.73	6.88	6.02	21.57	29.12	42.3	34.5	80.83	82.91	19.99	16.76	33.9	40.08	39.13	40.11	133.26	135.08	159.86	161.03	2803.04
Landoltia_punctata_GLEAN_10000493	65.51	42.79	69.93	74.08	82.83	91.48	50.26	40.22	40.51	41.29	64.43	71.1	81.06	82.12	110.23	59.29	64.98	62	66.33	49.49	66.58	82.6	64.23	51.56	68.92	80.65	43.37	32.33	32.79	40.81	3747.54
Landoltia_punctata_GLEAN_10000494	43.63	47.8	50.31	53.38	44.04	42.56	45.14	46.45	73.12	83	32.3	35.76	30.94	34.37	25.56	26.79	40.35	37.36	22.04	25.14	29.31	29.66	30.43	27.16	35.31	29.02	33.05	35.98	43.65	45.88	2358.98
Landoltia_punctata_GLEAN_10000495	47.94	55.85	71.63	73.6	47.64	47.71	42.98	40.04	64.27	70.81	43.99	42.58	32.47	35.73	31.63	25.93	32.02	27.81	24.08	28.87	33.8	32.81	42.39	43.3	35.6	24.43	31.45	30.53	45.9	46.06	2507.7
Landoltia_punctata_GLEAN_10000496	56.79	64.14	19.32	18.07	20.47	14.07	32.46	28.27	39.3	38.27	13.35	20.14	16.12	26.11	25.27	25.02	18.63	17.93	21.56	20.02	34.2	35.68	21.95	14.95	25.14	30.54	27.25	33.03	36.99	27.46	1645
Landoltia_punctata_GLEAN_10000497	7.25	8.74	1.72	2.54	1.57	1.62	3.69	2.17	2.28	3.87	1.73	1.18	1.84	2.04	1.15	1.69	1.56	1.38	0.73	2.14	1.6	2.47	1.22	1.7	2.55	1.51	0.63	2.44	2.69	2.07	139.54
Landoltia_punctata_GLEAN_10000498	10.99	8.03	14.13	15.97	17.01	18.5	8.78	9.3	12.79	10.48	20.61	19.57	22.07	18.62	17.51	13.29	9.75	10.47	6.83	5.85	12.37	11.39	13.16	13.15	12.62	11.92	6.83	6.37	6.6	7.42	744.76
Landoltia_punctata_GLEAN_10000500	1.95	1.1	5.86	4.69	2.76	1.37	2.14	2.26	2.93	1.3	12.86	11.14	8.27	5.47	9.34	5.58	4.59	5.36	8.72	5.13	10.82	11.31	3.99	6.74	9.19	12.26	6.54	10.48	6.07	5.43	371.3
Landoltia_punctata_GLEAN_10000501	180.49	147.14	161.94	164.41	241.29	249.04	176.31	190.07	174.09	167.33	185.75	198.98	167.2	199.66	155.15	169.25	185.88	146.34	126.52	121.55	146.29	88.95	135.66	127.29	137.31	117.81	144.95	135.88	157.79	148.42	9697.48
Landoltia_punctata_GLEAN_10000502	58.6	47.66	75.38	80.64	66.87	70.13	50.03	51	61.2	63.84	71.62	66.67	72.89	69.03	70.24	48.62	61.78	57.84	50.62	51.11	52.71	57.61	54.27	54.35	55.45	45.6	51.92	46.22	46.33	49.12	3518.7
Landoltia_punctata_GLEAN_10000503	0.62	0.93	1.2	0.89	1.05	0.72	1.43	1.01	1.42	1.54	0.74	0.76	0.56	0.61	0.63	1.04	0.95	0.94	1.35	1.17	0.55	0.94	1.17	1.55	0.83	1.03	0.91	1.43	1.03	1.34	60.68
Landoltia_punctata_GLEAN_10000504	33.46	27.21	36.13	38.64	51.04	56.39	31.44	34.23	31.66	26.63	63.99	57.81	58.18	62.44	59.07	68.01	50.68	51.69	50.78	49.29	53.11	57.28	38.01	37.41	40.3	46.29	28.23	31.12	19.64	18.15	2616.62
Landoltia_punctata_GLEAN_10000505	2.36	3.47	1.51	1.92	1.03	2.03	0.9	1.35	6.03	8.87	0.56	0.98	2.12	2.85	1.92	2.2	4.62	5.92	1.59	1.51	2.58	3.24	2.87	2.91	2.18	1.96	2.08	1.88	1.42	2.58	154.88
Landoltia_punctata_GLEAN_10000506	44.16	38.56	69.73	71.57	77.21	80.22	50.91	47.55	67.2	68.29	90.87	84.32	84.29	88.16	90.74	71.07	55.37	47.64	43.03	44.71	69.01	66.92	59.97	54.57	61.05	46.23	36.05	34.56	32	38.92	3629.76
Landoltia_punctata_GLEAN_10000507	21.45	18.39	32.02	31.11	33.91	37.78	26.7	32.73	29.33	23.97	42.19	37.76	34.84	40.29	44.51	42.39	25.43	28.34	35.19	27.27	33.62	36.23	32.58	28.01	32.54	35.25	27.45	27.32	20.25	21.85	1881.4
Landoltia_punctata_GLEAN_10000508	3	3.95	14.92	11.35	3.28	7.51	7.49	3.45	7.42	4.91	7.64	9.41	5.95	6.39	1.79	2.8	5.75	4.26	5.79	1.7	3.45	2.52	4.04	5.27	10.55	11.23	2.21	6.93	1.43	2.25	337.28
Landoltia_punctata_GLEAN_10000509	21.87	26.04	14.75	16.51	14.45	11.5	30.03	34.08	28.69	26.26	29.28	31.69	11.77	15.78	28.07	33.89	17.15	19.79	21.05	15.94	16.07	20.16	11.3	11.4	12.18	14.03	17.71	20.73	10.51	12.36	1190.08
Landoltia_punctata_GLEAN_10000510	33.71	35.6	17.59	17.21	12.32	13.61	27.94	27.85	70.27	76.34	9.03	9.74	8.26	8.61	9.39	6.91	10.33	12.16	15.92	9.55	12.04	12.88	10.75	10.81	11.08	15.35	26.1	28.09	33.34	34.16	1253.88
Landoltia_punctata_GLEAN_10000511	9.74	9.26	11.33	13.06	17.35	16.81	10.27	8.03	11.76	10.76	16.26	14.37	11.52	14.73	10.74	7.69	10.6	10.17	7.53	7.37	8.15	11.34	9.46	9.88	8.88	9.39	8.77	8.29	6.89	6.67	634.14
Landoltia_punctata_GLEAN_10000512	44.54	33.59	41.83	32.95	46.78	43.45	38.59	39.09	43.08	46.02	44.49	37.07	32.76	35.4	37.09	40.31	34.46	32.92	39.58	32.92	32.52	44.7	41.63	40.09	33.56	49.89	41.05	38.86	37	29.13	2330.7
Landoltia_punctata_GLEAN_10000513	46.04	38.93	32.11	36.65	24.14	24.32	35.71	32.62	28.35	23.65	18.75	15.68	12.05	12.15	12.43	20.68	28.83	27.51	24.59	23.46	22.66	24.53	16.08	15.94	13.54	11.78	14.23	16.85	25.46	23.44	1406.32
Landoltia_punctata_GLEAN_10000516	0.02	0.05	0.01	0	0	0.02	0.02	0.02	0	0	0	0	0	0.01	0	0	0.03	0	0	0.03	0	0.01	0	0	0	0	0	0	0	0.03	0.5
Landoltia_punctata_GLEAN_10000517	1.62	0.57	1.37	1.16	1.45	1.88	0.78	2.48	1.63	2.52	0.27	0.85	2.63	1.2	0.41	1.51	0.87	1.31	0.91	0.92	1.43	1.36	1.31	0.68	1.03	1.62	1.94	1.37	2.31	1.08	80.94
Landoltia_punctata_GLEAN_10000518	3.89	1.14	1.09	1.32	0.51	1.16	0.25	0.5	1.9	2.42	1.54	1.35	0.47	0.64	1.32	1.45	0.79	0	1.67	1.96	1.38	2.17	2.32	0.43	0.36	1.72	0.96	1.2	2.47	4.31	85.38
Landoltia_punctata_GLEAN_10000519	2	0.49	0.89	0.89	2.17	2.51	1.38	1.37	0.86	1.7	2.12	1.47	2.19	1.89	1.54	1.16	1.87	1.14	0.95	1	1.77	1.41	0.73	1.15	1.75	0.78	1.44	1.15	0.45	1.4	83.24
Landoltia_punctata_GLEAN_10000520	1.25	1.83	1.31	1.38	1.14	1.21	1.5	1.09	3.15	1.54	1.15	1.45	1.41	1.19	1.84	0.58	1.76	1.36	1.64	1.48	0.65	0.87	1.49	0.94	1.19	0.52	1.52	1.6	2.52	0.95	83.02
Landoltia_punctata_GLEAN_10000521	0.26	0.69	1.1	0.27	0.52	1.64	0.25	0.5	0.72	0.41	1.11	1.59	0.71	0.21	0.89	0.98	0.6	0.53	2.31	1.23	0.92	1.97	0.7	1.31	0.74	0.65	0.72	0.88	0.41	1.09	51.82
Landoltia_punctata_GLEAN_10000523	0.7	0.3	0.44	0.27	0.17	0.16	0.25	0.25	0	0.14	0.81	1.06	2.74	2.92	4.87	3.89	2.13	3.08	4.96	4.69	0.92	1.75	0	0	0.31	0.29	0.08	0.13	0.07	0.07	74.9
Landoltia_punctata_GLEAN_10000524	65.27	57.72	60.25	57.15	55.34	53.97	45.92	44.42	58.5	52.51	75.14	63.55	49.26	52.26	42.02	41.12	51.41	55.55	38.32	40.3	44.26	48.35	46.65	46.74	45.35	48.91	40.39	41.79	37.72	42.55	3005.38
Landoltia_punctata_GLEAN_10000525	14.01	8.29	5.46	8.32	8.76	8.8	7.54	4.6	4.11	8.38	9.65	2.96	1.83	7.96	5.2	4.87	7.53	5.64	2.31	3.27	8.25	11.43	8.8	10.43	4.2	7.48	11.72	9.46	8.51	5.1	429.74
Landoltia_punctata_GLEAN_10000538	0	0	0	0	0	0	0	0	0	0	0.12	0	0	0	0	0	0	0	0	0	0	0	0	0	0	0	0	0	0	0	0.24
Landoltia_punctata_GLEAN_10000541	0	0	0	0	0	0	0	0	0	0	0	0	0	0	0	0	0.22	0	0	0	0	0	0	0	0	0	0	0	0	0	0.44
Landoltia_punctata_GLEAN_10000546	0	0	0	0	0	0	0	0	0	0	0	0	0	0	0	0	0	0	0	0	0	0.17	0	0	0	0	0	0	0	0	0.34
Landoltia_punctata_GLEAN_10000549	18.64	18.8	23.6	23.48	18.77	19.57	21.55	21.33	39.05	38.11	16.53	15.06	13.09	13.29	11.78	9.42	18.14	14.15	11.41	13.07	12.99	12.65	14.63	13.54	14.22	11.03	13.98	14.73	17.2	18.77	1045.16
Landoltia_punctata_GLEAN_10000550	18.79	18.56	20.24	22.61	19.25	17.52	16.24	17.35	17.73	18.63	17.38	15.75	16.27	14.04	14.35	11.77	12.94	12.4	9.17	10.09	15.01	12.56	13.32	13.75	14.05	14.97	13.15	11.63	11.99	11.2	905.42
Landoltia_punctata_GLEAN_10000551	37.19	27.18	37.62	33.97	42.1	37.31	29.41	28.08	23.86	29.43	41.47	42.01	38.2	46.73	36.57	34.06	40.99	42.63	35.9	40.36	41.23	51.38	33.89	39.79	28.42	35.24	29.47	27.08	23.27	25.2	2120.08
Landoltia_punctata_GLEAN_10000553	7.02	7.08	8.49	7.41	8.49	7.57	4.88	5.86	8.34	8.91	7.52	8.57	12.21	9.71	8.43	7.37	8.04	8.42	7.71	6.86	8.84	7.91	9.83	8.49	8.39	9.12	6.47	6.08	7.48	6.43	475.86
Landoltia_punctata_GLEAN_10000554	28.11	35.48	97.76	71.05	54.63	51.16	55.49	64	67.31	63.38	70.71	68.85	51.18	65.73	37.76	45.74	56.63	52.88	26.88	26.54	43.51	44.85	55.28	57.15	77.54	83.54	49.89	46.75	45.02	48.67	3286.94
Landoltia_punctata_GLEAN_10000555	1.89	1.49	3.79	3.85	7.54	7.57	1.49	1.71	3.32	2.67	8.69	8.13	8.59	7.25	4.52	2.75	3.86	5.59	2.76	2.74	4.19	4.26	3.29	2.95	3.23	3.78	3.12	2.53	1.38	1.73	241.32
Landoltia_punctata_GLEAN_10000556	8.65	9.61	9.96	9.95	13.92	14.39	10.93	13.62	14.72	15.33	10.95	12.1	12.63	11.47	9.3	11.13	10.49	9.21	8.97	9.1	9.49	9.17	10.5	9.33	8.62	6.46	10.09	8.33	6.94	8.28	627.28
Landoltia_punctata_GLEAN_10000557	6.37	6.08	10.09	8.03	4.83	2.84	3.77	3.22	13.87	20.97	6.98	7.82	2.36	5.67	5.25	5.59	4.88	5.5	1.96	2.48	4.97	4.24	5.37	5.95	6.18	14.01	2.76	3.17	4.01	3.73	365.9
Landoltia_punctata_GLEAN_10000558	0	0	0	0	0	0	0	0.09	0	0	0	0	0	0	0.08	0	0	0	0	0	0	0	0	0	0	0	0	0	0	0	0.34
Landoltia_punctata_GLEAN_10000560	0	0	0.1	0	0.18	0.16	0.23	0	0.17	0	0.05	0.05	0.11	0.2	0.1	0	0.19	0	0	0.06	0	0	0.27	0.1	0.13	0.05	0.11	0.05	0.34	0.1	5.5
Landoltia_punctata_GLEAN_10000561	6.48	5.98	7.03	7.31	7.11	8.83	3.43	4.07	2.03	2.12	4.77	7.12	8.75	8.09	7.96	5.72	12.15	8.81	9.17	11.59	8.44	7	9.62	5.55	8.26	7.22	10.37	5.76	7.02	6.51	428.54
Landoltia_punctata_GLEAN_10000562	41.7	36.4	33.61	35.17	59.07	54.39	50.5	56.34	23.27	21.46	47.11	40.71	48.49	50.79	52.53	66.23	37.49	36.88	70.76	54.16	62.62	66.9	67.49	57.89	47.17	51.07	77.21	68.45	48.09	48.45	3024.8
Landoltia_punctata_GLEAN_10000563	1.87	1.49	1.05	0.82	1.33	1.2	1.2	0.94	0.24	0.69	2.04	2.41	0.8	0.8	0.91	0.83	1.23	1.63	0.93	0.93	1.34	1.35	0.88	0.75	0.88	1.11	0.82	0.75	1.13	1.26	67.22
Landoltia_punctata_GLEAN_10000564	131.35	100.84	179.59	190.71	233.83	244.49	132.29	111.27	124.36	132.88	236.82	236.74	338.4	288.67	350.02	263.99	211.97	222.23	233.62	214.13	281.37	314	202.54	168.75	228.32	249.63	155.08	116.28	85.73	98.48	12156.8
Landoltia_punctata_GLEAN_10000565	5.52	5.47	4.7	6.91	10.98	11.93	5.94	5.81	2.37	1.51	7.45	9.73	14.5	10.89	11.7	6.75	11.68	10.88	7.7	9.32	7.97	6.92	9.54	6.17	10.67	5.63	7.94	8.55	4.09	6.34	471.12
Landoltia_punctata_GLEAN_10000566	3.69	0.84	3.03	5	5.04	6.52	1.78	2.65	1.01	1.12	2.05	0.55	3.27	3.25	7.03	4.98	6.28	9.44	6.17	4.09	6.02	7.79	1.19	3.27	3.9	7.28	5.61	1	1.88	1.4	234.26
Landoltia_punctata_GLEAN_10000567	7.24	7.73	8.27	11.09	7.45	8.32	9.33	8	16.45	14.58	8.59	10.9	10.33	9.53	6.15	5.53	8.14	9.94	4.55	6.59	6.22	3.31	8.06	7.43	6.22	4.49	4.53	5.85	2.88	3.83	463.06
Landoltia_punctata_GLEAN_10000568	14.18	14.51	17.14	11.75	15.33	10.53	20.02	17.39	22.28	22.09	12.52	12.28	11.37	12.69	8.5	10.79	16.83	17.69	12.74	14.04	6.74	9.08	10.57	11.28	11.33	12.48	11.11	8.25	6.81	6.1	776.84
Landoltia_punctata_GLEAN_10000570	1.56	2.15	2.67	2.32	4.46	5.29	2.41	2.52	1.42	1.35	1.88	1.98	2.05	1.08	1.78	1.95	2.98	3.64	5.1	6.39	10.58	9.42	0.75	1.2	1.6	2.69	0.99	1.24	1.66	2.14	174.5
Landoltia_punctata_GLEAN_10000571	0.42	0	0	0	0	0	0	0.4	0.77	0.33	0	0	0.38	0	0	0	0	0	0.34	0	0	0	0	0.35	0	1.05	1.17	0.97	0.67	0.35	14.4
Landoltia_punctata_GLEAN_10000572	0.98	0.14	1.51	1	1.62	1.02	2.5	5.46	11.78	5.07	0.28	0.14	0.44	0.93	0.69	1.22	2.37	1.16	2.23	3.39	0.72	1.37	0.88	1.36	2.52	3.39	1.65	1.76	4.4	4.88	133.72
Landoltia_punctata_GLEAN_10000573	7.42	5.66	4.03	5.82	7.87	7.3	4.23	3.71	1.73	3.86	5.68	6.16	7.5	7.44	8.92	5.01	7.47	7.92	6.74	5.34	5.16	6.3	5.65	3.82	6.85	5.28	5.47	4.35	3.55	4.32	341.12
Landoltia_punctata_GLEAN_10000574	6.42	5.3	5.17	6.56	8.27	8.89	4.04	3.9	3.22	1.75	6.8	6.6	7.56	7.98	10.21	5.18	10.42	10.72	6.59	6.85	6.58	6.29	6.56	4.45	6.83	5.18	6.17	4.75	2.17	3.96	370.74
Landoltia_punctata_GLEAN_10000575	100.34	102.29	108.42	117.31	145.5	151.75	119.68	119.71	127.8	122.29	103.2	103.04	104.7	112.39	107.59	103.86	92.83	98.11	103.54	104.06	87.58	93.74	129.73	122.1	103.22	106.14	132.68	128.54	84.67	93.52	6660.66
Landoltia_punctata_GLEAN_10000576	37.25	36.73	50.43	52.29	53.33	55.8	45.28	46.55	63.98	66.04	44.4	48.47	40.19	50	49.5	40.03	39.56	36.71	36.7	37.82	41.1	38.87	50.84	48.95	44.56	31.46	42.15	40.11	38.7	42.8	2701.2
Landoltia_punctata_GLEAN_10000577	5.28	6.56	27.78	27.39	12.46	12.34	11.34	8.95	10.52	10.98	15.38	15.84	11.97	11.22	4.66	5.46	8.98	7.58	1.05	1.88	6.15	5.87	4.97	4.28	7.09	7.43	10.03	8.93	3.07	4.08	559.04
Landoltia_punctata_GLEAN_10000578	1.69	1.59	0.28	0.56	0.75	0.79	0.61	0.44	0.89	1.15	0.18	0.29	0.19	0.41	0.54	0.47	1	0.9	0.61	0.56	0.3	0.35	1.55	1.02	0.41	0.63	0.35	0.36	1.04	0.7	41.22
Landoltia_punctata_GLEAN_10000579	6.83	7.08	11.28	12.54	12.78	12.09	11.78	8.98	7.81	8.89	6.23	6.69	10.83	11.34	11.49	7.59	9.16	6.05	6.23	5.89	9.92	8.91	11.17	10.75	8.12	7.2	7.32	7.17	8.59	10.04	541.5
Landoltia_punctata_GLEAN_10000580	11.91	12.33	8.59	8.61	11.09	10.71	11.29	12.45	17.25	12.89	6.65	5.99	4.67	6.42	4.52	4.41	5.78	5.17	5.35	4.82	6.28	6.82	5.1	5.56	6.34	6.03	6.48	8.19	11.61	12.11	490.84
Landoltia_punctata_GLEAN_10000581	17.28	19.63	19.81	22.43	23.5	23.4	22.12	21.86	23.2	21.95	16.83	15.51	22.31	18.99	17.68	14.58	18.66	19.3	20.33	22.48	18.4	19.49	23.4	23.7	25.81	20.35	25.33	26.04	25.12	25.99	1270.96
Landoltia_punctata_GLEAN_10000582	87.11	100.46	42.88	45.05	53.18	45.91	38.85	34.7	21.1	22.01	61.88	54.57	80.68	58.81	49.19	51.82	47.49	60.74	86.99	75.26	75.31	86.46	59.55	64.64	53.14	55.85	31.17	39.61	26.11	25.44	3271.92
Landoltia_punctata_GLEAN_10000583	0.81	0.86	0.68	0.58	1.62	1.53	1.72	1.94	0.52	1.39	1.1	0.99	0.88	0.4	1.52	1.52	1.37	1.24	0.85	0.92	0.72	0.61	1.31	0.95	0.29	0.41	0.6	0.75	0.58	1.28	59.88
Landoltia_punctata_GLEAN_10000584	24.01	27.39	30.55	33.93	40.61	40.39	24.55	25.95	32.67	31.66	43.37	40.7	46.39	45.29	50.65	37.62	30.64	34.6	31.46	27.09	36.14	42.34	29.04	25.82	26.76	26.23	26.09	18.8	16.92	21.46	1938.24
Landoltia_punctata_GLEAN_10000585	12.28	13.76	14.95	15.95	12.07	14.76	14.43	15.85	13.21	11.39	12.21	12.31	11.09	11.69	11.15	11.5	9.56	8.54	8.56	9.05	13.1	11.12	11.1	12.03	10.72	7.06	9.34	9.44	12.77	13.84	709.66
Landoltia_punctata_GLEAN_10000586	72.7	70.81	80.08	87.11	73.53	72.89	57.07	58.09	75.53	73.39	93.29	85.23	82.52	74.68	66.56	56.45	70.47	62.22	46.73	51.21	70.9	72.41	62.37	59.84	65.38	53.85	54.5	51.42	52.67	57.56	4022.92
Landoltia_punctata_GLEAN_10000587	7.97	7.13	6.9	8.1	6.69	7.09	5.28	6.52	7.32	7.79	5.35	5.36	6.38	5.23	5.56	4.52	4.96	3.28	4.18	2.87	5.1	4.42	6.76	6.85	5.65	4.06	4.97	5.59	6.68	7.83	352.78
Landoltia_punctata_GLEAN_10000588	2.42	2.08	16.32	16.12	6.55	7.69	4.25	3.79	3.83	3.37	18	18.29	6.95	6.84	2.73	2.24	15.96	12.63	1.07	1.32	4.49	4.29	3.11	3.47	5.48	3.64	4.01	3.57	0.59	1.69	373.58
Landoltia_punctata_GLEAN_10000589	0	0	0.29	0	0	0	0.33	0	0	0.27	0	0	0	0	0.29	0	0	0	0.27	0	0	0.29	0	0	1.2	0.57	0.94	0	1.89	0.28	13.24
Landoltia_punctata_GLEAN_10000590	111.25	97.33	125.61	98.21	61.33	73.51	39.32	35.28	71.47	90.98	49.34	67.31	33.49	46.98	49.44	29.55	47.33	32.95	46.11	38.98	40.1	50.83	57.53	51.83	30.15	39.97	20.15	18.91	14.08	14.76	3168.16
Landoltia_punctata_GLEAN_10000592	0	0	0	0	0	0	0	0	0	0	0	0	0	0	0	0	0	0	0	0.07	0	0	0	0	0	0	0	0	0	0	0.14
Landoltia_punctata_GLEAN_10000593	0.4	0.35	0.68	0.41	1.61	2.17	1.94	0.39	2.96	4.4	0.34	0	0.73	0.33	0.34	0	0.31	0	0	0	0.36	1.36	1.81	1.35	0.57	1.68	0	0.31	0	0	49.6
Landoltia_punctata_GLEAN_10000594	0	0	0	0.07	0	0	0	0	0	0	0	0	0	0	0	0	0	0	0	0	0	0	0	0	0	0	0	0	0	0	0.14
Landoltia_punctata_GLEAN_10000595	1.74	1.57	3.16	2.2	4.73	4.22	1.93	2.45	2.26	2.49	3.11	4.39	3.72	3.53	2.53	2.52	1.65	2.14	1.1	1.13	2.96	2.11	1.4	1.99	1.26	1.33	1.1	1.66	1.27	1.79	138.88
Landoltia_punctata_GLEAN_10000596	0.14	0.06	0	0	0.07	0	0.07	0	0	0	0.12	0.06	0	0.06	0	0	0.05	0.07	0.17	0.07	0.06	0.12	0	0.06	0.1	0.18	0	0	0	0	2.92
Landoltia_punctata_GLEAN_10000597	15.52	11.76	28	28.18	21.58	20.96	12.04	12.41	21.09	21.04	27.2	25.11	25.96	25.31	26.06	18.29	22.5	21.86	16.21	16.25	22.67	19.06	18.07	18.16	20.91	18.52	13.76	13.1	11.99	12.86	1172.86
Landoltia_punctata_GLEAN_10000598	11.25	12.41	18.51	18.7	25.13	24.06	22.48	21.11	24.23	26.71	13.79	17.06	16.58	15.97	13.24	11.52	11.17	11.14	9.93	8.53	15.52	13.49	27.25	25.92	22.99	27.27	24.35	29.21	23.57	24.35	1134.88
Landoltia_punctata_GLEAN_10000599	13.49	13.09	15.48	14.65	12.62	12.22	10.25	9.58	9.86	9.59	10.69	12.24	11.37	14.35	13.66	10.86	12.91	13.47	15.63	14.28	13.28	17.83	12.08	10.62	12.99	14.09	11.27	8.14	10.23	7.52	736.68
Landoltia_punctata_GLEAN_10000600	29.92	25.87	32.64	39.47	46.65	41.44	61.03	57.33	44.67	46.96	51.53	54.53	66.62	63.93	50.2	52.06	55.64	69.17	69.1	75.07	66.8	62.6	70.61	68.93	67.64	57.04	78.16	72.69	55.88	51	3370.36
Landoltia_punctata_GLEAN_10000601	76.45	79.09	91	87.37	85.96	84.46	101.88	96.66	116.49	108.23	57.63	67.44	56.37	59.69	47.11	49.4	95.95	82.3	67.29	74.92	50.33	54.96	53.84	51.63	54.75	48.08	72.99	81.97	90.26	93.66	4476.32
Landoltia_punctata_GLEAN_10000602	84.08	90.04	74.42	74.33	83.56	79.88	87.86	91.01	99.77	100.43	57.19	57.49	64.93	64.12	65.78	56.47	66.59	65.74	76.69	75.32	72.22	71.41	84.67	79.43	76.85	76.08	82.49	85.64	98.73	98.32	4683.08
Landoltia_punctata_GLEAN_10000603	6.52	5.35	5.49	5.63	9.31	7.14	7.34	5.67	4.01	3.82	4.97	6.93	5.95	5.29	6.49	4.81	6.47	5.45	6.13	7.02	4.98	5.88	6.02	5.31	5.84	5.62	5.62	4.83	5.21	5.1	348.4
Landoltia_punctata_GLEAN_10000604	108.53	106.6	119.03	124.18	128.78	129.18	133.7	139.74	122.81	118.76	143.34	141.31	123.31	133.69	151.54	143.79	118.38	117.8	121.91	107.33	121.93	120.02	103.07	106.07	113.43	111.47	104.42	104.52	82.12	91.72	7184.96
Landoltia_punctata_GLEAN_10000605	5.17	3.93	6.67	3.17	13.69	8.62	5.95	2.97	5.04	4.02	7.3	8.1	9.01	8.75	5.86	6.11	6.08	6.29	8.31	6.51	7.01	10.11	1.85	3.74	7.27	7.45	5.72	6.62	3.83	2	374.3
Landoltia_punctata_GLEAN_10000606	26.72	25.08	31.74	31.48	22.56	18.52	17.24	17.19	27.85	28.94	28.99	25.31	19.91	20.34	10.92	10.36	9.57	11.89	5.12	4.83	13.24	16.63	12.86	14.19	13.77	14.84	8.98	7.29	6.43	5.39	1016.36
Landoltia_punctata_GLEAN_10000607	20.26	16.85	30.11	32.3	38.16	42.22	14.63	13.23	18.05	14.99	62.22	50.85	69.48	60.09	64.88	46.92	35.45	38.94	32.89	33.38	39.04	44.66	27.36	22.38	30.86	29.38	16.07	13.65	9.73	12.58	1963.22
Landoltia_punctata_GLEAN_10000608	0.92	1.05	1.93	2.25	2.73	2.46	1.76	2.1	1.09	0.5	1.71	1.91	2.15	2.93	2.34	2.39	3.58	4.27	2.65	2.68	1.86	1.92	1.81	1.91	3.22	2.51	2.7	3.31	2.83	4.11	139.16
Landoltia_punctata_GLEAN_10000610	177.77	153.46	180.63	148.58	131.57	135.87	129.79	137.76	196.22	193.25	109	109.17	63.21	61.55	42.68	51.7	95.27	90.89	115.73	85.6	92.12	110.23	49.18	57.38	69.84	85.69	54.38	57.65	69.92	65.39	6242.96
Landoltia_punctata_GLEAN_10000611	3.55	4.4	5.28	4.96	7.75	6.97	11.49	11.56	9.11	8.82	4.26	4.36	5.14	4.95	5.49	4.94	3.98	3.66	3.51	3.12	4.28	4.72	3.96	4.68	4.32	3.27	5.64	5.7	6.84	5.95	333.32
Landoltia_punctata_GLEAN_10000612	0	0.17	0	0	0.2	0	0	0	0	0	0	0	0	0	0	0	0.15	0	0	0.19	0	0	0	0.17	0	0	0	0	0.16	0	2.08
Landoltia_punctata_GLEAN_10000613	0	0	0	0	0	0	0	0	0	0.2	0	0	0	0	0	0	0	0	0	0	0	0	0	0	0	0	0	0	0	0	0.4
Landoltia_punctata_GLEAN_10000614	273.08	237.22	230.36	238.86	171.91	198.4	355.39	392.42	131.03	101.66	187.64	198.57	235.8	241.19	426.48	514.72	321.86	344.47	694.49	589.62	388.8	413.52	432.16	449.76	406.96	500.87	427.02	402.49	406.82	363.11	20553.4
Landoltia_punctata_GLEAN_10000615	7.41	7.08	8.62	9.1	10.16	9.44	6.97	7.76	6.3	5.65	8.92	8.58	9.01	7.8	7.29	6.38	8.68	8.46	5.61	7.71	6.59	6.96	6.93	8.28	7.59	6.67	6.35	5.8	5.27	6.51	447.76
Landoltia_punctata_GLEAN_10000616	74.72	86.45	68.73	63.1	56.68	53.46	65.68	67.49	59.95	61.71	57.07	56.25	42.59	45.63	37.43	43.05	53.05	44.01	37.03	43.18	52.81	46.2	51.59	52.84	45.21	31.37	49.05	52.11	60.24	59.04	3235.44
Landoltia_punctata_GLEAN_10000617	87.65	73.87	9.38	10.57	15.15	14.63	21.38	19.46	21.57	20.07	11.01	10.54	10.79	11.32	16.57	10.95	14.14	12.37	12.3	11.92	18.11	8.02	17.44	15.57	15.21	17.18	44.93	39.7	44.42	50.71	1373.86
Landoltia_punctata_GLEAN_10000618	87.65	73.87	9.38	10.57	15.15	14.63	21.38	19.46	21.57	20.07	11.01	10.54	10.79	11.32	16.57	10.95	14.14	12.37	12.3	11.92	18.11	8.02	17.44	15.57	15.21	17.18	44.93	39.7	44.42	50.71	1373.86
Landoltia_punctata_GLEAN_10000619	188.61	169.5	156.11	154.17	261.59	253.79	138.36	144.84	73.57	69.92	268.23	270.49	289.03	282.8	293.7	300.5	211.34	223.15	250.96	202.13	250.66	272.39	194.69	186.71	178.11	201.41	122.3	118.04	76.45	71.07	11749.2
Landoltia_punctata_GLEAN_10000620	5.33	4.32	3.45	1.26	1.22	1.47	1.18	3.53	4.12	0.64	0.69	1.78	1.11	0.67	1.74	1.91	2.51	2.49	2.31	1.55	1.81	5.15	0.73	2.74	1.73	5.79	2.65	2.52	3.57	4.43	148.8
Landoltia_punctata_GLEAN_10000621	17.59	18.3	17.86	17.34	21.59	22.21	20.78	20.79	22.18	23.91	19.38	19.62	19.48	17.73	19.93	20.9	24.13	20.17	22.09	23.37	19.11	16.47	22.63	26.98	18.09	13.09	19.6	20.46	23.6	22.54	1223.84
Landoltia_punctata_GLEAN_10000622	36.32	32.91	23.69	24.64	27.42	24.13	26.85	30.17	25.53	23.24	25.71	23.97	26.44	23.1	21.72	22	25.1	24.68	25.95	24.15	22.2	23.89	24.73	24.84	30.62	26.47	23.43	26.4	31.66	31.92	1567.76
Landoltia_punctata_GLEAN_10000623	12.95	7.31	18.67	11.77	14.27	11.57	9.87	11.03	14.76	11.04	12.48	9.88	13.11	16.26	13.56	12.4	14.55	15.1	11.12	12.57	14.11	13.52	12.87	12.75	14.09	11.5	11.77	11.59	9.28	8.99	749.48
Landoltia_punctata_GLEAN_10000624	3.62	3.5	5.67	5.03	9.79	10.37	3.35	2.87	1.31	1.31	11.8	12.6	17.49	11.45	14.31	13.96	7.22	6.7	7.47	7.78	10.26	10.72	5.37	4.64	5.66	5.08	3.22	3.5	2.33	2.39	421.54
Landoltia_punctata_GLEAN_10000625	22.05	20.26	26.32	26.8	26.99	26.96	17.03	16.44	23.71	24.1	23.96	23.73	28.31	21.06	19.07	14.89	18.41	17.25	13.42	12.38	19.23	17.38	16.59	17.07	19.01	16.98	12.49	12.03	10.32	10.79	1150.06
Landoltia_punctata_GLEAN_10000626	52.73	46.14	44.36	43.24	62.63	63.78	44.53	45.21	41.71	40.38	63.7	62.96	54.09	57.91	45.79	48.29	51.05	47.44	50.03	40.22	47.96	54.5	47.63	40.94	35.6	41.34	38.51	36.83	30.98	31.14	2823.24
Landoltia_punctata_GLEAN_10000627	28.29	29.5	27.15	24.93	63.03	62.71	39.56	45.89	37.16	27.55	31.14	38.5	39.77	47.77	23.83	36.38	42.15	40.4	60.28	70.97	53.55	58.65	46.98	43.48	35.4	34.04	42.4	44.76	83.75	74.87	2669.68
Landoltia_punctata_GLEAN_10000628	49.95	51.16	39.44	39.6	36.28	38.67	50.26	51.28	39	39.53	29.34	30.74	27.01	26.84	31.72	33.18	45.31	42.57	69.45	67.67	38.1	35.46	42.72	44.54	36.25	29.29	67.98	70.2	75.3	79.21	2716.1
Landoltia_punctata_GLEAN_10000629	30.02	21.1	16.22	18.47	17.23	15.79	30.94	22.09	22	17.47	17.32	18.53	14.48	14.12	16	12.7	14.27	14.45	20.18	15.98	13.55	16.59	12.39	9.87	12.12	14.07	15.6	14.48	17.13	14.59	1019.5
Landoltia_punctata_GLEAN_10000630	47.76	58.73	41.08	40.21	30.97	29.77	39.88	37.17	53.85	59.39	29.27	33.29	38.05	42.43	35.53	35.94	43.26	39.69	33.47	38.32	45.19	43.34	36.56	33.37	32.49	23.56	31.79	35.12	48.2	57.86	2391.08
Landoltia_punctata_GLEAN_10000631	3.96	2	4.75	5.59	4.27	4.59	5.17	4.51	4.62	4.33	4.86	5.13	3.87	5.31	4.51	3.93	3.49	3.93	3.39	3.1	4.54	5.15	3.85	5.28	4.68	4.55	3.96	4.15	5.34	4.34	262.3
Landoltia_punctata_GLEAN_10000632	20.31	21.34	22.66	24.02	24.76	23.88	24.09	25.18	19.37	18.64	19.66	20.04	19.68	20.79	17.75	13.75	19.81	18.26	15.88	16.85	18.26	17.68	18.3	17.66	17.47	12.61	21.18	19.4	21.74	23.45	1188.94
Landoltia_punctata_GLEAN_10000633	3.15	2.51	2.53	1.92	3.14	2.21	2.33	1.93	3.15	1.66	3.4	1.83	4.16	2.19	3.95	2.33	2.38	0.88	2.09	2.53	2.78	4.36	3.33	4.78	2.14	2.61	3.62	3.2	1.24	1.25	159.16
Landoltia_punctata_GLEAN_10000634	0	0	0	0	0	1.62	0.69	0	0	0	0	1.17	0	0	0	0.79	0	0	0	0	0	0	0	0.28	0	0.25	0	0	0	0	9.6
Landoltia_punctata_GLEAN_10000635	14.32	14.1	12.72	12.37	19.74	18.51	12.93	13.04	10.11	10.41	24.84	19.75	23.62	16.5	18.57	22.42	12.01	10.16	12.82	14.44	15.78	15.24	16.5	17.32	13.27	14.84	9.04	9.47	8.06	5.83	877.46
Landoltia_punctata_GLEAN_10000636	4.14	7.07	5.18	3.79	4.21	3.89	3.26	5.48	3.1	3.05	8.18	7.29	5.92	6.51	4.59	6.33	2.36	2.47	1.36	1.2	4.69	4.8	4.75	5.67	2.98	3.35	1.66	1.88	2.19	2.47	247.64
Landoltia_punctata_GLEAN_10000638	70.64	71.04	75.66	72.37	61.68	64.05	73.89	79.4	55.06	43.5	66.91	72.66	63.1	73.96	76.51	81.58	76.21	77.31	81.28	76.8	68.78	74.81	66.04	59.01	59.36	54.04	58.54	59.26	55.61	53.14	4044.4
Landoltia_punctata_GLEAN_10000639	117.84	123.1	93.75	91.56	117.47	123.82	106.15	102.09	68.17	53.48	111.29	119.31	111.51	111.18	101.98	101.21	103.03	103.36	129.07	127.29	107.4	107.61	102.13	109.3	87.32	105.19	99.37	90.9	92.47	84.24	6205.18
Landoltia_punctata_GLEAN_10000640	61.4	70.49	54.6	53.04	57.06	55	65.98	66.99	82.82	78.94	47.82	48.29	51.13	52.51	49.94	49.62	42.14	45.94	57.78	57.04	57.33	58.41	64.03	64.42	63.53	59.27	66.8	64.57	77.6	73.58	3596.14
Landoltia_punctata_GLEAN_10000641	64.6	65.81	38.71	36.63	56.68	50.72	51.94	46.48	48.32	50.74	47.28	53.94	40.26	44.32	40.72	47.13	25.5	34.7	79.67	59.46	81.88	93.19	63.11	60.5	64.18	78.35	93.51	83.49	71.61	70.45	3487.76
Landoltia_punctata_GLEAN_10000642	17.84	16.92	24.51	21.18	18.67	25.26	15.36	17.17	21.41	24.26	15.63	16.79	20.22	18.67	15.36	12.44	11.81	9.84	8.38	10.2	16.2	17.38	19.56	20.68	19.36	17.04	14.88	13.8	13.08	15.72	1019.24
Landoltia_punctata_GLEAN_10000643	43.92	56.16	52.52	48.16	39.16	43.77	54	44.63	122.12	140.97	19.37	27.45	25.63	29.19	30.58	24.91	27.46	30.21	24.51	25.55	31.98	35.78	41.26	36.69	43.12	41.5	47.92	60.44	75.4	76.88	2802.48
Landoltia_punctata_GLEAN_10000644	0.14	0.12	0.47	0.86	0.42	0.25	0	0.13	0.13	0.65	0.59	0.12	0.13	0.23	0.36	0	0.86	1.42	0.34	0.13	0.12	0.47	0.5	0.23	0.1	0.12	0.26	0.21	0.55	0	19.82
Landoltia_punctata_GLEAN_10000645	7.16	6.78	6.02	7.6	1.99	2.3	2.47	3.56	7.85	11.13	7.28	7.47	4.13	1.41	1.7	2.4	7.89	6.67	9.66	6.49	4.55	4.08	3.08	3.35	5.83	10.23	12.4	11.44	3.63	2.14	345.38
Landoltia_punctata_GLEAN_10000646	2.41	1.37	3.22	5.93	5.77	9.25	6.39	8.68	2.07	0.99	6.37	5.43	12.9	8.47	10.23	6.34	9.67	14.51	9.34	9.91	6.39	7.48	5.84	3.55	8.27	7.3	9.8	8.06	5.51	7.54	417.98
Landoltia_punctata_GLEAN_10000647	0.97	0.38	1	1.76	2.04	3.67	1.24	2.58	2.17	1.26	2.01	0.94	2.14	2.39	2.48	2.82	0.83	1.64	1.91	1.33	2.39	1.72	2.42	1.8	2.96	1.97	2.99	3.73	1.71	1.88	118.26
Landoltia_punctata_GLEAN_10000648	0	0	0	0	0	0	0	0.11	0	0	0	0	0	0	0	0.1	0.16	0	0	0	0	0.09	0.1	0	0.08	0	0	0	0.08	0	1.44
Landoltia_punctata_GLEAN_10000649	18.42	17.88	11.59	15.45	16.04	15.44	11.26	10.43	9.48	9.18	16.57	14.99	14.93	14.83	14.88	12.33	9.41	8.64	11.92	10.64	13.75	15.73	12.86	12.05	12.31	12.43	9.89	7.88	8.69	10.1	760
Landoltia_punctata_GLEAN_10000650	151.58	136.53	120.89	122.7	116.92	108.08	105.72	97.07	142.79	130.32	111.85	110.95	103.33	101.42	99.69	96.77	120.06	110.11	111.06	95.74	112.01	115.6	95.51	87.91	98.22	120.42	97.1	95.44	91.1	84.85	6583.48
Landoltia_punctata_GLEAN_10000651	28.51	23.13	39.91	34.39	49.49	51.22	29.98	31.49	23.14	16.13	62.15	54.93	51.91	55.65	42.98	52.72	29.32	29.35	29.64	22.75	40.69	45.85	44.92	47.38	41.13	41.05	22.06	22.26	21.63	21.15	2213.82
Landoltia_punctata_GLEAN_10000652	0.32	0	0	0	0	0	0	0	0	0	0	0	0	0	0	0	0	0	0	0	0	0	0	0	0	0	0	0	0	0	0.64
Landoltia_punctata_GLEAN_10000653	20.12	13.01	30.17	25.23	34.14	29.32	17.57	18.37	16.85	15.12	30.57	24.15	37.55	26.3	34.26	24.4	17.74	23.22	24.28	24.41	33.07	38.5	28.38	26.28	28.19	40.15	21.96	19.69	19.41	19.51	1523.84
Landoltia_punctata_GLEAN_10000654	25.47	17.11	23.03	16.31	27.7	24.69	27.8	21.5	26.5	27.18	11.71	12.96	26.6	23.28	24.61	20.2	14.11	17.84	29.6	25.33	27.05	28.59	31.54	29.87	30.45	39.17	31.71	22.28	35.21	33.75	1506.3
Landoltia_punctata_GLEAN_10000655	50.78	36.77	33.52	30.32	45.81	43.11	41.83	46.34	32.94	32.61	40.34	38.5	37.01	43.97	51.53	36.13	46.65	43.33	72.44	55.31	35.75	44.48	49.25	40.13	40.27	53.54	44.27	46.31	40.18	40.77	2588.38
Landoltia_punctata_GLEAN_10000656	0	0	0	0	0	0	0	0	0	0	0.12	0	0	0	0	0	0	0	0	0	0	0	0	0	0	0.12	0	0	0.23	0	0.94
Landoltia_punctata_GLEAN_10000657	32.92	30.31	28.84	30.26	29.43	30.66	24.43	29.72	29.54	28.56	26.23	27.83	25.6	26.68	24.58	20.46	25.29	25.05	24.77	23.51	25.98	26.07	27.28	23.53	23.65	22.83	27.4	25.02	27.26	29.31	1606
Landoltia_punctata_GLEAN_10000658	22.82	18.34	20.49	20.43	22.15	26.42	22.25	20.11	35.55	37.18	17.61	16.64	19.64	20.24	22.63	18.77	21.68	23.76	29.19	26.72	15.43	21.25	23.98	20.98	24.18	24.26	30.78	29.98	25.46	25.41	1408.66
Landoltia_punctata_GLEAN_10000659	0.57	1.51	2.9	1.29	7.64	11.91	7.16	6.81	29.11	51.57	1.07	1.7	2.9	1.41	2.24	0.86	3.08	2.91	2.49	4.02	2.23	2.5	2.16	2.4	1.13	0.67	1.06	1.15	4.92	5.82	334.38
Landoltia_punctata_GLEAN_10000660	19.83	28.56	12.3	12.31	11.95	10.92	14.9	14.81	16.25	19.06	13.71	13.72	10.48	9.9	10.47	9.44	14.22	12.14	10.31	16.23	14.14	10.57	13.5	12.52	11.06	7.3	14.41	14.06	18.78	20.65	837
Landoltia_punctata_GLEAN_10000661	85.57	113.74	55	53.59	53.35	49.53	64.15	60.7	69.98	78.96	47.7	50.27	43.54	46.68	41.31	46.38	52.17	48.76	56.56	60.55	60.52	53.42	59.59	65.11	52.6	40.57	65.32	68.97	81.8	90.56	3633.9
Landoltia_punctata_GLEAN_10000662	584.75	579	562.82	562.51	628.46	619.79	773.86	828.74	287.38	246.57	638.32	623.59	995.92	835.15	1298.13	1472.49	733.52	776.82	1425.57	1501.38	1039.82	924.84	1270.95	1445.4	1042.54	957	1088.99	1127.19	958.06	910.52	53480.2
Landoltia_punctata_GLEAN_10000663	0.27	0.35	0.47	0.32	0.41	0.46	0.44	0.32	1.04	2.02	0.27	0.27	0.34	0.44	0.16	0.24	0.52	0.36	0.65	0.93	0.53	0.5	0.55	0.38	0.45	0.42	0.77	0.61	1.69	1.39	35.14
Landoltia_punctata_GLEAN_10000664	6.78	7.41	9.58	8.44	7.78	7.63	7.1	8.2	9.16	10.43	6.22	7.68	8.33	7.55	4.96	7.02	5.28	5.69	3.37	4.78	4.46	6.97	6.5	7.96	5.84	5.4	6.38	5.08	6.68	5.2	407.72
Landoltia_punctata_GLEAN_10000665	24.47	22.96	27.75	30.15	23.82	26.58	22.82	22.5	34.48	34.76	27.23	24.4	18.52	21.73	20.57	17.5	20.68	20.78	18.88	17.6	20.82	18.39	22.98	20.61	18.22	16.2	21.32	20.58	18.82	19.58	1351.4
Landoltia_punctata_GLEAN_10000666	2.25	2.92	4.2	4.9	13.41	13.99	7.23	7.49	1.7	1.37	10.37	9.37	13.58	8.57	17.2	19.43	3.22	3.87	7.94	6.93	14.36	9.26	9.12	10.22	7.56	7.08	9.65	8.88	3.34	2.03	482.88
Landoltia_punctata_GLEAN_10000667	0.63	0.5	0.41	0.31	0.33	0.24	0.58	0.43	0.75	1.17	0.31	0.39	0.3	0.2	0.31	0.2	0.39	0.67	0.22	0.48	0.4	0.38	0.27	0.66	0.3	0.48	0.25	0.19	0.77	0.33	25.7
Landoltia_punctata_GLEAN_10000668	1.92	3.54	0.97	0.2	0.57	0.17	1.47	1.1	7.2	14.49	0.33	0.67	0.69	0.31	0	0.54	1.32	0.58	0.93	0.73	0.68	0.8	1.89	2.89	3.37	4.95	7.96	8.86	1.37	2.07	145.14
Landoltia_punctata_GLEAN_10000669	0	1.57	0.43	0.52	0.25	0.91	0.73	1.71	8.39	12.09	0	0.67	0	0.63	0	0.24	0.39	0.52	1.02	0.48	0.45	1.28	1.83	4.69	6.63	11.23	7.99	3.33	0.4	0.64	138.04
Landoltia_punctata_GLEAN_10000670	1.03	1.92	1.41	2.36	3.45	3.22	1.6	1.84	2.47	2.4	2.07	2.24	7.18	3.79	5.24	3.83	4.43	5.86	2.07	2.91	3.75	1.72	2.19	3.01	3.07	4.7	2.13	1.78	1.83	2.14	175.28
Landoltia_punctata_GLEAN_10000671	180.41	117.47	125.38	117.18	139.48	135.78	85.73	78.15	78.97	82.9	128.33	121.3	167.19	131.99	145.07	127.89	140.73	117.13	103.64	105.05	158.95	196.45	129.5	107.32	127.14	145.82	108.32	103.15	73.21	70.38	7300.02
Landoltia_punctata_GLEAN_10000672	100.24	98.86	166.64	151.24	80.28	71.97	121.78	133.17	218.86	185.08	161.01	160.27	79.38	96.39	79.06	94.77	88.64	99.05	57.36	51.88	123.42	120.1	95.41	91.48	105.48	101.74	58.54	71.22	82.78	87.96	6468.12
Landoltia_punctata_GLEAN_10000673	100.59	108.91	120.62	114.31	104.35	98.88	101.06	107.52	193.76	214.9	85.85	88.95	92.09	90.37	73.45	83.31	91.73	92.08	89.38	95.85	91.04	90.62	123.19	162.97	146.14	138.69	145.55	151.09	134.97	134.16	6932.76
Landoltia_punctata_GLEAN_10000674	36.54	38.71	28.36	29.63	43.6	38.5	33.75	35.4	36.28	32.76	53.5	53.22	32.13	34.01	30.03	30.23	28.16	32.2	28.3	33.1	38.16	40.22	31.86	29.65	28.34	28.98	22.09	21.27	25.81	25.27	2000.12
Landoltia_punctata_GLEAN_10000675	21.3	17.92	18.24	18.4	18.63	18.29	17.07	15.03	17.66	18.9	17.12	18.42	20.64	21.36	20.36	18.09	29.48	26.63	19.41	20.9	21.19	16.65	19.53	17.3	18.34	19.04	18.23	17.61	23.53	25.16	1180.86
Landoltia_punctata_GLEAN_10000676	17.2	17.01	23.43	15.01	25.77	27.11	18.3	23.63	28.03	28.95	22.8	27.22	18.03	20.22	22.31	18.37	19.41	27.57	28.14	24.52	25.98	28.03	20.17	17.51	21.98	25.47	21.04	18.99	22.8	15.33	1340.66
Landoltia_punctata_GLEAN_10000677	142.07	169.78	93.83	81.37	60.59	52.41	88.56	83.62	77.56	73.75	58.68	57.46	164.09	135.85	145.09	160.91	147.59	161.03	203.1	206.4	149.32	144.91	168.15	208.23	179.23	157.79	258.02	252.02	266.46	238.85	8773.44
Landoltia_punctata_GLEAN_10000678	92.52	106	46.26	40.87	57.28	45.99	49.37	63.97	75.72	69.43	23.81	27.05	35.84	31.14	23.86	25.03	31.82	33.26	23.77	28.42	38.9	36.66	34.08	37.4	35.12	44.43	45.15	34.6	59.71	48.33	2691.58
Landoltia_punctata_GLEAN_10000679	5.62	7.74	4.86	5.9	9.4	9.61	4.93	5.22	4.26	5.12	13.33	9.36	8.68	7.75	8.32	8.68	3.94	3.58	5.42	3.79	8.09	8.2	5.18	8.31	5.19	8.67	5.47	2.59	4.83	4	392.08
Landoltia_punctata_GLEAN_10000680	74.05	49.52	31.25	19.42	39.59	24.11	36.4	38.66	44.45	44	29.96	39	27.96	38.06	37.56	30.6	39.68	63.91	50.71	16.15	49.45	44.44	39.82	42.96	19.51	56.48	36.51	28.89	39.6	59.98	2385.36
Landoltia_punctata_GLEAN_10000681	88.86	54.79	97.66	101.97	64.46	80.7	95.56	98.79	71.11	49.5	68.9	74.09	55.93	70.69	53.65	82.81	165.31	111.47	109.21	129.24	79.89	102.21	76.57	55.03	91.06	84.54	68.46	63.26	79.2	44.99	4939.82
Landoltia_punctata_GLEAN_10000683	10.76	10.04	12.91	11.22	23.64	24.55	23.06	29.56	36.32	31.96	11.06	13.85	13.41	14.62	11.57	12.59	8.07	9.28	9.66	6.27	8.3	11.22	11.48	12.63	14.4	17.89	16.88	17.07	11.43	12.74	916.88
Landoltia_punctata_GLEAN_10000684	60.58	47.44	80.05	80.68	130.29	129.56	74.38	76.73	32.39	27.79	152.24	161.36	109.23	136.33	106.62	85.02	94.13	92.81	65.58	63.43	78.15	79.84	65.97	55.69	81.06	83.18	72.3	68.96	49.35	52.64	4987.56
Landoltia_punctata_GLEAN_10000686	2.28	3	2.88	4.36	4.81	5.34	5.05	6.4	3.98	5.21	2.53	1.86	2.95	1.75	3.51	2.52	2.29	1.73	2.29	2.42	3.27	3.9	5.36	5.71	4.3	4.14	7.22	5.25	6.55	7.22	240.16
Landoltia_punctata_GLEAN_10000688	9.05	6.58	3.24	2.54	4.88	6.15	5.09	3.22	8.48	14.68	7.74	6.7	6.38	4.64	3.5	3.91	6.02	6.2	18.88	15.42	4.77	3.06	3.23	3.2	3.27	3.78	9.27	9.5	9.47	7.44	400.58
Landoltia_punctata_GLEAN_10000689	93.19	77.79	39.94	31.89	18.92	19.21	58.79	54.41	105.13	162.79	9.72	10.32	10.3	12.12	33.61	31.18	48.52	42.28	97.34	91.96	35.06	23.14	37.01	44.1	35.67	35.72	69.05	69.28	76.38	77.16	3103.96
Landoltia_punctata_GLEAN_10000691	17.42	17.24	28.05	30.55	25.9	29.51	24.37	25.34	24.47	23.7	24.99	24	22.03	23.64	19.79	15.91	25.77	22.33	16.67	18.79	20.62	19.69	23.3	23.24	22.15	17.81	24.45	22.17	23.61	26.24	1367.5
Landoltia_punctata_GLEAN_10000692	13.62	13.52	12.98	12.77	20.53	22.46	18.23	19.54	6.68	4.82	18.1	17.08	22.42	18.4	15.62	14.77	21.06	27.29	19.95	20.35	16.58	16.7	23.79	20.64	20.75	19.86	25.17	23.32	19.23	16.51	1085.48
Landoltia_punctata_GLEAN_10000693	283.87	322.87	221.34	212.42	237.26	220.47	334.23	365.1	364.37	348.9	170.61	170.27	183.03	156.88	139.05	160.89	139.39	146.58	199.16	216.74	220.76	214.23	294.34	351.55	364.47	352.32	496.91	525.33	503.4	464.78	16763
Landoltia_punctata_GLEAN_10000694	9.17	11.96	8.12	5.28	7.71	6.51	8.57	8.32	5.81	3.66	6.38	3.48	3.6	2.5	3.4	3.07	4.32	5	6.99	3.55	7.9	11.62	6.53	3.73	4.96	8.01	6.07	5.6	9.69	8.01	379.04
Landoltia_punctata_GLEAN_10000695	33.97	36.99	52.01	45.32	51.4	44.51	35.77	37.13	49.01	38.42	41.63	39.36	35.98	30.3	20.68	19.59	42.01	48.5	38.91	25.23	42.19	48.96	30.16	30.93	44.49	59.67	39.76	35	35.07	28.09	2322.08
Landoltia_punctata_GLEAN_10000697	21.3	20.76	28.43	31.85	21.15	23.26	34.26	27.37	17.12	11.38	14.04	16.1	11.44	8.63	10.05	13.64	21.76	13.95	38.55	36.58	18.64	19.47	32.18	37.57	17.99	13.23	10.71	11.58	42.63	28.06	1307.36
Landoltia_punctata_GLEAN_10000698	63.68	60.47	63.51	59.75	36.91	42.11	62.45	55.22	33.69	30.99	19.31	21.36	20.23	16.84	19.13	24.46	47.54	40.63	70.55	74.89	26.41	26.51	53.7	67.66	27.68	28.51	25.32	30.97	72.85	66.73	2580.12
Landoltia_punctata_GLEAN_10000699	1.21	1.12	1.65	2.06	3.15	4.04	0.84	1.48	1.66	1.57	2.91	3.17	3.46	2.59	2.58	1.89	2.38	1.3	1.08	1.08	1.85	2.43	1.87	1.35	1.99	1.34	1.62	1.35	1.12	0.9	114.08
Landoltia_punctata_GLEAN_10000700	0.87	0.86	2.29	1.46	4.03	4.17	0.94	1.18	1.37	1.43	2.57	2.95	2.88	2.18	1.51	1.41	1.47	1.65	0.92	1	1.35	0.99	1.23	0.89	1.25	1.06	1.03	0.99	0.32	0.79	94.08
Landoltia_punctata_GLEAN_10000701	52.3	50.99	22.95	22.36	19.64	25.64	37.04	37.48	36.03	32.79	16.32	14.72	20.45	16.28	25.81	27.19	34.99	35.36	51.3	53.14	22.5	24.17	41.52	42.05	27.99	27.55	51.62	58.01	71.54	69.03	2137.52
Landoltia_punctata_GLEAN_10000702	8.64	9.87	7.17	11.83	14.1	12.69	12.64	10.65	4.36	2.83	10.21	10.68	13.41	15.35	15.34	12.18	15.5	15.54	17.34	19.1	11.55	11.04	12.31	12.63	10.46	10.95	14.35	12.23	6.57	10	703.04
Landoltia_punctata_GLEAN_10000703	17.73	13.48	14.59	16.33	13.38	14.5	15.19	15.45	15.13	15.38	15.43	13.51	9.3	12.13	14.39	10.28	11.29	11.74	11.33	11.61	12.68	13.07	13.9	13.69	12.68	14.34	12.35	15.57	14.05	13.48	815.96
Landoltia_punctata_GLEAN_10000704	14.62	12.6	9.32	13.37	12.25	12.31	11.11	8.32	22.95	21.36	7.66	9.49	9.67	9.27	9.47	8.43	13.53	9.85	11.41	10.77	10.61	10.76	8.4	7.48	9.09	9.06	11.06	10.85	11.45	9.34	671.72
Landoltia_punctata_GLEAN_10000705	39.79	35.51	31.23	38.59	47.03	45.25	28.88	28.56	25.07	20.06	37.97	36.25	49.2	41.36	51.23	34.7	48.91	47.17	57.84	45.29	44.66	45.84	44.94	51.57	40.67	38.01	38.07	30.58	26.45	35.47	2372.3
Landoltia_punctata_GLEAN_10000706	567.99	598.21	676.77	683.1	842.02	856.1	636.49	648.87	404.52	318.46	1005.87	983.49	1467.59	1222.31	1233.41	1427.87	794	853.27	1504.5	1786.92	1212.18	1090.63	2403.65	2764.81	1232.46	1162.21	2230.84	2291.35	1393.99	1332.83	71253.4
Landoltia_punctata_GLEAN_10000712	49.96	45.79	45.61	49.26	10.93	9.2	29.78	31.64	22.84	12.29	43.17	34.44	26.5	22.98	27.32	29	37.25	41.67	24.37	21.65	48.83	47.4	24.46	29.94	53.14	63.38	26.79	30.42	52.73	45.53	2076.54
Landoltia_punctata_GLEAN_10000713	2.38	2.48	4.86	6.36	6.07	5.66	3.04	3.25	5.07	4.31	5.47	4.63	4.28	3.89	5.58	4.33	2.34	2.29	2.82	2.03	4.6	6.35	5.78	4.92	4.3	4.99	1.98	3.74	3.05	4.42	250.54
Landoltia_punctata_GLEAN_10000714	0.34	0	0.29	0.12	0.12	0.21	0.46	0.35	1.39	0.63	0.31	0.1	0	0.19	0.4	0.33	0.27	0	0	0	0.21	0.39	0.21	0.2	0.34	0.2	0.44	0.46	0.28	0.1	16.68
Landoltia_punctata_GLEAN_10000715	36.8	26.71	29.67	41.25	56.37	52.36	52.04	54.69	83.03	90.7	31.16	33.5	49.82	43.67	50.94	42.75	41.83	41.38	57.67	46.92	49.57	64.98	55.7	48.26	56.83	65.86	64.75	50.81	67.77	61.54	3098.66
Landoltia_punctata_GLEAN_10000716	72.95	69.22	163.96	163.68	200.41	193.43	133.65	127.05	183.88	186.08	200.42	194.9	187	195.01	138.6	126.43	142.12	167.22	122.13	125.32	137.78	138.34	139.4	120.62	151.41	154.62	123.31	116.14	80.86	93.82	8699.52
Landoltia_punctata_GLEAN_10000717	10.89	5.91	14.76	15.87	19.14	19.31	9.89	10.97	9.73	7.76	16.98	16.78	17.45	17.42	17.79	14.64	12.16	13.47	11.22	12.09	13.15	12.46	14.22	11.53	15.07	13.54	10.19	10.35	9.82	12.15	793.42
Landoltia_punctata_GLEAN_10000718	9.14	10.81	9.68	7.35	14.99	15.35	13.15	12.05	10.64	8.62	11.27	12.78	10.86	9.98	9.53	11.1	9.23	11.09	11.69	10.86	10.77	13.11	10.05	9.84	11.97	11.63	12	9.05	7.58	5.75	643.84
Landoltia_punctata_GLEAN_10000719	46.38	48.2	62.33	54.96	50.49	48.2	47.15	45.68	54.17	57.05	52.6	52.57	37.43	32.96	28.42	26.33	48.24	46.99	31.73	32.01	38.46	35.16	32.95	31.97	35.11	37.32	38.51	37.28	44.32	41.89	2553.72
Landoltia_punctata_GLEAN_10000720	18.17	16.67	16.32	18.01	16.68	16.64	11.82	13.38	16.41	15.02	17.53	16.94	14.32	14.75	16.92	11.62	18	11.48	13.07	13.28	14.72	16.56	13.62	13.34	14.75	16.43	12.54	13.38	10.12	10.86	886.7
Landoltia_punctata_GLEAN_10000721	7.36	5.8	5.71	4.47	10.59	11.01	4.12	3.08	4.91	3.6	12.05	9.42	8.56	6.7	4.21	4.24	6.14	5.69	3.72	3.43	3.65	3.81	3.7	3.73	3.72	2.89	3.5	2.86	1.64	2.27	313.16
Landoltia_punctata_GLEAN_10000722	41.02	41.55	45.19	46.76	42.68	45.05	39.4	35.59	40.66	39.96	37.34	38.43	43.47	38.44	36.77	36.11	41	35.2	28.43	32.12	37.03	31.75	37.34	33.56	33.16	26.22	33.22	35.04	34.97	34.63	2244.18
Landoltia_punctata_GLEAN_10000723	38.88	42.3	31.78	32.78	33.08	41.95	30.68	30.44	29.53	26.71	33.47	28.78	23.98	33.63	32.61	25.84	31.49	34.5	27.58	25.21	29.51	28.94	28.47	29	27.03	39.67	25.74	25.02	28.89	25.52	1846.02
Landoltia_punctata_GLEAN_10000724	1.29	0.62	1.3	1.65	2.94	2.75	2.96	2.27	0.76	1.01	1.31	2.11	2.46	1.65	2.26	1.77	3.27	1.92	3.33	2.01	2.09	1.2	2.76	1.88	2.83	2.36	3.06	1.46	4.6	1.97	127.7
Landoltia_punctata_GLEAN_10000725	4.01	4.78	4.13	3.18	3.68	3.9	3.79	3.32	3.72	4	3.4	3.49	3.02	3.04	3.1	3.4	3.3	3.15	3.94	4.24	2.96	3.61	3.59	2.95	3.66	3.73	2.76	4	3.27	2.63	211.5
Landoltia_punctata_GLEAN_10000726	0.37	0	0	0.13	0	0	0	0	0	0	0	0.15	0	0	1.59	0	0	0	0	0	0	4.49	0	0	0	0	0	0	0	0	13.46
Landoltia_punctata_GLEAN_10000727	4.01	4.78	4.13	3.18	3.68	3.9	3.79	3.32	3.72	4	3.4	3.49	3.02	3.04	3.1	3.4	3.3	3.15	3.94	4.24	2.96	3.61	3.59	2.95	3.66	3.73	2.76	4	3.27	2.63	211.5
Landoltia_punctata_GLEAN_10000728	1.29	0.62	1.3	1.65	2.94	2.75	2.96	2.27	0.76	1.01	1.31	2.11	2.46	1.65	2.26	1.77	3.27	1.92	3.33	2.01	2.09	1.2	2.76	1.88	2.83	2.36	3.06	1.46	4.6	1.97	127.7
Landoltia_punctata_GLEAN_10000729	4.01	4.78	4.13	3.18	3.68	3.9	3.79	3.32	3.72	4	3.4	3.49	3.02	3.04	3.1	3.4	3.3	3.15	3.94	4.24	2.96	3.61	3.59	2.95	3.66	3.73	2.76	4	3.27	2.63	211.5
Landoltia_punctata_GLEAN_10000730	27.56	24.27	23.29	17.24	30.56	26.51	25.9	27.74	28.15	29.21	18.27	19.63	17.62	20.28	18.88	15.43	20.86	20.04	22.5	21.72	17.48	21.23	18.41	17.64	22.57	27.43	24.28	29.81	27.74	22.8	1370.1
Landoltia_punctata_GLEAN_10000731	24.54	20.13	47.8	46.13	45.42	44.42	117.16	134.95	152.42	129.4	9.49	10.71	23.9	15.47	40.06	60.41	39.43	40.55	47.21	52.35	18.25	18.76	31.37	34.1	47.15	50.22	93.77	111.65	79.75	86.55	3347.04
Landoltia_punctata_GLEAN_10000732	26.65	24.42	16.92	16.64	27.17	22.75	38.57	55.06	44.06	41.36	14.22	17.91	17.79	19.38	26.88	29.39	21.06	18.08	45.5	38.31	21.87	19.43	20.89	20.38	18.22	21.16	39.37	37.49	38.47	28.86	1656.52
Landoltia_punctata_GLEAN_10000733	2.18	0.43	4.9	6.44	3.13	3.69	5.12	5.34	2.88	1.13	3.29	1.27	2.62	1.39	1.03	1.58	2.98	1.72	0.78	2.06	0.86	1.83	3.26	4.46	2.05	1.61	4.03	2.98	3.46	1.21	159.42
Landoltia_punctata_GLEAN_10000734	2.86	4.02	0.96	0.88	6.25	5.11	1.65	2.74	2.36	3.56	2.67	2.74	7.99	4.69	6.08	1.33	4.82	5.51	6.21	8.38	3.79	4.08	5.64	5.02	7.24	5.23	6.86	5.72	5.9	4.52	269.62
Landoltia_punctata_GLEAN_10000735	3.26	3.89	4.36	4.99	14.4	12.69	2.7	2.69	4.19	3.45	10.28	9.27	11.2	10.18	7.54	4.41	7.14	5.4	4.16	3.63	6.8	6.32	4.9	3.46	5.3	6.27	3.82	2.39	2.58	2.83	349
Landoltia_punctata_GLEAN_10000736	305.87	257.03	236.57	251.5	383.32	391.53	292.3	293.75	116.06	109.83	425.11	429.88	448.2	487.62	532.62	588.14	428.44	438.57	566.36	524.19	513.31	522.76	339.48	340.3	360.29	393.32	328.02	311.29	175.53	160.01	21902.4
Landoltia_punctata_GLEAN_10000737	0.05	0.09	0.13	0.2	0	0.04	0.1	0	0.05	0	0	0	0	0.08	0.17	0.09	0	0	0.04	0	0	0.17	0.04	0.04	0.11	0.17	0	0	0	0.25	3.64
Landoltia_punctata_GLEAN_10000738	319.39	288.29	250.7	269.95	319.49	294.11	277.33	223.04	337.82	316	40.39	41.04	96.71	76.51	119.64	98.8	93.74	105.4	159.56	161.46	226.34	220.7	66.12	85.79	28.05	38.58	24.57	21.81	22.58	26.22	9300.26
Landoltia_punctata_GLEAN_10000739	282.02	251.63	261.94	260.88	273.3	281.68	248.49	273.93	205.94	174.19	414.59	400.03	259.83	308.63	208.73	236.52	302.09	322.8	230.58	202.4	279.63	330.74	203.36	186.18	321.23	384.21	278.72	290.35	262.6	243.05	16360.5
Landoltia_punctata_GLEAN_10000753	51.37	41.79	30.53	32.8	48.74	46.33	34.99	35.14	12.99	12.44	58.32	54.66	49.07	52.88	50.83	59.71	46.07	41.91	60.38	51.9	47.84	30.5	43.35	47.98	31.1	39.48	32.35	31.32	17.16	16.15	2420.16
Landoltia_punctata_GLEAN_10000754	8.32	6.42	4.53	4.93	9.25	9.66	5.32	4.67	1.67	1.73	5.78	6.32	7.89	8.49	8.67	6	7.52	6.52	6.24	7.65	6.37	3.9	7	6.07	6.12	5.35	5.11	6.05	3.21	4.56	362.64
Landoltia_punctata_GLEAN_10000755	0.19	0.83	0	0	0	0.49	0.39	0	0	0.14	0	1.58	0.78	1.11	0	0.37	0	0	0.44	0.71	0.07	0	0.94	0.45	0	0.41	1.24	0.03	0.27	0.44	21.76
Landoltia_punctata_GLEAN_10000756	0.89	0	0	0	0.89	0	0	0.43	0	0	0	0	1.21	0	0	0	0.34	0.45	1.08	0	0	0.37	0.8	0.37	0.31	0	1.64	0.34	0	0.37	18.98
Landoltia_punctata_GLEAN_10000757	0.33	0.71	0.69	0.28	2.43	1	1.27	1.69	0.25	0.26	1.62	0.97	1.01	1.52	1.39	1.11	1.67	2.48	3.42	1.62	2.01	1.6	0.44	1.85	1.72	1.97	1.72	1.66	1.5	0.94	82.26
Landoltia_punctata_GLEAN_10000758	969.24	1097.98	1846.46	2091.51	82.29	71.56	1461.37	1307.91	446.69	247.46	703.57	775	529.3	597.68	1126.33	1491.71	2218.99	2483.04	1020.33	1417.73	1380.06	1217.55	1062.1	1108.23	2689.01	2415.54	1191.08	1157.35	1655.64	1443.61	74612.6
Landoltia_punctata_GLEAN_10000759	11.4	14.47	7.63	6.03	8.39	8.64	8.89	7.5	7.07	7.36	10.53	7	8.9	8.92	8.04	9.3	8.19	8.35	9.81	9.04	9.18	5.03	10.3	11.91	9.01	8.46	11.45	10.02	11.13	11.25	546.4
Landoltia_punctata_GLEAN_10000760	5.17	5.78	3.37	3.48	3.85	4.62	4.4	2.92	4.84	3.48	5.28	3.48	3.43	5.77	3.1	3.29	3.69	2.98	4.06	3.11	3.95	4.04	5.16	2.95	2.64	3.22	2.06	2.89	2.98	3.22	226.42
Landoltia_punctata_GLEAN_10000761	89.74	96.58	117.76	106.46	91.77	93.06	78.92	84.64	101.11	107.65	94.93	91.81	85.84	82.37	79.94	77.13	102.12	102.98	86.5	101.75	85.59	74.26	91.34	99.18	77.94	74.79	87.69	82.81	69.66	71.77	5376.18
Landoltia_punctata_GLEAN_10000763	42.08	39.72	38.3	38.66	44.85	43.43	38.13	41.08	41.61	43.31	36.03	35.75	38.9	33.53	33.38	28.38	29.27	28.16	27.49	26.45	31.41	38.21	40.96	39.78	30.73	35.24	33.78	35.23	29.13	33.57	2153.1
Landoltia_punctata_GLEAN_10000764	0	0	0	0	0	0	0	0	0	0	0.13	0	0	0	0	0	0	0	0	0	0	0	0	0	0	0	0	0	0	0	0.26
Landoltia_punctata_GLEAN_10000765	75.17	83.31	120.17	107.7	136.46	136.53	160.58	186.5	250.79	230.94	56.88	64.98	70.95	80.78	57.1	83.1	63.76	66.62	56.01	53.56	69.28	69.5	103.15	100.45	121.9	141.29	133.76	142.19	137	126.1	6573.02
Landoltia_punctata_GLEAN_10000766	201.37	185.99	150.26	146.7	223.36	230.83	218.4	225.22	92.56	69.17	251.03	233.3	198.08	223.1	224.83	263.58	170.92	157.08	218.33	208.4	223.54	251.74	172.9	176.49	179.85	209.65	189.85	190.6	129.58	117.51	11468.4
Landoltia_punctata_GLEAN_10000767	0	0	0	0.38	0	0	0	0.18	0.17	0.43	0.31	0.16	0	0	0	0.17	0	0	0	0.17	0.33	0	0	0.46	0	0.15	0	0	0.15	0	6.12
Landoltia_punctata_GLEAN_10000769	4.88	4.33	4.59	3.75	8.54	7.84	2.2	1.92	3.04	3.17	8.26	7.19	7.59	5.35	3.95	2.78	3.47	3.83	2.3	2.6	3.55	2.21	1.44	1.29	3.47	2.91	1.8	1.45	0.91	1.38	223.98
Landoltia_punctata_GLEAN_10000770	26.12	26.19	25.54	28.13	24.78	26.16	26.61	26.62	24.49	27.48	20.59	15.96	20.24	21.06	21.93	17.72	22.8	24.8	17.97	20.22	16.38	22.2	20.04	20.53	19.56	17.23	27.43	25.9	22.98	24	1363.32
Landoltia_punctata_GLEAN_10000771	89.01	88.77	116.09	111.42	123.81	111.93	115.43	130.18	132.66	136.35	91.94	97.62	105.49	116.19	95.74	95.37	93.67	96.4	91.91	95.04	99.24	82.71	116.21	121.87	103.68	119.64	120.52	126.74	105.67	111.68	6485.96
Landoltia_punctata_GLEAN_10000772	19.84	25.74	13.42	16.27	20.68	20.8	17.46	17.58	20.45	22.19	16.27	15.84	19.09	19.05	14.61	13.34	13.25	15.05	11.42	10.18	13.29	16.99	17.52	15.81	18.14	16.56	10.18	12.04	13.49	14.14	981.38
Landoltia_punctata_GLEAN_10000773	13.89	12.86	8.89	10.35	5.75	7.46	11.93	14.1	6.7	5.17	7.08	6.6	4.84	5.93	4.78	7.23	6.27	9.58	9.86	9.26	7.31	7.42	6.49	7.19	10.48	13.03	13.98	10.15	12.22	11.33	536.26
Landoltia_punctata_GLEAN_10000774	16.9	23.36	20.11	22.53	22.03	20.7	29.86	27.03	11.12	8.84	18.19	22.01	18.73	21.7	15.54	17.34	19.94	21.93	23.49	20.27	18.7	19.05	23.8	24.53	23.15	26.63	21.97	23.74	18.36	19.14	1241.38
Landoltia_punctata_GLEAN_10000775	0	0.1	0	0	0	0	0	0.22	0	0	0	0	0	0	0	0	0.09	0.12	0	0	0	0.19	0	0	0.08	0	0	0	0	0	1.6
Landoltia_punctata_GLEAN_10000776	0	0	0	0	0	0	0	0	0	0	0	0	0	0	0	0	0.13	0	0	0	0	0	0	0	0.24	0	0	0	0	0	0.74
Landoltia_punctata_GLEAN_10000777	63.99	78.82	37.01	42.76	35.17	33.57	35.53	37.41	38.02	36.11	32.56	27.88	18.38	22	18.51	23.18	27.85	26.06	21.16	24.51	28.45	26.25	37.38	32.16	22.89	28.28	24.48	26.1	31.12	31.53	1938.24
Landoltia_punctata_GLEAN_10000778	16.2	13.43	18.72	15.93	16.37	15.69	13.66	12.87	13.74	14.95	15.87	16.38	13.45	14.37	17.15	12.91	11.96	13.24	12.15	11.05	11.73	11.85	16.16	13.53	11.38	14.35	14.93	12.75	11.75	14.02	845.08
Landoltia_punctata_GLEAN_10000779	37.93	27.38	28.11	31.56	32.15	34.67	23.78	27.2	28.81	28.59	27.32	27.42	22.47	27.34	27.13	22.43	26.26	29.26	22.61	25.62	26.81	29.57	27.43	27.17	31.57	31.88	26.21	25.11	23.23	29.56	1673.16
Landoltia_punctata_GLEAN_10000780	7.95	7.34	15.85	15.38	29.91	23.74	20.27	20.61	12.63	13.02	22.7	22.21	21.11	26.72	23.81	26.13	12.02	13.99	17.48	12.25	28.29	35.93	30.36	25.7	19.7	22.95	16.01	14.47	19.07	15.64	1186.48
Landoltia_punctata_GLEAN_10000781	0.81	0.59	0.77	1.58	1.58	0.48	0.83	0.8	0.5	0.59	1.56	0.59	0.89	0.47	0.67	0.71	0.66	0.33	0.73	0.2	0.79	0.64	0.43	0.71	0.84	0.7	1.08	0.89	0.81	0.69	45.84
Landoltia_punctata_GLEAN_10000782	5.84	6.65	3.08	4.3	3.66	3.09	7.95	10.75	17.36	24.75	1.45	2.44	1.73	1.49	0.93	0.87	3.05	1.74	2.21	2.38	3.24	2.94	3.56	4.34	7.28	5.98	15.78	14.49	23.9	22.39	419.24
Landoltia_punctata_GLEAN_10000783	2.3	1.2	2.3	1.91	3.43	3.92	2.34	2.54	1.71	1.23	3.23	2.82	2.2	3.3	3.85	2.08	2.31	2.62	2.89	2.24	2.61	3.67	1.93	2.28	2.63	4.36	1.66	2.32	1.88	1.31	150.14
Landoltia_punctata_GLEAN_10000785	75.58	71.77	74.61	73.02	96.3	102.71	81.16	84.11	88.94	85.18	69.11	65.88	69.96	77.12	67.37	59.28	53.64	58.93	67.3	67.68	72.45	80.79	80.02	68.13	72.46	77.02	60.54	67.71	61.54	63.11	4386.84
Landoltia_punctata_GLEAN_10000786	12.06	12.92	13.47	15.15	12.98	13.1	12.69	13.54	20.31	23.96	9.03	11.34	11.49	10.19	10.75	9.38	11.14	9.28	7.74	8.79	10.74	8.88	9.39	8.76	9.08	5.24	9.96	9.27	11.79	12.68	690.2
Landoltia_punctata_GLEAN_10000787	4.72	4.09	5.16	5.88	9.62	7.44	4.57	5.26	6.37	6.19	6.26	5.79	4.91	4.42	4	3.71	3.69	5.52	3.28	3.02	4.58	3.16	3.29	3.02	3.31	3.05	4.25	4.15	5.07	4.48	284.52
Landoltia_punctata_GLEAN_10000788	4.79	4.39	8.09	7.96	18.41	18.48	3.59	3.3	6.93	6.94	15.41	14.34	14.52	14.14	9.68	6.29	7.73	7.24	4.43	4.15	7.99	7.9	5.23	4.64	6.66	4.95	5.12	3.9	3.68	4.13	470.02
Landoltia_punctata_GLEAN_10000789	1.26	0.63	1.13	1.28	1.87	1.92	1.46	1.37	0.98	1.19	1.22	1.09	0.89	1.76	2.06	0.25	0.83	1.09	0.79	0.76	0.71	0.83	1.37	0.6	1.39	1.04	0.5	0.62	0.43	0.97	64.58
Landoltia_punctata_GLEAN_10000790	18.3	18.66	23.59	24.1	20.95	21.02	19.43	18.39	18.34	20.8	20.52	19.3	17.73	19.3	17.06	15.01	15.88	13.5	12.98	13.57	16.01	17.03	16.22	16.19	13.42	11.67	13.68	13.31	13.48	15.18	1029.24
Landoltia_punctata_GLEAN_10000791	703.4	794.28	674.15	642.37	459.45	464.47	575.65	475.69	744.13	807.1	221.1	232.16	285.35	268.03	254.78	261.01	379.6	453.6	320.13	363.59	423.81	432.45	354	338.25	342.26	363.16	303.26	331.36	399.87	396.49	26129.9
Landoltia_punctata_GLEAN_10000792	21.37	38.28	46.04	28.53	12.46	7.21	36.98	10.58	111.51	123.9	4.94	12.1	25.85	24.59	38.84	24.24	31.38	32.1	22.81	20.89	73.04	60.72	7.09	7.49	36.23	32.17	9.5	24.12	54.25	48.04	2054.5
Landoltia_punctata_GLEAN_10000794	230.53	249.73	260.14	256.44	265.37	281.4	266.46	251.45	239.09	212.13	241	274.53	262.58	288.33	256.25	233.28	396.71	363.66	345.55	371.07	283.96	289.14	324.55	297.53	261.33	257.48	291.96	293.98	307.64	321.45	16949.4
Landoltia_punctata_GLEAN_10000795	182.05	150.79	259.17	271.25	405.06	435.58	187.31	188.63	106.49	95.1	571.57	536.93	666.83	613.1	763.56	764.27	417.01	423.24	483.25	437.44	536.28	551.91	303.48	290.94	330.54	344.36	153.42	132.05	77.11	81.2	21519.8
Landoltia_punctata_GLEAN_10000796	131.25	139.53	36.63	37	40.95	44.57	46.54	43.9	45.19	40.65	53.16	55.77	38.08	45.11	32.52	37.81	50.5	52.38	44.18	44	51.32	47.4	46.92	42.91	38.32	43.72	42	42.71	55.2	52.1	3044.64
Landoltia_punctata_GLEAN_10000797	53.9	58.67	47.58	48.02	54.38	53.6	50.55	49.67	50.88	52.71	49.24	52.47	39.61	40.56	38.35	34.19	44.86	42.76	41.98	39.15	44.63	41.25	46.41	40.25	39.9	37.06	49.44	48.52	56.05	60.21	2813.7
Landoltia_punctata_GLEAN_10000798	0	0	0	0.07	0	0	0	0	0	0	0	0	0	0	0	0.12	0	0	0	0	0	0	0	0	0	0	0	0	0	0	0.38
Landoltia_punctata_GLEAN_10000799	0	0	0	0	0	0	0.11	0	0	0	0	0	0	0	0	0	0.17	0	0	0	0	0	0	0	0	0	0.3	0.08	0	0.18	1.68
Landoltia_punctata_GLEAN_10000800	0.26	0.68	1.3	0.79	0.77	0	1.23	2.7	1.41	0.8	0.22	0.22	0	0.21	0.66	1.68	0.59	0.78	0.21	0.24	0.45	0.43	0.69	0.86	0.72	0.43	3.55	1.19	2.85	1.28	54.4
Landoltia_punctata_GLEAN_10000801	6.18	4.75	1.63	1.58	3.07	1.55	3.34	3.14	3.36	2.1	0.49	1.18	1.57	1.9	1.81	1.08	1.33	0.98	1.09	2.37	2.39	1.29	5.71	3.87	4.21	6.58	2.14	4.9	6.43	8.19	180.42
Landoltia_punctata_GLEAN_10000802	44.23	56.68	37.19	36.75	46.74	46.21	43.55	47.94	42.3	47	42.21	41.32	36.39	35.47	32.44	39.48	27.12	26.73	33.86	39.8	35.81	38.07	60.18	62.23	44.55	37.33	50.63	52.15	54.67	57.67	2593.4
Landoltia_punctata_GLEAN_10000803	456.28	557.79	162.77	186.38	70.33	63.79	100.7	90.57	220.24	291.6	147.18	141.63	72.9	82.29	61.68	50.22	128.48	107.5	63.75	73.85	97.71	108.64	94	87.15	78.55	66.01	67.08	70.82	68.46	79.1	7894.9
Landoltia_punctata_GLEAN_10000804	1.12	0.78	1.5	2.05	2.21	2.39	1.07	1.71	1.02	0.35	1.32	1.36	4.02	1.64	2.08	0.62	2.39	1.58	1.25	1.47	2.96	3.74	1.8	1.68	1.72	1.3	1.85	1.89	1.77	1.48	104.24
Landoltia_punctata_GLEAN_10000805	36.25	33.9	27.05	28.52	28.43	26.3	33.04	38.3	38.27	40.18	22.4	23.87	15.88	18.77	18.11	17.64	22.02	20.8	20.99	22.03	25.04	28.6	22.51	24.01	29.55	33.03	37.56	41.25	49.2	49.65	1746.3
Landoltia_punctata_GLEAN_10000806	9.11	12.36	19.45	17.74	13.89	12.42	15.77	16.62	23.62	22.94	10.99	9.07	9.98	10.3	9.65	8.23	11.8	11.32	9.81	8.16	9.21	11.49	13.71	14.75	16.76	16.24	23.37	22.31	13.7	14.59	838.72
Landoltia_punctata_GLEAN_10000807	19.78	22.68	24.64	26.03	26.41	28.02	26.21	25.89	28.61	30.78	20.89	22.76	23.7	21.38	21.99	19.42	20.35	18.55	16.74	18.33	22.08	20.71	24.12	23.48	22.37	17.29	21.94	21.6	25.58	28.06	1380.78
Landoltia_punctata_GLEAN_10000808	35.51	21.05	17.4	14.29	13.9	18.17	19.19	15.78	18.9	12.19	12.71	12.19	10.96	12.42	10.9	10.88	10.86	8.95	9.51	5.82	7.81	11.59	8.21	10.86	9.49	8.17	11.52	12.3	8.06	8.17	775.52
Landoltia_punctata_GLEAN_10000809	22.35	24.65	31.88	31.14	29.16	32.37	28.8	29.64	27.36	29.67	25.3	24.09	22.03	25.26	25.62	20.9	19.34	16.92	16.93	16.49	20.33	22.96	23.96	23.59	22.94	16.23	21.3	20.67	23.42	25.08	1440.76
Landoltia_punctata_GLEAN_10000810	142.63	148.98	179.23	170.92	232.97	233.08	266.75	295.06	477.46	435.08	90.58	118.61	123.09	128.3	91.25	101.97	103.55	107.93	108.94	95.94	105.12	107.63	139.26	147.18	157.21	186.51	170.53	184.07	243.81	222.5	10632.3
Landoltia_punctata_GLEAN_10000811	27.22	29.69	31.67	29.51	28.05	28.15	28.6	26.77	25.72	26.84	26.82	23.68	20.41	20.78	21.89	16.87	24.64	23.48	15.17	19.55	21.64	23.78	20.99	19.36	22.69	25.54	22.32	21.72	26.62	25.2	1450.74
Landoltia_punctata_GLEAN_10000812	0.81	0	0.23	0	0	0	0.26	0.78	0.99	1.26	0	0	0	0	0.46	0	0	0.55	0	0	0	0.23	0	0.23	0.95	0.23	0	1.04	0.21	0.67	17.8
Landoltia_punctata_GLEAN_10000813	68.71	77.3	56.26	58.32	57.73	60.75	61.31	64.77	72.76	72.92	58.15	57.94	48.23	55.07	42	41.84	37.89	36.04	31.04	30.41	49.79	48.79	53.27	53.1	42.67	42.87	44.76	46.81	58.35	59.39	3178.48
Landoltia_punctata_GLEAN_10000814	231.41	204.17	349.4	369.23	369.29	406.79	217.43	214.21	309.04	299.09	467.16	434.69	568.36	511.51	604.56	472.57	330.69	359.09	309.29	314.05	437.05	477.5	347.12	320.84	342.58	360.5	200.76	169.39	140.45	158.56	20593.6
Landoltia_punctata_GLEAN_10000815	1.78	1.25	0.6	1.09	1.42	2.87	0.68	1.37	0.65	1.39	1.51	0.62	0.64	1.46	0.61	1.33	0.55	1.08	0.29	1.01	1.58	1.2	2.24	0	0.75	1.19	0.66	0.55	1.13	0.59	64.18
Landoltia_punctata_GLEAN_10000816	48.49	50.53	42.99	44.4	48.23	51.73	45.77	44.8	44.24	44.35	45.81	43.95	34.08	33.95	32.94	32.31	44.43	41.73	41.03	40.07	33.86	40.29	41.02	36.58	30.9	30.56	33.89	37.12	38.2	43.54	2443.58
Landoltia_punctata_GLEAN_10000817	18.7	19.62	23.99	27.28	24.6	23.62	26.51	26.82	29.52	34.61	23.14	20.41	20.36	18.73	20.11	17.48	15.38	18.94	16.49	15.98	19.92	18.5	21.32	23.62	20.35	16.92	17.65	14.94	18.86	20.67	1270.08
Landoltia_punctata_GLEAN_10000818	20.85	18.21	36.52	35.9	38.28	35.44	23.17	20.75	22.63	20.7	37.35	36.43	32.37	36	30.73	24.17	33.7	34.6	25.67	20.49	25.47	31.02	28.39	27.05	27.51	27.11	29.76	22.8	17.93	20.98	1683.96
Landoltia_punctata_GLEAN_10000819	60.49	70.66	61.38	61.69	51.94	51.74	63.98	64.53	113.05	132.65	36.96	41.34	43.14	38.96	35.84	28.46	52.15	49.21	31.95	39.12	38.29	39.47	41.24	40.42	43.49	41.21	49.34	50.93	56.56	61.42	3183.22
Landoltia_punctata_GLEAN_10000820	12.68	9.53	12.96	11.56	13.04	9.71	9.99	9.09	9.94	10.56	8.83	9.85	7.75	9.64	12.31	7.6	9.37	8.72	13.82	9.84	9.61	11	11.76	7.57	8.91	11.29	9.18	8.35	10.05	8.65	606.32
Landoltia_punctata_GLEAN_10000822	26.66	28.33	25.75	25.88	24.67	24.5	22.33	20.1	20.78	18.03	26.74	22.41	22.75	22.07	21.23	14.7	21.24	19.96	17.29	17.66	20.93	19.55	16.02	19.62	17.99	15.79	21.78	19.17	19.05	19.42	1264.8
Landoltia_punctata_GLEAN_10000823	16.49	14.06	17.51	16.37	18.9	15.4	14.72	10	12.56	11.71	17.6	15.58	11.82	12.82	13.06	12.98	11.78	10.26	7.63	8.9	9.74	9.32	14.32	12.7	10.01	12.62	10.97	9.51	7.26	8.58	750.36
Landoltia_punctata_GLEAN_10000824	0.5	0.38	0.53	0.99	1.1	1.13	0.96	0.38	0.07	0.39	1.2	1.13	0.24	0.31	0.68	0.25	0.96	0.25	0.82	0.3	0.26	0.73	0.49	0.47	0.42	0.52	0.11	0.28	0.61	0.31	33.54
Landoltia_punctata_GLEAN_10000825	1.32	0.25	0.79	0.28	0.42	0.31	1.82	0	0	1.59	2.09	3.43	2.34	1.39	0	0.71	0	1.35	1.39	0	2.03	3.02	0	2.74	0.12	1.21	1.68	0.75	1.26	0.19	64.96
Landoltia_punctata_GLEAN_10000826	0.59	0.79	1.15	1.59	1.21	0.69	1.22	1.51	0.8	0.46	1.94	2.43	1.13	1.06	0.98	0.66	0.64	1.29	0.97	0.81	0.69	0.87	0.94	0.73	1.2	0.85	1.01	0.86	0.34	0.79	60.4
Landoltia_punctata_GLEAN_10000827	72.44	71.97	94.93	91.38	64.81	63.31	72.49	75.31	80.31	78.06	79.57	78.14	63.65	60.31	52.13	49.85	60.22	58.8	32.86	33.74	54.29	53.96	61.03	65.27	71.77	70.28	54.95	61.98	57.27	62.61	3895.38
Landoltia_punctata_GLEAN_10000828	10.21	4.27	0	0	1.62	2.49	0.84	0	1.33	1.19	71.73	115.09	176.07	139.76	246.95	184.72	117.04	147.27	308.5	265.9	50.46	65.52	0.95	0.83	4.31	2.22	1.61	1.56	1.04	0.26	3847.48
Landoltia_punctata_GLEAN_10000829	16.26	10.86	0.57	1.68	2.43	0.71	0	1.3	2.66	1.98	62.75	113.07	173.55	146.08	258.46	198.53	105.47	145.46	316.77	241.02	55.51	66.58	0.95	0.55	2.98	3.99	0	0	0.26	0.39	3861.64
Landoltia_punctata_GLEAN_10000830	23.41	29.67	19.37	16.31	12.3	15.82	20.33	16.64	8.63	8.76	12.13	14.25	13.11	14.69	9.27	10.27	18.05	13.4	8.93	12.44	13.39	13.59	12.11	11.13	9.74	7.76	10.24	11.07	16.13	14.38	834.64
Landoltia_punctata_GLEAN_10000831	11.89	11.31	15.48	17.48	17	17.9	12.27	12.48	12.85	12.09	21.37	20.51	20.43	22.97	19.03	15.81	13.16	14.03	11.76	13.18	14.81	16.38	13.87	14.31	13.18	11.38	11.3	12.02	8.84	10.93	880.04
Landoltia_punctata_GLEAN_10000832	2.49	2.18	4.74	3.22	2.96	3.11	2.23	1.74	2.58	3.09	2.81	3.75	1.94	3.8	4.08	3.25	2.03	2.02	3.46	1.88	3.81	2.78	3.27	4.02	3.38	2.07	3.06	2.55	2.89	1.79	173.96
Landoltia_punctata_GLEAN_10000833	33.08	33.1	36.1	38.78	50.17	56.52	49.35	54.68	20.22	16.42	65.44	66.98	65.82	67.35	78.21	81.27	38.98	48.67	67.71	61.38	70.74	72.62	55.39	56.94	62.9	69.07	56.54	53.86	35.44	38.66	3204.78
Landoltia_punctata_GLEAN_10000834	25.7	24.75	34.53	29.77	36.13	35.46	43.35	45.09	55.77	73.41	14.05	11.56	10.34	11.58	8.94	22.12	21.14	19.43	16.1	17.37	10.42	7.64	15.42	15.1	15.74	20.25	24.41	28.03	24.17	21.48	1478.5
Landoltia_punctata_GLEAN_10000835	7.12	5.27	9.61	8.33	12.08	11.6	8.04	7.59	9.29	10.44	9.62	10.13	9.15	9.71	7.43	6.71	6.76	5.79	4.89	6.23	4.33	8.02	6.38	4.83	7.14	7.21	5.74	6.39	4.82	5.73	452.76
Landoltia_punctata_GLEAN_10000836	26.63	28.72	33.43	34.7	38.11	38.96	35.63	37.9	27.06	20.72	29.51	31.17	31.24	31.3	31.07	28.86	28.33	29.21	26.47	25.52	26.11	25.27	34.27	29.67	38.96	33	42.92	40.44	32.17	35.11	1904.92
Landoltia_punctata_GLEAN_10000837	0.2	0.18	0.63	0.7	0.88	1.22	3.53	3.98	0.87	0.16	0.29	0.18	0.43	0.73	0.69	1.21	0.05	0.21	0.77	0.58	1.02	1.71	2.63	1.71	2.78	2.49	2.39	3.52	4.7	2.38	85.64
Landoltia_punctata_GLEAN_10000838	16	16.22	18.16	16.42	14.92	15.66	31.17	32.16	16.31	12.03	15.79	14.27	12.97	15.87	17.61	22.71	19.45	16.9	17.49	23.19	17.66	14.5	25.15	22.18	28.32	27.01	43.73	42.17	29.42	28.94	1288.76
Landoltia_punctata_GLEAN_10000839	0	0	0	0.09	0	0	0	0	0	0	0	0	0	0	0	0	0	0	0	0	0	0	0	0	0	0	0	0	0	0	0.18
Landoltia_punctata_GLEAN_10000840	3.14	3.75	2.77	3.33	5.45	2.8	1.15	6.67	3.72	0.99	3.26	3.61	1.65	0.99	2.81	0.56	3.03	2	2.57	4.09	3.01	4.01	3.31	1.75	3.92	2.72	3.21	3.67	2.33	2.95	178.44
Landoltia_punctata_GLEAN_10000841	2.09	2.68	0.31	1.48	2.34	2.8	2.87	0.83	0.83	1.24	2.28	3.91	1.65	2.65	1.41	1.39	2.78	2.5	0.37	3.07	3.01	3.44	3.72	2.62	2.14	2.72	1.61	3.37	1.4	0.74	128.5
Landoltia_punctata_GLEAN_10000842	7.98	7.16	10.6	7.97	8.63	6.18	6.98	5.6	6.49	3.59	6.32	8.95	7.83	5.81	7.38	4.96	5.85	9.53	9.55	7.2	8.78	10.55	10.17	7.71	7.85	7.37	10.3	6.14	7.45	8.25	458.26
Landoltia_punctata_GLEAN_10000843	4.22	4.27	5.05	4.14	6.28	4.13	3.58	3.18	3.93	3.41	5.09	5.08	4.24	4.38	3.93	2.72	3.98	2.05	4.04	2.3	3.51	4.82	3.56	3.86	4.79	3.77	2.32	2.49	2.7	1.75	227.14
Landoltia_punctata_GLEAN_10000844	7.97	8.35	11.83	10.32	14.26	12.56	7.07	7.92	8.91	7.07	9.61	10.51	13.26	12.09	11.22	8.53	12.25	12.44	7.1	9.06	8.42	9.46	8.72	8.59	9.12	8.09	7.17	6.9	4.92	5.75	558.94
Landoltia_punctata_GLEAN_10000845	174.13	196.39	202.3	216.02	175.05	145.93	197.01	199.15	291.52	259.97	128.64	123.89	181.83	172.55	94.75	108.3	154.42	128.74	51.56	55.98	78.76	75.7	72.54	66.19	113.88	106.64	150.53	161.15	129.12	138.87	8703.02
Landoltia_punctata_GLEAN_10000846	46.07	42.38	65.49	75.7	129.13	98.89	93.23	89.18	40.33	33.43	48.33	57.69	64.53	63.69	53.91	56.29	71.46	96.19	106.97	108.5	73.24	85.19	102.9	92.23	86.06	96.18	90.1	83.99	64.56	59.73	4551.14
Landoltia_punctata_GLEAN_10000847	0.16	0.28	0	0.16	0	0.14	0.3	0	0.14	0	0	0	0.28	0.13	0	0	0.12	0	0.51	0.3	0.28	0.26	0	0.13	0.11	0	0	0.12	0.12	0	7.08
Landoltia_punctata_GLEAN_10000848	0.18	0.32	0	0.19	0	0.16	0	0.35	0.33	0.14	0.77	0	0.33	0.15	0.31	0.17	0.42	0	0	0.52	0	0.15	0.33	0	0.13	0	0	0.28	0	0	10.46
Landoltia_punctata_GLEAN_10000849	45.51	41.54	90.19	75.34	105.42	117.9	52.98	53	107.58	103.15	111.33	114.91	86.9	99.49	67.3	60.36	71.3	62.65	50.39	51.15	56.12	57.02	43.72	45.98	52.27	47.59	51.35	47.01	28.98	29.8	4056.46
Landoltia_punctata_GLEAN_10000850	0.97	0.37	0.96	0.77	1.68	1.62	0.58	0.75	0.44	0.49	0.92	0.89	1.11	1.04	1.33	0.59	1.06	0.55	0.58	0.83	0.77	1.31	1.13	0.5	0.89	0.7	0.56	0.7	0.72	0.6	50.82
Landoltia_punctata_GLEAN_10000851	8.52	5.9	18.15	15.96	15.58	16.76	8.97	9.02	10.57	9.48	14.11	18.17	21.35	15.51	20.38	13.4	10.45	12	7.98	8.61	12.73	15.56	10.8	11.43	11.82	8.3	6.5	6.89	6.4	9.55	721.7
Landoltia_punctata_GLEAN_10000852	7.54	5.41	10.52	15.02	11.7	11.84	5.13	4.83	9	8.79	13.38	8.58	11.38	14.88	14.54	9.03	7.19	6.09	5.2	3.21	10.69	7.71	8.84	5.97	9.27	6.87	4.96	2.81	3.15	4.61	496.28
Landoltia_punctata_GLEAN_10000853	44.82	51.22	59.71	61.69	49.16	51.49	50.42	52.94	66.33	70.95	43.45	44.51	42.92	48.03	39.1	39.91	48.49	43.07	41.24	43.54	47.24	38.6	54.7	51.98	48.68	36.12	49.27	48.81	52.79	58.19	2958.74
Landoltia_punctata_GLEAN_10000854	102.91	114.59	113.81	115.91	105.85	107.98	108.44	100.53	97.26	92.36	115.23	109.38	70.39	86.15	72.98	75.37	84.35	73.26	61.48	60.81	83.29	90.35	81.07	78.62	89.97	97.55	73.04	76.81	86.16	85.47	5422.74
Landoltia_punctata_GLEAN_10000855	4.78	4.78	8.32	9.08	8.83	9.33	10.87	7.86	11.58	11.32	6.78	7.35	7.01	7.28	8.87	8.29	8.52	9.8	9.64	8.92	8.45	7.82	7.56	7.98	9.99	9.79	8.3	9.4	7.05	6.55	504.2
Landoltia_punctata_GLEAN_10000856	48.52	39.26	76.42	72.98	61.58	71.79	53.88	55.58	66.67	61.27	65.17	57.12	57.44	63.43	64.86	51.94	51.56	43.75	25.88	35.18	49.84	28.43	61.21	53.89	51.08	38.5	45.06	42.71	46.48	52.02	3187
Landoltia_punctata_GLEAN_10000857	3.18	2.95	4.28	3.95	2.37	2.6	3.32	3.88	3.2	3.1	3.63	3.03	2.9	2.98	2.55	2.39	3.79	3.62	3.86	2.96	3.38	3.2	4.06	4.02	4.2	5.02	4.31	4.51	4.06	4.05	210.7
Landoltia_punctata_GLEAN_10000858	22.68	26.47	15.08	14.25	48.78	53.42	39.24	39.12	18.15	19.52	41.64	41.5	48.63	46.16	56.87	69.19	21.7	23.05	55.1	51.59	47.71	49	43.43	42.4	32.6	35.94	37.18	38.45	21.29	22.32	2244.92
Landoltia_punctata_GLEAN_10000859	132.72	137.1	105.13	98.34	81.02	80.53	84.75	80.76	201.8	236.5	60.45	68.09	57.7	55.62	45.8	51.6	76.67	78.01	101.48	96.17	83.26	90.81	84.22	104.5	83.77	105.42	95.5	107.73	136.67	129.68	5903.6
Landoltia_punctata_GLEAN_10000860	74.41	68.74	72.15	73.16	80.68	85.6	57.64	59.21	38.25	33.69	113.43	110.93	113.34	119.97	121.17	100.55	93.24	101.25	100.94	96.8	102.21	113.64	88.18	71.48	73.94	71.51	55.16	46.76	37.47	37.97	4826.94
Landoltia_punctata_GLEAN_10000861	9.64	9.42	1.73	2.26	6.12	6.64	4.09	2.72	1.16	0.25	6.03	5.23	11.53	10.48	13.82	9.72	8.72	8.32	25.51	21.64	15.78	16.02	13.44	13.2	7.11	8.93	9.47	10.08	10.39	8.27	555.44
Landoltia_punctata_GLEAN_10000862	174.6	185.42	160.64	159.49	180.04	173.85	161.77	155.74	111.97	101.57	130.78	131.29	177.4	148.09	140.65	130.21	172.34	192.94	213.59	215.4	155.64	171.89	187.86	173.16	154.07	138.2	184.3	162.27	162.08	155.09	9724.68
Landoltia_punctata_GLEAN_10000863	10.36	9.83	10.32	10.68	13.12	14.92	10.85	10.21	11.41	9.95	14.87	12.05	11.62	15.49	15.62	14.39	13.93	9.53	11.46	11.98	11.59	12.49	13.25	10.77	11.59	9.22	7.7	8.61	7.71	7.38	685.8
Landoltia_punctata_GLEAN_10000864	11.03	10.08	12.64	11.42	13.39	12.32	11.32	8.5	11.63	12.87	12.21	12.53	14.49	11.66	10.54	10.28	9.39	8.38	8.49	7.81	10.29	11.17	11.67	11.78	10.87	10.82	10.73	8.24	11.29	11.84	659.36
Landoltia_punctata_GLEAN_10000865	204.42	211.94	77.7	71.95	75	70.98	55.92	59.05	41.19	35.39	192.77	151.14	90.41	90.24	66.88	80.62	69.8	69.62	65.61	66.2	82.34	95.5	80.21	84.29	69.5	77.8	49.29	66.48	58.04	60.83	5142.22
Landoltia_punctata_GLEAN_10000867	736.6	747.45	916.19	996.68	499.13	492.16	960.82	949.08	323.71	215.83	1278.81	1298.73	779.17	1090.84	923.26	1120.53	1512.04	1502.09	1044.64	907.36	1029.34	1137.97	513.61	527.06	1121.15	1288.26	687.2	624.6	610.64	552.13	52774.2
Landoltia_punctata_GLEAN_10000870	0	0	0	0	0	0	0	0	0	0	0	0	0	0	0	0	0	0	0	0	0	0	0	0	0.14	0	0	0	0	0	0.28
Landoltia_punctata_GLEAN_10000871	1.53	1.08	1.46	1.88	2.33	2.28	1.37	1.47	1.77	0.87	1.39	1.07	1.29	0.92	0.61	1.62	1.17	1.24	1.72	1.54	0.81	1.37	1.01	1.19	1	0.59	0.56	0.71	1.21	0.59	75.3
Landoltia_punctata_GLEAN_10000873	0.29	0.25	0.24	0.59	0	0.26	0	0.55	0.26	0	0	0	0.78	0	0.25	0	0.44	0	0.46	0.27	0.26	0	0.26	0.72	0.2	0.48	0.53	0	0	0.24	14.66
Landoltia_punctata_GLEAN_10000874	3.43	2.15	0.41	2	2.91	5.68	2.82	1.87	2.24	0.76	4.56	3.41	3.53	7.61	7.48	3.65	2.62	4.96	5.11	6.47	6.49	6.97	2.63	4.5	3.44	4.07	3.16	0.75	1.55	0	214.46
Landoltia_punctata_GLEAN_10000875	8.49	7.92	8.36	8.11	13.98	14.04	17.67	19.34	7.6	7.86	16.07	18.07	12.2	18.33	20.09	13.47	12.18	19.76	23.94	20.81	17.56	21.33	19.57	13.88	17.76	20.71	17.14	15.27	12.02	14.55	916.16
Landoltia_punctata_GLEAN_10000876	62.81	53.22	20.38	23.09	14.8	18.78	20.68	15.27	2.92	2.69	23.68	29.18	14.38	19.17	11.53	12.65	57.71	43.68	33.99	29.66	43.51	50.61	18.12	21.79	9.72	14.15	7.11	12.07	12.44	13.93	1427.44
Landoltia_punctata_GLEAN_10000877	0.5	0.29	0.33	0.39	0.49	0.94	0.27	0.74	0.51	0.56	0.23	0.58	0.45	0.09	0.19	0.15	0.8	0.11	0.49	0.47	0.24	0.19	0.3	0.23	0.54	0.51	1.02	0.64	2.23	1.47	31.9
Landoltia_punctata_GLEAN_10000878	15.87	21.47	14.25	15.29	16.96	18.09	21.56	21.16	10.01	7.54	11	9.7	14.4	16.29	14.41	13.74	13.78	17.59	8.95	12.04	12.23	12.84	14.36	13.23	15.33	12.25	23.31	19.65	19.12	22.08	917
Landoltia_punctata_GLEAN_10000879	4.09	3.95	5.41	5.39	7.4	7.33	4.87	4.46	4.87	4.36	5.69	6.31	5.02	6.37	5.67	5.27	4.2	2.45	3.45	3.48	5.97	6.73	4.1	4.75	5.18	6.27	4.04	3.43	3.86	3.77	296.28
Landoltia_punctata_GLEAN_10000880	11.65	3.56	9.58	7.47	4.3	5.32	2.08	3.63	3.47	2.95	2.98	3.77	2.44	7.98	6.44	4.54	10.38	8.78	15.89	12.28	12.45	19.97	13.83	13.35	8.76	11.26	3.74	5.41	6.87	11.92	474.1
Landoltia_punctata_GLEAN_10000881	53.08	51.96	42.16	50.45	48.77	53.46	57.34	60.54	53.67	50.35	37.53	42.54	44.26	40.8	49.9	51.54	56.44	59.29	82.54	73.52	44.21	43.06	68.01	73.04	59.16	55.59	117.14	120.18	83.56	92.5	3633.18
Landoltia_punctata_GLEAN_10000882	0.17	0.15	0.19	0.12	0.28	0.1	0	0.27	0.21	0.13	0.19	0.25	0.41	0.14	0.05	0.11	0.56	0.23	0.18	0.05	0.1	0.09	0.1	0.14	0.12	0.09	0.05	0.13	0.31	0.14	10.12
Landoltia_punctata_GLEAN_10000883	9.56	7.47	11.37	10.61	10.93	10.58	3.99	8.94	4.76	5.01	10.6	13.74	10.86	7.82	11.12	9.88	9.39	9.26	5.68	6.87	9.6	8.88	7.26	10.94	6.9	4.85	6.51	5.75	3.98	4.14	494.5
Landoltia_punctata_GLEAN_10000884	40.38	50.39	59.25	79.96	58.26	56.18	68.81	44.96	143.19	126.5	4.57	7.09	6.65	7.94	11.45	18.37	38.38	22.21	39.33	40.54	15.88	15.6	120.38	134.3	46.96	50.2	16.05	26.79	100.6	92.05	3086.44
Landoltia_punctata_GLEAN_10000885	80.37	112.89	127.18	152.75	112.65	118.65	152.75	110.78	311.59	281.5	9.03	10.67	9.76	16.91	14.46	35.6	89.85	34.97	63.45	77.89	25.3	31.68	203.58	233.39	73.41	83.74	30.7	41.8	197.61	180.83	6051.48
Landoltia_punctata_GLEAN_10000899	0	0	0.17	0	0	0	0	0	0	0	0	0	0	0	0	0	0	0	0	0	0	0	0	0	0.15	0	0	0	0	0.17	0.98
Landoltia_punctata_GLEAN_10000906	0	0	0	0	0	0	0	0	0	0	0	0	0	0	0	0	0	0	0	0.24	0	0	0	0	0	0	0	0	0	0	0.48
Landoltia_punctata_GLEAN_10000910	1.32	0.54	2.06	2.29	2.63	3.09	3.81	3.02	1.21	0.87	4.23	2.04	3.58	3.5	3.89	2.28	5.62	4.64	2.37	4.23	2.79	4.26	3.74	1.53	3.36	2.79	4.41	3.68	4.28	5.75	187.62
Landoltia_punctata_GLEAN_10000911	4.11	3.89	3.04	3.44	3.59	3.67	4.89	3.46	4.74	3.71	3.27	3.29	2.52	2.36	1.68	1.53	2.27	1.5	2.18	2.41	2.11	2.82	3.02	2.82	3.52	3.01	3.11	3.1	3.13	2.32	181.02
Landoltia_punctata_GLEAN_10000912	53.23	55.32	34.05	30.83	29.86	33.88	39.95	32.83	46.72	33.32	35.97	27.44	15.82	16.45	14.24	13.89	23.45	24	12.4	9.42	16.11	14.94	35.04	35.91	22.25	21.78	28.82	31.3	19.09	16.58	1649.78
Landoltia_punctata_GLEAN_10000913	115.82	114.82	164.04	161.87	166.52	164.61	149.68	143.71	155.22	156.5	119.46	122.6	159.41	145.29	142.44	116.55	128.95	119.51	100.21	116.59	129	114.88	148.14	143.08	131.85	99.55	137.37	126.73	145.1	146.45	8171.9
Landoltia_punctata_GLEAN_10000914	2.6	2.63	3.06	3.82	2.52	4.44	2.34	2.39	2.35	2.18	3.05	3.78	4.36	3.06	3.68	2.64	2.05	1.83	1.47	1.13	2.48	2.43	2.69	1.9	3	2.11	2.25	1.77	1.4	2.38	155.58
Landoltia_punctata_GLEAN_10000915	10.93	12.43	13.76	13	14.88	15.77	15.59	15.37	15.31	12.82	17.06	16.19	15.7	18.44	14.84	11.95	13.35	16.47	10.05	10.02	14.13	13.35	9.87	10.52	13.48	8.37	12.65	13.43	13.63	14.77	816.26
Landoltia_punctata_GLEAN_10000916	13.15	11.93	12.25	11.2	13.18	12.26	13.66	12.57	12.14	12.17	11.42	9.94	11.21	9.97	10.46	8.43	7.57	6.11	5.77	7.21	9.24	9.56	9.82	8.57	7.98	7.2	7.8	6.41	10.62	12.47	604.54
Landoltia_punctata_GLEAN_10000917	19.47	20.57	22.5	21.81	21.95	22.29	16.11	17.24	19.8	20.87	22.11	21.96	17.8	18.54	16.42	14.99	17.11	15.26	14.91	15.06	16.9	16.04	16.07	18.59	13.94	11.85	13.24	13.03	14.54	16.04	1054.02
Landoltia_punctata_GLEAN_10000918	625.53	613.72	526.41	536.59	569.73	581.71	574.79	585.24	270.42	212.6	891.29	929.63	654.44	856.74	691.68	835.35	816.49	781.16	926.72	759.71	769.07	862.24	471.31	458.45	590.77	720.69	436.47	420.38	383.76	322.6	37351.4
Landoltia_punctata_GLEAN_10000919	366.6	313.88	129.87	138.5	114.32	110.21	116.25	112.02	138.49	137.46	112	102.8	86.2	89.99	86.53	60.27	112.06	114.33	103.58	106.86	105.02	101.85	103.75	84.61	83.6	85.5	107.9	109.13	133.33	139.68	7413.18
Landoltia_punctata_GLEAN_10000920	218.77	213.54	206.94	202.06	281.96	279.44	337.54	339.21	133.53	98.61	251.94	249.17	272.88	271.89	310.1	388.59	255.56	248.76	384.33	355.17	295.02	282.69	276.52	269.44	310.2	364.76	333.38	355.53	304.69	268.48	16721.4
Landoltia_punctata_GLEAN_10000921	9.36	6.8	6.45	5.85	7.7	5.95	6.39	7.01	4.93	4.59	9.36	8.43	7.74	8.97	8.02	9.11	6.46	4.44	5.28	5.97	7.67	7.69	7.47	6.83	5.63	6.37	4.82	4.21	4.41	3.57	394.96
Landoltia_punctata_GLEAN_10000922	41.22	40.4	37.7	42.58	61.07	55.04	57.83	67.46	25.74	23.17	48.57	52.34	61.58	59.48	56.2	67.16	47.28	48.08	64.22	62.35	56.95	55.52	51.42	54.22	60.97	56.75	62.8	65.21	51.44	49.08	3167.66
Landoltia_punctata_GLEAN_10000923	9.36	6.8	6.45	5.85	7.7	5.95	6.39	7.01	4.93	4.59	9.36	8.43	7.74	8.97	8.02	9.11	6.46	4.44	5.28	5.97	7.67	7.69	7.47	6.83	5.63	6.37	4.82	4.21	4.41	3.57	394.96
Landoltia_punctata_GLEAN_10000924	27.44	25.12	21.66	21.67	32.01	29.7	38.51	39.54	42.02	38.47	46.84	44.7	30.49	30	22.79	35.28	46.26	38.04	58.32	57.11	52.21	49.57	46.54	50.94	37.57	33.2	39.5	46.71	61.97	50.73	2389.82
Landoltia_punctata_GLEAN_10000925	5.12	4.31	6.24	5.68	3.35	4.12	4.32	6.25	2.98	2.49	4.23	3.54	1.71	2.64	1.62	2.98	1.98	2.45	2.33	1.95	4.16	2.62	2.29	3.17	3.86	5.72	2.26	3.26	3.6	2.38	207.22
Landoltia_punctata_GLEAN_10000926	3.76	3.77	4.49	6.18	3.21	2.85	2.25	3.61	1.94	1.24	2.25	2.86	2.17	2.58	1.55	1.62	2.22	2.43	2.29	1.39	1.99	1.26	2.43	2.05	2.98	3.31	2.52	1.87	2.23	2.52	155.64
Landoltia_punctata_GLEAN_10000927	0.42	0.56	0.71	0.22	0	0.38	0	1.01	0.19	0.16	1.44	1.48	0	0.17	0.18	0.4	0.16	0.21	0.51	0.2	0.75	0.36	0.57	0.18	0.89	0.35	0	0.49	0.17	0	24.32
Landoltia_punctata_GLEAN_10000928	99.87	99.35	61.68	57.98	52.54	53.74	53.12	56.17	54	51.24	64.02	64.58	40.65	46.46	34.03	36.26	55.84	56.07	59.36	61.92	58.09	55.84	48.56	45.56	42.07	47.7	36.49	38.04	53.95	51.24	3272.84
Landoltia_punctata_GLEAN_10000929	7.03	7.28	3.76	5.54	6.02	6.85	10.11	17.1	11.1	7.45	3.52	5.84	5.18	5.49	5.97	10.12	3.92	5.82	8.72	3.62	4.8	5.08	5.15	1.33	4.49	7.17	7.36	10.31	10.63	7.43	408.38
Landoltia_punctata_GLEAN_10000930	104	116.65	133.46	115.31	169.73	164.86	205.16	214.3	177.87	166.13	130.9	139.39	182.2	159.38	141.7	159	154.68	177.46	177.51	194.07	113.16	92.63	205.25	215.68	215.85	228.88	337.48	358.94	224.71	213.08	10778.8
Landoltia_punctata_GLEAN_10000932	88.79	91.44	52.7	54.04	56.7	39.33	108.7	102.53	99.94	95.65	89.11	77.26	74.89	103.59	76.66	72.5	49.68	55.29	84.23	72.47	107.78	132.3	145.59	146.24	159.36	189.09	199.99	201.86	320.82	278.92	6854.9
Landoltia_punctata_GLEAN_10000933	78.46	81.71	114.63	119.65	181.25	174.94	99.73	94.45	57.07	46.46	165.71	170.39	251.27	212.66	224.96	257.87	133.03	136.89	224.94	187.3	192.78	218.09	154.42	155.43	144.43	183.03	122.94	110.12	52.96	52.17	8799.48
Landoltia_punctata_GLEAN_10000934	0.22	0	0.23	0.06	0.27	0.53	0.31	0.1	0.1	0.04	0.32	0.28	0.15	0.09	0.28	0.15	0.33	0.72	0.48	0.26	0.14	0.18	0.19	0.09	0.53	0.14	0.25	0.25	0.13	0.32	14.28
Landoltia_punctata_GLEAN_10000935	45.43	34.88	35.61	35.82	41.11	37.44	26.5	25.95	27.89	22.77	48.37	39.89	43.51	39.8	37.6	28.43	27.83	28.66	25.95	22.22	34.5	39.22	31.43	24.39	29.27	26.91	16.32	16.26	17.35	20.43	1863.48
Landoltia_punctata_GLEAN_10000936	18.39	22.08	19.43	21	18.46	19.4	20.41	19.74	26.57	30.49	22.64	21.2	15.39	18.76	13.97	14.45	13.94	13.97	15.04	14.45	16.17	16.22	19.18	20.05	15.63	14.25	17.26	18.6	20.37	18.82	1112.66
Landoltia_punctata_GLEAN_10000937	29.21	26.98	36.94	38.89	40.06	37.95	26.93	30.9	41.03	37.53	35.28	34.51	25.17	27.26	28.64	23.67	30.81	28.59	30.61	26.79	26.32	32.15	34.38	35.96	29.65	31.43	27.05	22.88	28.85	30.36	1873.56
Landoltia_punctata_GLEAN_10000938	26.81	21.7	30.47	29.13	52.36	55.17	29.8	32.01	18.23	15.76	59.62	57.56	54.18	53.05	51.47	52.33	37.3	40.53	54.16	47.48	41.37	47.64	36.01	32.09	34.76	32.75	29.25	29.21	17.44	16.61	2272.5
Landoltia_punctata_GLEAN_10000939	1607.65	1882.21	3090.94	2947.89	4770.67	4577.52	4233.53	4698.4	6125.1	6528.45	2136.09	2443.58	3476.83	3351.47	2326.38	2308.05	2993.33	3113.86	2863.89	3271.04	1802.05	1710.31	2490.78	2386.77	3106.37	2553.83	5230.52	4995.49	4149.29	4051.96	202449
Landoltia_punctata_GLEAN_10000940	0.74	0	0.31	0	0.37	0	1.06	0	0	0	0.63	0	0	0.61	0	0	0	0	0.3	0	0.65	1.24	0.33	0.62	0.78	0	0.34	0.28	0.29	0.31	17.72
Landoltia_punctata_GLEAN_10000941	29.14	29.14	52.49	49.4	72.59	68.91	41.73	40.83	37.28	32.9	42.51	45.61	53.58	48.68	43.55	33.22	38.56	39.27	27.85	29.71	41.43	43.3	45.07	39.02	41.39	42.02	34.47	29.43	19.78	19	2423.72
Landoltia_punctata_GLEAN_10000942	23.32	23.95	30.68	31.23	38.79	36.76	31.47	28.29	41.36	42.71	23.4	28.33	21.15	19.67	12.56	15.34	22.51	23.22	10.91	12.06	16.02	13.28	19.08	16.41	17.27	18.42	20.15	21.92	14.8	14.72	1379.56
Landoltia_punctata_GLEAN_10000943	0	0	0	0	0.12	0	0	0	0	0	0	0	0	0	0	0	0	0	0	0	0	0	0	0	0	0	0	0	0.09	0	0.42
Landoltia_punctata_GLEAN_10000945	0	0	0	0	0	0	0	0	0	0	0	0	0	0	0	0	0	0	0	0	0	0.1	0	0	0	0	0	0	0	0	0.2
Landoltia_punctata_GLEAN_10000946	0	0	0	0	0	0	0	0	0	0	0	0	0	0	0	0	0	0.1	0	0	0	0	0	0	0	0	0	0	0	0	0.2
Landoltia_punctata_GLEAN_10000948	222.73	215.41	113.46	123.69	164.87	162.11	181.93	190.91	79.87	69.5	172.46	176.17	155.9	183.6	216.61	270.24	157.5	130.27	267.44	262.57	219.41	211.36	255.82	261.53	180.99	168.68	209.23	216.62	209.79	197.76	11296.9
Landoltia_punctata_GLEAN_10000949	28.35	22.91	33.77	31.27	33.09	30.93	24.77	23.86	22.81	20.5	29.63	31.35	25.33	26.41	27.51	21.84	33.07	27.71	23.81	24.39	24.85	24.73	24.55	23.54	22.1	21.76	22.08	23.5	18.47	23.45	1544.68
Landoltia_punctata_GLEAN_10000950	8.04	6.65	6	6.21	5.07	4.43	4.25	4.16	4.81	5.2	4.96	4.77	3.18	4.73	3	4.2	2.01	2.43	2.11	2.34	4.91	3.59	3.43	4.89	3.11	1.62	3.46	3.06	4.94	5.61	254.34
Landoltia_punctata_GLEAN_10000952	17.19	17.85	11.92	13.03	9.79	11.07	19.88	20.55	13.75	11.6	8.46	11.33	12.3	11.8	20.4	21.44	28.38	26.89	64.18	55.87	18.1	22.98	28.64	29.25	17.14	19.01	47.65	58.88	44.68	38.53	1465.08
Landoltia_punctata_GLEAN_10000953	14.68	13.73	5.44	4.8	7	5.95	9.39	8.61	11.1	18.72	5.31	6.47	8.29	6.41	11.64	10.03	7.65	9.12	17.45	17.19	10.03	10.33	12.62	16.68	9.9	19.68	16.78	15.34	23.27	24.06	715.34
Landoltia_punctata_GLEAN_10000954	29	28.33	36.08	37.68	38.18	38.1	31.35	32.17	41.5	41.71	34.03	33.12	35.01	35.92	31.49	26.58	29.36	26.44	24.01	25.8	31.13	29.53	35.79	33.31	30.58	27.44	26.18	25.89	28.11	30.87	1909.38
Landoltia_punctata_GLEAN_10000955	31.91	30.18	13.78	10.75	14.18	12.11	12.5	13.86	10.2	12	21.82	16.97	12.68	14.34	10.89	9.81	13.02	15.21	7.04	10.63	14.01	13.36	11.95	10.28	10.11	10.31	8.65	8.49	10.82	9.35	802.42
Landoltia_punctata_GLEAN_10000956	265.28	238.5	80.08	83.29	54.54	50.79	93.18	88.77	56.57	63.98	131.26	117.04	61.98	78	102.96	154.93	170.27	151.95	222.68	210.43	141.7	121.03	203.07	222.14	105.1	124.81	140.83	160.44	144.94	133.63	7948.34
Landoltia_punctata_GLEAN_10000957	28.11	26.46	42.93	45.54	36.87	40.62	35.43	34.4	45.07	45.28	37.59	36.83	37.5	38.91	34.59	30.6	30.95	32.55	25.67	25.81	32.69	33.52	42.5	44.7	37.22	32.42	32.04	32.7	32.69	38.3	2140.98
Landoltia_punctata_GLEAN_10000958	17.58	13.4	11.63	7.6	9.27	8.96	12.42	10.88	10.16	8.27	12.3	13.85	10.97	11.03	9.17	11.04	5.86	5.95	12.88	7.68	12.95	15.63	12.52	13.28	15.96	21.77	13.5	13.19	12.6	11.69	707.98
Landoltia_punctata_GLEAN_10000959	78.78	78.01	52.18	45.4	47.71	41.92	50.79	65.23	57.37	38.84	62.42	68.22	62.64	63.06	50.73	59.34	27.58	30.93	50.11	43.6	77.09	76.72	66.67	71.79	85.8	98.03	76.94	82.41	65.56	56.19	3664.12
Landoltia_punctata_GLEAN_10000960	19.26	16.75	29.11	29.61	19.74	23.24	13.72	16.01	19.55	17.6	20.58	19.97	21.03	21.23	19.36	16.56	9.21	9.79	7.77	8.16	18.2	18.04	24.78	22.39	22.26	18.16	11.95	10.75	15.01	18.02	1075.62
Landoltia_punctata_GLEAN_10000961	11.17	11.46	10.99	12.62	12.62	13.99	13.4	13.77	7.06	5.95	6.84	8.31	14.8	11.67	15.15	12.76	20.29	19.85	18.73	22.02	10.8	10.94	17.42	16.43	13.96	10.97	20.97	21.64	21.54	21.58	859.4
Landoltia_punctata_GLEAN_10000962	70.12	72.83	46.19	46.93	40.53	41.9	58.14	51.97	59.64	58.78	26.83	28.98	37.43	34.98	37.75	43.16	63.27	65.01	67.4	73.25	46.11	32.54	51.45	52.84	47.69	47.19	53.43	56.93	72.76	73.68	3119.42
Landoltia_punctata_GLEAN_10000963	72.64	70.31	51.54	56.37	45.08	47.3	66.09	58.15	64.01	60.95	37.07	36.44	41.03	42.93	40.91	42.84	59.73	51.25	52.91	68.72	48.19	38.96	51	51.56	42.29	32.1	52.17	51.31	66.76	64.4	3130.02
Landoltia_punctata_GLEAN_10000964	0	0.14	0.13	0	0.15	0.14	0.6	0	0	0.85	0.26	0	0	0.38	0.13	0.15	0.12	0	0.37	0.15	0.41	0.13	0	0.13	0.11	0.26	0	0	0	0.52	10.26
Landoltia_punctata_GLEAN_10000965	1.77	1.84	3.34	2.03	2.08	3.45	2.75	1.69	2.12	2.49	2.06	2.21	2.29	1.54	0.94	1.85	2.03	1.45	1.77	0.94	1.27	1.94	1.19	1.84	1.09	0.92	2.34	1.36	0.79	1.19	109.14
Landoltia_punctata_GLEAN_10000966	6.76	6.86	7.92	8.29	9.43	7.58	7.96	6.55	7.83	6.29	7.6	7.99	8.24	7.92	6.83	4.4	6.97	6.93	6	6.05	6.44	6.36	6.57	5.94	5.93	5.76	5.37	5.77	5.49	5.58	407.22
Landoltia_punctata_GLEAN_10000967	33.21	34.76	18.42	16.55	7.98	9.68	21.59	10.49	35.73	32.13	8.18	15.94	14.61	18.31	15.55	18.31	49.65	41.93	41.33	45.75	18.97	24.83	19.22	13.37	16.7	19.46	20.17	29.17	36.62	43.61	1464.44
Landoltia_punctata_GLEAN_10000968	41.86	40.53	40.07	43.04	30.12	27.38	25.97	23.95	22.76	21.17	28.48	30.46	23.97	28.91	23.39	25.81	31.35	35.15	37.75	24.83	29.7	32.32	27.73	25.22	20.99	28.31	15.06	15.55	18.13	20.68	1681.28
Landoltia_punctata_GLEAN_10000969	90.05	81.04	80.69	77.38	104.58	100.62	66.12	69.16	39.87	39.39	117.11	124.61	121.93	117.27	115.22	127.74	109.29	109.17	114.06	97.64	93.67	88.92	77.89	74.15	67.93	94.79	74.42	71.14	52.77	49.05	5295.34
Landoltia_punctata_GLEAN_10000970	50.72	48.17	27.77	27.14	25.31	28.25	29.63	29.88	25.82	19.62	38.8	34.99	22.14	23.49	20.95	20.02	27.94	25.83	19.23	17.35	23.1	22.66	20.95	20.46	21.9	21.95	16.09	19.39	27.37	30.51	1574.86
Landoltia_punctata_GLEAN_10000971	0.33	1.33	0.32	0.19	0.28	0.55	0.09	0.09	0.3	0.15	0.12	0.41	0.13	0.19	0.32	0.22	0.36	0.29	0.31	0.09	0.21	0.16	0.43	0	0.2	0.12	0.31	0.18	0.41	0.43	17.04
Landoltia_punctata_GLEAN_10000972	10.48	8.47	6.27	6.38	28.57	26.45	6.08	4.57	9.75	9.58	18.47	19.92	20.46	20.24	10.7	11.74	13.53	11.64	10.64	7.47	8.94	12.71	6.01	7.53	5.49	7.64	9.57	10.25	4.52	4.96	678.06
Landoltia_punctata_GLEAN_10000973	171.4	114.14	216.83	212.98	275.84	305.78	140.65	137.68	183.96	186.07	291.4	283	346.43	340.9	454.72	367.12	255.1	234.83	267.46	222.92	311.18	382.33	205.46	185.2	247.77	325.32	136.13	100.23	89.21	89.52	14163.1
Landoltia_punctata_GLEAN_10000974	1.71	0	2.16	1.74	2.97	1.15	2.05	0	2.34	1	0.72	0	1.54	3.15	1.45	0.8	1.64	1.3	0.69	0.81	1.13	1.43	0	1.07	1.8	1.42	0.79	0	0	1.42	72.56
Landoltia_punctata_GLEAN_10000975	25.35	21.1	27.55	27.34	29.31	31.62	24.64	26.4	26.68	24.66	29.3	26.94	23.33	26.34	25.47	22.67	25.13	27	24.21	26.46	23.37	25.36	31.89	34.48	32.22	27.09	34.51	34.92	36.88	35.36	1675.16
Landoltia_punctata_GLEAN_10000978	73.53	77.83	50.94	49.79	41.62	38.23	37.34	42.65	38.84	40.26	46.61	46.84	36.7	35.15	39.22	38.71	46.43	42.79	56.47	50.98	39.28	42.38	43.9	42.2	23.14	23.25	28.25	27.86	36.6	33.64	2542.86
Landoltia_punctata_GLEAN_10000979	34.37	31.32	130.16	107.71	148.47	153.04	64.64	57.77	93.53	88.32	148.58	138.78	110.05	138.45	90.52	87.84	104.71	107.17	67.94	55.02	102.27	122.12	58.19	62.13	96.02	96.38	74.98	61.49	29.15	26.76	5375.76
Landoltia_punctata_GLEAN_10000980	6.7	6.42	3.35	8.97	7.89	5.61	5.02	5.6	2.1	4.88	9.58	10.56	10.93	10.1	10.13	9.17	6.57	9.33	8.24	7.11	5.92	8.06	6.75	5.77	8.67	6.26	5.01	5.15	5.64	2.95	416.88
Landoltia_punctata_GLEAN_10000981	55.08	49.02	110.31	106.72	250.46	241.33	66.03	63.24	70.32	66.13	323.12	313.87	233.92	281.06	124.35	126.71	156.58	147.02	122.56	123.23	132.23	136.82	79.7	68.25	101.83	94.22	82.86	66.06	30.94	36.43	7720.8
Landoltia_punctata_GLEAN_10000982	91.34	88.81	72.2	72.73	55.31	55.24	86.52	87.09	44.92	39.39	65.56	64.25	56.11	58.8	74.8	73.97	78.89	72.18	93	95.99	80.68	76.99	98.42	102.57	72.46	58.51	84.29	86.09	98.21	105.06	4580.76
Landoltia_punctata_GLEAN_10000983	9.23	9.35	12.16	12.76	14.04	13.46	12.58	13.23	9.75	9.65	9.47	9.45	10.43	12	9.66	9.74	9.19	9.03	8.48	6.87	10.78	8.76	10.83	9.93	11.31	10.22	10.49	12.05	11.86	11.75	637.02
Landoltia_punctata_GLEAN_10000984	1971.08	1838.76	1062.35	1068.93	670.16	603.01	1059.52	1111.28	509.9	433.1	542.05	615.83	786.69	869.36	876.81	958.99	1184.91	1186.06	2045.2	2246.75	1546.12	1553.68	1081.19	1185.83	920.93	903.1	1382.81	1316.16	2677.88	2465.3	73347.5
Landoltia_punctata_GLEAN_10000985	102.47	86.15	43.33	46.58	48.02	43.77	45.08	50.53	42.18	43.9	49.32	43.71	39.54	39.39	41.29	32.22	54.78	48.75	68.42	58.95	50.55	56.24	36.64	36.05	41.94	41.33	54.43	58.96	48.28	51.84	3009.28
Landoltia_punctata_GLEAN_10000986	1168.92	1266.08	2098.92	2243.65	510.88	488.02	2365.64	2334.55	679.89	411.96	1836.35	2020.46	1232.94	1567.69	1985.35	2522.34	2997.5	3681.68	1607.27	1660.19	1779.35	1873.4	1221.51	1201.54	3388.79	4116.85	1520.22	1357.32	1479.84	1271.64	107781
Landoltia_punctata_GLEAN_10000987	7.76	9.11	18.07	19.09	14.85	14.48	16.61	15.76	13.17	12.17	18.32	14.59	13.73	15.08	14	15.24	10.61	10.67	9.57	11.12	12.98	13.35	13.9	13.54	11.78	13.7	10.34	12.14	9	10.13	789.72
Landoltia_punctata_GLEAN_10000988	7.82	7.57	9.41	9.18	11.61	9.73	12.34	11.67	10.56	10.12	8.49	7.38	6.19	7.18	8.38	7.36	10.14	10.74	10.34	9.8	9.56	9.98	7.92	9.34	7.65	6.74	8.22	7.92	9.15	9.59	544.16
Landoltia_punctata_GLEAN_10000989	8.72	5.08	6.76	7.72	6.59	8.21	6.81	7.31	7.13	6.9	6.93	5.91	6.4	6.32	7.01	6.19	7.69	8.21	9.12	8.97	7.64	5.95	7.19	6.64	4.88	4.43	8.11	5.64	5.87	4.3	409.26
Landoltia_punctata_GLEAN_10000990	9.1	8.85	17.2	17.83	23.93	26	17.5	15.79	19.72	19.78	12.89	15.17	16.05	14.78	23.02	12.76	15.71	15.96	16.63	15.67	13.73	15.61	19.41	16.32	15.61	13.5	16.04	13.07	10.94	10.17	957.48
Landoltia_punctata_GLEAN_10000991	0.99	0.29	0.56	1.01	1.64	0	1.27	1.89	1.21	1.28	1.12	1.43	1.78	0.27	0.28	0.61	0.25	0.33	0.53	1.87	0.58	0.83	0.3	0.83	1.62	1.64	0.61	0.51	1.57	0.27	54.74
Landoltia_punctata_GLEAN_10000992	43.83	42.52	53.08	54.99	50.08	54.16	48.09	53.45	58.62	58.34	44.83	43.95	41.13	41.74	47.57	34.96	40.34	42.53	39.93	37.62	39.27	41.9	48.58	45.78	46.08	34.53	47.11	44.8	42.4	51.11	2746.64
Landoltia_punctata_GLEAN_10000993	22.13	20.36	25.4	27.25	29.21	26.51	17.49	16.49	18.04	19.02	29.36	26.76	28.6	27.55	26.82	22.41	22.74	21.16	23.24	22.23	23.3	25.69	22.2	19.94	18.23	16.81	18.57	17.33	13.4	15.97	1328.42
Landoltia_punctata_GLEAN_10000994	4.21	4.86	4.66	5.2	7.48	6.53	4.04	8.05	6.07	3.96	4.5	4.63	5.79	6.53	4.7	4.33	5.6	4.94	3.74	3.97	4.11	5.94	4.56	4.63	4.51	2.39	6.33	8	6.32	4.23	309.62
Landoltia_punctata_GLEAN_10000995	31.99	30.94	30.21	33.77	37.07	37.23	35.16	35.77	30.19	32.4	27.05	27.78	23.19	25.17	27.28	22.26	30.08	23.36	22.39	22.82	22.87	22.37	26.99	24.26	21.65	19.34	29.54	24.06	25.62	23.6	1652.82
Landoltia_punctata_GLEAN_10000997	0	0	0	0	0	0.35	0.37	0	0	0	0	0	0.35	0	0	0	0	0	0.31	0	0	0	0	0.32	0.27	0	0	0	0	0.32	4.58
Landoltia_punctata_GLEAN_10000998	19.14	16.83	22.33	22.54	23.74	25.43	17.43	20.1	18.13	16.71	24.66	26.44	27.21	25.96	26.04	21.09	21.87	22.23	19.32	21.98	23.57	20.76	17.8	16.8	19.41	15.07	14.04	12.45	10.84	13.46	1206.76
Landoltia_punctata_GLEAN_10000999	35.12	27.92	21.26	23.34	34.42	32.71	31.68	23.72	9.29	7.67	31.41	35.37	31.5	27.4	34.01	19.5	39.16	35.28	38.54	37.4	30.12	34.05	31.86	25.1	32.34	30.8	38.43	33.77	29.49	31.28	1787.88
Landoltia_punctata_GLEAN_10001000	61.25	58.32	52.32	54.34	51.65	53.52	46.78	51.31	52.43	48.9	41.21	42.56	41.51	36.84	38.35	31.12	47.04	44.74	39.35	39.7	39.16	34.97	36.63	37.72	36.56	41.94	43.25	36.78	40.78	42.86	2647.78
Landoltia_punctata_GLEAN_10001001	69.81	75.17	57	52.81	63.08	59.93	53.23	54.68	47.3	52.84	73.29	71.26	57.85	57.66	51.76	50.55	58.05	56.73	59.22	57.94	62.34	66.69	60.16	60.44	52.65	60.27	60.4	62.1	67.49	59.11	3583.62
Landoltia_punctata_GLEAN_10001002	9.05	7.47	4.03	2.54	5.28	10.94	3.4	2.38	2.6	2.76	7.97	8.18	7.67	5.95	2.86	4.8	4.49	5.03	6.13	4.86	6.12	9.21	3.18	4.15	4.49	3.83	3.43	3.14	2.67	2.65	302.52
Landoltia_punctata_GLEAN_10001003	3.84	3.84	2.69	2.87	3.01	3.87	1.92	2.53	3.21	3.2	3.16	4.38	2.48	3.5	3.17	2.17	3.98	3.73	3.74	3.78	2.87	4.8	2.95	2.21	3.08	2.7	2.49	2.78	4.25	4.54	195.48
Landoltia_punctata_GLEAN_10001004	6.64	6.28	6.15	5.95	6.52	5.8	5.17	4.38	8.17	6.72	7.01	5.72	6.72	4.89	4.58	3.44	6	4.41	4.03	4.74	4.89	5.57	5.02	3.58	4.05	2.52	3.88	5.11	6.14	6.93	322.02
Landoltia_punctata_GLEAN_10001005	155.71	149.82	123.16	114.62	114.19	111.48	139.14	165.11	163.94	151.13	148.57	166.47	93.33	96.21	71.74	86.74	117.5	93.2	107.83	100.6	80.1	87.77	72.26	70.33	122.42	137.81	177.12	185.2	172.71	149.98	7452.38
Landoltia_punctata_GLEAN_10001006	6.83	8.35	9.91	10.26	10.39	12.06	9.6	9.75	8.44	9.74	9.47	9.14	9.49	9.67	9.46	8.39	8.51	7.03	7.14	6.41	7.36	8.1	9.2	8.46	8.12	7.26	6.91	6.92	7.49	8.72	517.16
Landoltia_punctata_GLEAN_10001007	42.86	39.14	48.98	53.5	89.19	87.86	45.18	40.98	17.38	17.08	102.85	91.43	95.39	99.23	107.97	113	82.58	95.2	97.77	87.29	96.09	99.68	59	55.33	63.95	67.98	58.21	56.8	22.08	23.24	4114.44
Landoltia_punctata_GLEAN_10001008	0.21	0.37	0.35	0.22	0	0.38	0.4	0.4	0.39	0.66	0.18	0	0	0.17	0.72	0.2	0.32	0.85	1.02	0	0	0	0	0.88	0.15	0.53	1.94	2.43	1	0.35	28.24
Landoltia_punctata_GLEAN_10001009	41.85	34.7	28.82	31.27	35.48	34.31	31.65	30.36	34.12	34.65	36.88	36.89	34.33	31.87	28.38	24.13	27.13	27.54	24.71	26.06	27.84	29.21	28.74	26.87	24.15	23.93	28.19	26.19	19.83	21.23	1782.62
Landoltia_punctata_GLEAN_10001010	111.69	106.44	170.42	169.74	154.69	164.45	137.12	141.6	156.53	164.49	135.41	137.66	134.77	134.21	137.29	106.51	148.17	133.7	127.55	116.85	116.07	124.05	124.86	127.82	143.03	131.7	169.57	168.61	128.69	137.4	8322.18
Landoltia_punctata_GLEAN_10001011	86.92	99.75	84.01	87.67	97.78	101.75	95.31	84.79	88.31	92.9	74.4	84.82	99.68	90.69	64.72	70.35	86.7	82.85	67.47	79.59	83.94	76.37	85.06	98.81	80.74	90.37	94.56	82.46	70.62	71.34	5109.46
Landoltia_punctata_GLEAN_10001012	29.62	22.91	29.34	29.5	35.84	33.17	23.97	25.86	25.48	27.27	31.9	28.46	37.99	32.66	29.96	28.47	28.84	32.61	24.12	24.38	25.72	28.77	28.92	26.72	24.21	30.85	24.17	23.63	21.03	18.96	1670.66
Landoltia_punctata_GLEAN_10001013	11.55	9.42	9.21	9.73	9.46	9.6	13.26	13.41	8.65	7.52	9.84	7.36	9.01	11.15	13.79	14.2	12.14	10.13	22.27	20.28	13.88	13.72	19.06	18.9	14.43	15.28	17.57	20.27	19.52	20.07	809.36
Landoltia_punctata_GLEAN_10001014	29.62	22.16	5.7	6.17	11.16	15.01	24.11	28.55	18.24	13.63	13.21	11.99	18.4	13.06	33.46	28.84	41.03	43.23	83.9	68.83	29.7	27.95	41.35	44.23	36.01	45.3	104.5	100.33	59.77	63.85	2166.58
Landoltia_punctata_GLEAN_10001015	7.6	7.89	7.63	8.21	6.53	7.32	7.08	5.59	7.15	7.45	9.91	6.81	7.18	6.88	7.26	5.31	5.94	6.89	5.64	3.94	5.36	7.1	7.66	7.51	6.99	6.8	7.82	6.24	6.72	5.95	412.72
Landoltia_punctata_GLEAN_10001016	125.16	139.1	227.16	222.47	298.98	300.48	237.04	242.47	385.97	372.6	275.33	275.34	240.8	275.41	182.06	173.85	231.41	217.54	133.47	138.89	160.17	159.71	190.77	181.93	195.65	171.61	180.22	173.21	143.81	174.1	12853.4
Landoltia_punctata_GLEAN_10001017	0	0	0	0	0	0	0	0	0.2	0	0	0.2	0	0	0	0	0	0	0.18	0.22	0	0	0	0	0	0	0	0	0	0	1.6
Landoltia_punctata_GLEAN_10001018	17.52	16.24	17.78	19.72	31.91	33.64	11.17	9.84	15.69	14.82	33.06	29.78	30.58	28.38	23.08	16.41	18.82	18.75	11.9	12.19	19.71	19.59	14.48	14.33	16.81	18.23	10.82	10.62	7.8	9.67	1106.68
Landoltia_punctata_GLEAN_10001019	11.87	8.68	9.07	9.43	10.69	8.45	6.75	6.52	10.85	6.5	10.62	9.18	9.11	9.9	11.39	8.61	8.09	8.46	5.3	4.15	9.13	9.94	5.71	7.16	10.04	10.05	6.48	5.75	5.92	6.03	499.66
Landoltia_punctata_GLEAN_10001020	5.65	5.45	3.2	3.98	5.86	5.05	5.47	6.38	6.81	4.31	3.44	3.44	4.44	3.19	3.23	4.78	3.93	4.68	3.71	4.12	3.95	4.47	3.91	2.92	4.58	3.24	3.6	4.46	8.26	8.74	278.5
Landoltia_punctata_GLEAN_10001021	21.35	22.67	12.82	12.74	14.87	14.61	15.81	16	10.62	11.36	14.5	16.41	14.62	12.57	10.39	11.99	11.77	12.78	11.73	9.2	11.7	13.91	11.52	11.89	15.18	11.21	17.26	16.03	16.23	17.84	843.16
Landoltia_punctata_GLEAN_10001022	12.76	10.42	7.03	9.7	10.04	8.85	7.49	6.17	3.04	2.59	9.43	7.86	9.17	6.83	10.61	7.28	14.15	13.13	8.34	9.87	8.58	9.89	6.38	3.97	6.53	7.5	6.19	5.53	3.5	5.02	475.7
Landoltia_punctata_GLEAN_10001023	78.83	99.66	78.98	104.9	279.79	207.29	112.55	96.56	235.79	333.34	41.21	56.56	65.91	56.12	37.51	39.65	70.08	79.4	84.23	80.9	101.47	106.02	226.84	175.19	82.03	78.6	37.69	40.24	53.04	59.05	6398.86
Landoltia_punctata_GLEAN_10001024	18.5	13.1	20.41	28.74	29.32	31.21	17.31	15.82	7.25	5.54	17.34	16.2	30.02	23.8	32.21	17.35	24.74	26.54	17.08	17.91	23.87	24.93	29.64	21.31	24.63	25.59	20.12	16.43	10.38	12.98	1240.54
Landoltia_punctata_GLEAN_10001025	1.46	1.01	1.23	0.63	2.14	1.51	1.92	1.99	0.84	1.02	0.65	0.67	1.18	2.14	3.07	1.15	1.77	2.26	2.54	1.45	1.29	1.29	1.24	0.84	1.84	1.34	1.21	1.72	1.71	1.15	88.52
Landoltia_punctata_GLEAN_10001026	1.04	2.74	0.88	1.67	4.43	2.13	0.71	0.43	0.95	1.5	0.39	0.39	0.54	0.12	0.63	0.55	0.68	1.81	0.84	0.56	0.66	0.62	11.46	5.47	0.21	0.62	0.14	0	0.12	0	84.58
Landoltia_punctata_GLEAN_10001027	70.1	74.14	49.32	47.33	101.9	101.21	64.54	64.11	57.83	60.7	54.53	54.08	69.1	60.88	56.62	61.8	53.9	50.44	80.59	80.75	65.3	60.67	76.81	87.59	66.1	73.5	100.46	99.95	70.97	61.37	4153.18
Landoltia_punctata_GLEAN_10001028	2176.66	2106.11	1602.57	1520.97	1360.16	1386.78	1937.9	2076.07	675.9	538.71	1636.62	1544.28	1789.85	1728.81	2176.53	2560.92	1450.69	1497.82	2865.21	2714.66	2305.28	2293.05	2024.67	2219.01	1839.98	1936.45	2180.6	2350.54	1963.83	1923.58	112768
Landoltia_punctata_GLEAN_10001029	38.93	32.97	17.99	18.5	33.72	28.47	27.64	25.73	18.67	22.85	22.15	23.08	28.36	26.71	27.22	29.7	25.88	27.06	48.13	43.07	33.22	37.24	36.74	40.81	31.1	39.8	35.52	35.78	40.68	34.07	1863.58
Landoltia_punctata_GLEAN_10001030	27.42	26.3	27.99	28.78	29.88	28.97	28.81	30.78	47.52	47.84	24.15	23.96	25.08	25.95	26.22	22.83	25.76	22.77	21.02	23.08	25.23	24.52	28.77	35.55	32.79	29.77	36.86	40.54	33.16	39.61	1783.82
Landoltia_punctata_GLEAN_10001031	32.11	35.93	25.08	25.94	47.86	42.93	52.88	52.28	53.58	46.89	33.61	35.98	59.66	46.95	39.5	46.08	41.89	50.94	72.56	61.88	33.55	33.86	57.86	54.1	56.7	70.45	110.93	111.15	61.51	57.69	3104.66
Landoltia_punctata_GLEAN_10001032	7.95	7.09	6.69	7.98	15.78	16.22	9.91	6.33	4	3.71	15.38	12.22	14.2	15.18	18.23	17.04	10.25	11.68	11.49	10.88	12.76	10.32	20.17	17.49	12.75	13.21	11.11	11.4	5.98	5.17	685.14
Landoltia_punctata_GLEAN_10001033	283	294.24	43.21	35.54	7.92	8.69	9.14	8.37	7.82	10.74	99.88	73.11	15.42	28.33	7.27	11.06	15.5	15.57	3.44	3.86	25.78	29.49	21.77	19.66	14.07	21.17	19.72	34.98	20.81	23.58	2426.28
Landoltia_punctata_GLEAN_10001034	31.48	32.67	20.89	20.13	29.55	27.57	19.55	17.12	18.12	16.59	29.02	26.48	20.59	19.45	11.81	10.57	19.01	23.45	18.29	17.09	19.28	22.5	18.94	16.19	15.93	17.89	14.75	13.51	15.06	13.65	1194.26
Landoltia_punctata_GLEAN_10001035	7.82	5.41	3.79	3.63	5.88	4.87	4.09	3.63	3.25	2.77	2.41	5.16	2.35	2.72	2.21	4.42	2.54	4.08	3.24	2.24	4.4	5.36	5.31	3.17	3.5	4.14	6.55	4.19	6.57	3.74	246.88
Landoltia_punctata_GLEAN_10001036	21.94	18.81	24.78	22.73	43.32	36.65	19.79	18.56	18.72	22.45	32.07	31.65	46.87	45.79	45.16	60.21	40.87	39.08	42.98	33.73	33.23	35.46	45.8	47.29	34.96	42.43	20.97	21.12	19	17.27	1967.38
Landoltia_punctata_GLEAN_10001037	21.94	18.81	24.78	22.73	43.32	36.65	19.79	18.56	18.72	22.45	32.07	31.65	46.87	45.79	45.16	60.21	40.87	39.08	42.98	33.73	33.23	35.46	45.8	47.29	34.96	42.43	20.97	21.12	19	17.27	1967.38
Landoltia_punctata_GLEAN_10001038	37.18	32.48	29.03	33.15	45.59	47.75	19.8	18.78	11.08	11.79	65	60.47	52.98	52.87	46.92	44.1	38.92	36.58	33.12	30.51	38.74	39.36	30.09	26.95	25.73	25.02	17.53	18.53	8.91	11.44	1980.8
Landoltia_punctata_GLEAN_10001039	25.19	20.49	23.13	22.6	33.57	31.62	15.01	13.76	9.22	10.05	49.83	45.14	38.89	38.55	33.15	34	27.03	25.99	21.65	22.9	24.59	26.39	21.16	17.77	19.44	16.84	14.8	12.48	7.28	7.57	1420.18
Landoltia_punctata_GLEAN_10001040	16.49	15.89	15.08	11.02	14.55	16.19	12.5	14.21	17.69	16.47	11.22	13.11	12.29	12	14.35	13.1	18.1	14.65	19.14	15.38	15.48	17.4	14.95	15.99	16.17	14.38	15.95	18.62	16.94	16.4	911.42
Landoltia_punctata_GLEAN_10001041	204.74	230.73	153.43	157.49	152.4	148.04	204.2	209.4	133.24	137.03	178.44	177.14	167.25	179.34	196.21	232.15	173.35	165.9	185.19	170.8	204.66	210.37	188.58	205.8	185.57	214.19	169.69	168.51	150.02	130.63	10769
Landoltia_punctata_GLEAN_10001042	14.43	26.87	32.42	36.74	56.25	49.7	13.98	11.95	17.13	10.76	5.16	5.69	15.8	12.17	6.69	10.12	9.69	13.41	8.72	7.16	36.54	42.61	105.09	78.77	30.09	25.33	0.96	2.17	0.71	0.62	1375.46
Landoltia_punctata_GLEAN_10001043	0.17	0.15	0	0	0	0	0	0	0	0	0	0	0	0	0	0	0	0	0	0	0	0	0	0	0	0	0	0	0	0	0.64
Landoltia_punctata_GLEAN_10001044	11.97	14.75	13.51	11.41	13.75	13.28	12	13.31	27.38	27.31	5.45	6.39	5.99	5.92	3.47	3.44	10.14	8.65	3.69	4.61	4.47	4.82	5.21	5.29	7.9	5.44	4.03	5.45	5.36	6.85	542.48
Landoltia_punctata_GLEAN_10001045	5.25	5.05	5.93	4.83	7.37	5.6	4.17	3.31	4.33	5.58	6.08	6.91	5.07	4.82	3.15	3.94	5.79	5.19	7.1	3.99	3.39	5.79	4.82	4.81	4.59	4.89	4.13	5.41	4.06	4.78	300.26
Landoltia_punctata_GLEAN_10001046	66.14	70.6	53.45	55.65	91.38	83.9	103.66	102.49	39.59	33.12	83.44	81.99	89.68	119.54	105.67	136.79	109.45	108.78	124.54	113.15	92.52	97.31	82.78	70.84	77.25	76.91	90.69	94.31	48.39	48.8	5105.62
Landoltia_punctata_GLEAN_10001047	8.6	7.86	6	9.4	6.46	7.02	7.19	5.29	4.83	4.2	6.45	6.52	6.64	5.13	5.42	5.15	9.13	8.46	9.47	9.86	4.99	6.38	5.61	4.62	5.61	7.25	5.32	5.38	7.5	5.51	394.5
Landoltia_punctata_GLEAN_10001048	29.11	28.12	10.28	9.88	11.97	11.5	19.9	19.92	16.94	14.48	15.29	14.77	9.68	9.73	17.2	19.72	23.37	18.19	38.53	32.21	25.65	24.32	22.62	23.56	15.15	15.13	19.35	22.06	32.3	26.63	1195.12
Landoltia_punctata_GLEAN_10001049	0	0	0	0	0	0	0	0	0	0.03	0	0	0	0.03	0	0	0	0	0	0	0	0	0	0	0	0	0	0	0	0	0.12
Landoltia_punctata_GLEAN_10001050	195.6	214.49	192.43	178.32	181.59	195.14	186.51	178.83	265.4	273.76	128.85	124.25	118.38	132.18	110.19	107.57	143.97	133.66	115.54	118.48	122.4	130.44	132.65	134.69	138.53	119.45	134.65	143.94	177.24	178.72	9415.7
Landoltia_punctata_GLEAN_10001051	38.62	56.68	44.77	31.77	17.99	14.08	17.01	10.17	29.9	21.76	13.69	12.69	12.07	13.22	9.37	8.81	16	26.35	22.47	18.23	35.87	31.03	33.52	33.25	23.53	32.09	18.88	19.38	11.87	17.67	1385.48
Landoltia_punctata_GLEAN_10001052	5.27	7.16	14.23	13.53	13.67	13.36	7.58	6.42	11.03	14.74	20.6	22.11	17.61	19.34	7.14	8.4	9.44	11.45	4.78	3.77	12.69	13.03	6.01	6.03	11.05	15.11	10.89	8.95	4.71	5.08	650.36
Landoltia_punctata_GLEAN_10001053	17.43	16.16	29.03	29.68	22.55	24.24	16.07	14.12	22.95	20.86	24.3	22.59	32.29	27.46	23.62	14.31	18.65	18.57	13.49	12.36	20.11	16.87	21.79	21.31	20.14	15.68	13.73	11.38	11.99	11.81	1171.08
Landoltia_punctata_GLEAN_10001054	16.65	19.43	10.06	12.61	18.79	14.27	16.87	11.81	15.59	11.8	13.42	9.58	10.64	8.68	8.21	6.88	13.68	12.65	7.87	8.75	10.92	11.25	8.42	9.53	9.06	8.26	11.63	11.87	14.36	12.04	711.16
Landoltia_punctata_GLEAN_10001055	15.38	19.03	10.91	9.08	19.23	16.34	10.84	11.52	10.03	13.32	19.02	16.42	14.38	13.4	9.53	8.83	12.67	12.29	9.35	9.42	9.48	8.98	9.45	8.54	9.52	10.36	9.35	10.48	6.65	8.28	704.16
Landoltia_punctata_GLEAN_10001056	32.57	37.41	28.05	25.64	24.66	21.57	29.57	27.08	34.23	34.91	22.53	25.19	23.07	25.97	25.17	28.47	26.23	27.49	32.87	34.63	31.36	27.28	31.78	35.75	29.68	38.22	30.53	34.01	42.9	38.26	1814.16
Landoltia_punctata_GLEAN_10001057	53.86	67.24	72.24	69.52	57.01	52.85	66.89	62.5	71.21	66.91	46.68	47.66	53.01	47.91	38.65	39.19	61.31	71.27	50.63	49.13	55.34	56.54	57.99	60.47	66.74	72	71.59	73.55	68.18	66.97	3590.08
Landoltia_punctata_GLEAN_10001058	36.53	26.61	31.98	36.38	30.7	46.84	30.51	32.67	34.2	33.9	27.96	30.5	27.86	28.93	32.27	26.63	31.82	21.49	19.17	28.93	29.42	35.28	24.27	34.2	37.46	36.72	32.03	28.3	28.95	35.47	1875.96
Landoltia_punctata_GLEAN_10001059	456.39	343.16	493.95	532.12	576.83	548.06	306.31	295.1	374.05	355.89	628.33	586.74	777.22	683.79	852.64	601.21	571.23	577.58	529.21	498.25	666.58	728.55	479.34	407.91	508.62	527.86	352.15	286.98	224.41	253.83	30048.6
Landoltia_punctata_GLEAN_10001060	8.03	9.79	24.05	20.38	7	4.2	4.6	2.25	5.1	6.77	0.91	1.11	2.64	2	1.25	0.73	2.47	2.08	3.14	1.2	7.01	3.44	12.97	12.43	12.65	9.35	2.71	4.14	1.78	1.06	354.48
Landoltia_punctata_GLEAN_10001061	14.04	11.77	20.45	21.97	20.03	17.73	17.97	15.58	21.3	16.14	17.71	17.6	18.39	17.34	16.81	11.35	14.8	13.16	10.36	10.73	13.68	14.05	17.26	14.37	15.19	14.86	13.52	13.19	17.7	15.84	949.78
Landoltia_punctata_GLEAN_10001062	0	0	0.49	0	0	0	0	0	0	0	0	0	0	0	3.37	2.5	0	0.13	9.43	0	0	0	0	0	0	5.58	0	0	0	0	43
Landoltia_punctata_GLEAN_10001063	158.78	161.16	134.02	133.4	118.88	118.2	135.11	127.22	121.94	112.47	92.76	90.68	86.92	93.98	83.04	77.97	96.76	100.51	67.8	85.95	96.17	100.22	97.74	95.83	99.13	102.73	119.75	108.43	123.79	132.41	6547.5
Landoltia_punctata_GLEAN_10001064	59.13	45.45	69.15	55.61	190.61	180.05	74.77	94.44	22.48	18.77	161.21	153.59	168.77	178.54	179.97	224.16	77.54	81.66	187.15	152.87	173.02	190.33	170.77	169.28	115.14	147.4	94.3	88.51	51.25	41.39	7234.62
Landoltia_punctata_GLEAN_10001065	26.73	26.87	16.98	17.14	17.77	16.05	27.4	25.7	12.05	9.39	12.48	15.96	17.91	15.85	24.14	26.7	20.71	22.46	40.76	41.52	22	23.5	28.95	26.51	23.13	23.25	34.34	36.11	31.1	28.69	1424.3
Landoltia_punctata_GLEAN_10001066	6.94	7.49	4.65	4.14	4.33	5.21	4.42	3.64	4.49	3.82	4.42	5.18	5.09	4.42	3.6	3.32	6.21	5.1	5.08	4.76	3.8	4.17	3.52	3.08	4.14	5	6.57	6.33	3.5	4.59	282.02
Landoltia_punctata_GLEAN_10001067	65.38	59.68	15.11	16.25	0.74	1.15	28.28	29.32	20.71	15.45	2.99	1.39	1.54	1.49	5.35	3.48	25.37	25.76	37.16	32.89	15.67	13.87	10.62	13.21	13.29	21.48	26.49	32.6	31.41	28.22	1192.7
Landoltia_punctata_GLEAN_10001068	20.79	20.73	15.95	14.54	15.04	13.37	14.74	14.18	30.08	35.08	9.36	11.73	9.4	7.95	7.17	7.09	14.39	11.22	12.42	13.57	8.7	8.97	12.33	11.81	9.8	10.02	15.68	14.28	17.21	17.28	849.76
Landoltia_punctata_GLEAN_10001069	7.66	10.23	7.39	11.03	3.16	3.32	5.49	3.54	14.13	14.25	4.88	3.13	2.48	2.58	1.8	3.1	3.32	5.85	6.19	2.16	2.33	1.14	2.83	4.16	4.27	4.53	4.12	4.4	5.17	4.65	306.58
Landoltia_punctata_GLEAN_10001070	0.84	0.74	0.43	0.17	0.67	0.75	0.81	0.97	0.46	0	1.29	1.47	0.61	1.38	0.86	0.94	0.65	1.54	0.68	0.8	0.6	1.55	2.72	0.7	0.59	0.56	1.09	0.52	1.2	0.56	52.3
Landoltia_punctata_GLEAN_10001072	9.88	11.19	7.72	7.65	6.3	7.27	9.94	10.85	9.03	6.58	9.61	9.54	5.52	5.6	3.6	5.41	7.4	8.96	12.25	9.64	6.28	7.55	8.31	7.93	10.22	11.73	8.75	8.18	15.53	15.64	528.12
Landoltia_punctata_GLEAN_10001073	0	0.08	0	0.09	0	0	0	0	0	0.14	0	0	0	0	0.08	0	0.07	0	0	0	0.08	0.15	0	0.08	0	0	0.08	0	0.14	0	1.98
Landoltia_punctata_GLEAN_10001075	0	0	0	0.17	0	0.29	0	0	0	0.38	0.82	0	0.29	0.27	0.14	0	0.25	0.33	0	0	0.14	0	0	0	0.23	0.13	0.3	0.25	0	0.4	8.78
Landoltia_punctata_GLEAN_10001076	0	0.22	0.11	0	0	0	0	0	0	0	0	0	0	0	0	0	0	0	0	0	0.22	0	0	0.11	0	0	0	0	0.1	0	1.52
Landoltia_punctata_GLEAN_10001077	104.64	92.38	266.99	308.14	205.63	219.69	194.88	190.79	106.6	102.98	98.45	106.03	145.49	143.68	178.47	146.61	102.41	92.7	49.91	56.84	125.21	125.86	182.6	150.86	127.61	96.6	94.46	85.09	80.51	78.58	8121.38
Landoltia_punctata_GLEAN_10001078	62.28	56.2	61.15	56.64	59.25	60.28	64.33	71.57	79.02	85.53	50.07	44.47	38.48	53.26	47.46	40.93	59.8	72.39	83.7	66.73	47.63	57.18	52.2	60.03	46.28	58.38	63.1	53.39	54.57	48.74	3510.08
Landoltia_punctata_GLEAN_10001079	131.78	133.48	83.3	75.57	57.9	54.92	61.68	55.3	79.72	82.09	63.16	53.49	46.26	42.35	29.18	32.21	41.53	48.74	23.11	29.49	37.49	39.31	48.54	48.31	37.94	39	33.03	39.62	34.94	32.7	3232.28
Landoltia_punctata_GLEAN_10001080	38.81	32.52	25.95	31.47	20.81	19.1	18.69	17.61	18.79	16.94	21.25	18.82	17.85	22.48	24.93	19.39	23.94	20.41	17.11	16.93	19.77	21.08	20.69	17.93	17.16	15.1	16.82	13.78	29.91	32.16	1296.4
Landoltia_punctata_GLEAN_10001081	20.36	17.15	20.31	23.19	33.8	36.8	25.09	22.11	12.82	11.12	22.91	21.41	23.44	22.96	28.86	19.92	23.61	23.91	21.77	24.07	20.2	22.25	21.01	17.46	20.8	17.7	25.48	22.64	16.35	18.87	1316.74
Landoltia_punctata_GLEAN_10001082	12.38	10.97	19.28	18.83	19.67	18.81	19.84	19.06	16.87	16.66	17	18.1	15.39	17.94	16.09	15.47	11.96	11.04	10.54	10.99	12.04	13.49	18.41	18.41	15.92	16.36	14.49	15.23	13.64	10.49	930.74
Landoltia_punctata_GLEAN_10001084	22.08	18.08	19.6	21.54	26.14	27.65	15.5	14.83	18	14.4	26.36	26.08	25.87	24.67	21.95	20.92	15.36	16.09	17.28	17.86	21.09	22.19	20.17	18.48	16.82	12.99	13.74	13.79	14.93	15.78	1160.48
Landoltia_punctata_GLEAN_10001085	4.32	3.3	4.99	4.58	8.9	10.08	3.53	2.76	2.05	2.49	10.92	10.1	8.37	8.78	7.41	6.79	5.46	5.11	5.4	4.69	5.38	5.03	4.09	4.08	5.01	4.52	4.87	3.63	2.66	2.59	323.78
Landoltia_punctata_GLEAN_10001088	0.24	0.21	0	0.24	0.24	0	0.23	0.46	0	0	0.2	0	0.65	0	0.41	0	0.55	0.97	1.73	0.9	0	0	0.64	0.2	0	0.4	1.54	1.1	1.51	0.99	26.82
Landoltia_punctata_GLEAN_10001089	0	0	0	0	0	0	0	0	0	0	0	0	0	0	0	0	0	0	0	0	0	0	0	0	0	0	0.24	0.4	2.69	2.17	11
Landoltia_punctata_GLEAN_10001090	2.03	1.58	2.33	2.43	2.62	3.22	3.49	3.35	2.62	3	1.28	1.68	1.33	1.69	1.58	0.69	1.33	1.08	1.27	1	1.39	1.43	2.07	2.26	2.31	1.36	2.7	2.23	2.42	2.67	120.88
Landoltia_punctata_GLEAN_10001091	29.89	22.39	22.14	25.14	46.12	48.01	17.18	14.88	10.03	5.57	60.72	61.47	62.12	60.11	55.33	61.46	32.6	32.55	34.54	39.12	54.72	54.11	41.31	43.21	26.82	25.3	12.69	12.48	7.28	7.44	2053.46
Landoltia_punctata_GLEAN_10001092	6.54	4.63	7.36	5.55	8.17	8.01	4.06	4.32	4.33	4.08	7.94	5.88	7.84	8.56	7.14	6.43	6.23	5.34	4.85	5.26	6.81	5.1	7.61	5.76	5.59	3.08	4.16	4.36	3.16	4.47	345.24
Landoltia_punctata_GLEAN_10001093	0	0	0	0	0	0	0	0	0	0	0	0	0	0	0	0	0	0	0	0	0	0	0	0	0	0.64	0	0.27	0	0	1.82
Landoltia_punctata_GLEAN_10001094	20.83	24.81	9.95	16.27	20.17	10.57	19.48	22.13	14.34	17.8	8.72	9.4	10.42	14.1	12.45	14.62	11.23	16.93	28.09	26.22	17.27	20.89	19.11	15.47	22.76	30.36	36.26	50.63	36.27	31.39	1217.88
Landoltia_punctata_GLEAN_10001095	13.49	14.02	10.4	8.67	9.3	9.04	12.69	10.63	9.13	8.45	9.31	12.28	8.66	8.38	6.47	8.96	7.46	8.98	6.72	6.48	9.93	11.09	9.84	9.49	7.37	9.86	8.98	9.6	11.48	12.86	580.04
Landoltia_punctata_GLEAN_10001096	46.77	41.05	33.38	37.49	48	50.81	39.91	39.75	16.79	12.86	53.64	51.36	53.99	52.9	56.48	63.27	56.07	60.61	67.24	58.1	55.91	62.63	40.14	36.91	39.19	47.28	37.3	33.5	22.14	22.15	2675.24
Landoltia_punctata_GLEAN_10001097	4.56	3.67	5.19	5.1	5.65	4.8	4.46	5.11	4.36	4.79	4.43	2.63	3.98	4.76	4.66	2.82	4.54	4.71	4.02	2.41	3.8	3.52	4.48	4.27	3.19	4.75	5.79	4.38	3.41	2.41	253.3
Landoltia_punctata_GLEAN_10001098	18.93	14.3	9.8	10.49	9.01	8.06	9.91	9.08	10.81	10.73	8.05	7.9	6.83	7.28	6.54	5.23	7.46	7.81	6.81	5.81	6.6	6.7	6.37	6.39	6.88	8.54	6.05	4.96	7.9	8.48	499.42
Landoltia_punctata_GLEAN_10001099	95.7	86.23	82.27	87.9	148.9	148.58	99.12	102.08	32.85	25.99	138.13	128.43	191.73	167.57	189.17	219.95	135.54	162.58	279.92	220.37	189.51	220.7	150.68	143.5	150.26	208.7	154.53	147.1	56.13	42.82	8413.88
Landoltia_punctata_GLEAN_10001100	16.47	18.86	17.06	12.13	15.43	17.36	9.33	7.08	26.62	28.64	7.41	8.01	19.18	10.77	16.08	7.02	14.74	20.22	17.17	8.51	15.72	16.25	15.74	16.41	14.46	20.64	12.45	13.25	8.19	5.57	873.54
Landoltia_punctata_GLEAN_10001101	18.93	14.3	9.8	10.49	9.01	8.06	9.91	9.08	10.81	10.73	8.05	7.9	6.83	7.28	6.54	5.23	7.46	7.81	6.81	5.81	6.6	6.7	6.37	6.39	6.88	8.54	6.05	4.96	7.9	8.48	499.42
Landoltia_punctata_GLEAN_10001102	95.7	86.23	82.27	87.9	148.9	148.58	99.12	102.08	32.85	25.99	138.13	128.43	191.73	167.57	189.17	219.95	135.54	162.58	279.92	220.37	189.51	220.7	150.68	143.5	150.26	208.7	154.53	147.1	56.13	42.82	8413.88
Landoltia_punctata_GLEAN_10001103	32.11	30.4	47.24	46.68	41.5	43.46	34.45	33.49	86.1	118.61	40.37	36.26	45.46	46.77	47.01	46.51	42.21	34.73	36.74	37.66	34.82	38.05	41.55	39.62	35.32	30.77	30.25	28.84	25.39	26.65	2518.04
Landoltia_punctata_GLEAN_10001104	0	0	0	0.09	0.08	0	0.33	0	0.39	0.07	0	0	0	0	0.14	0	0.19	0.17	0.07	0.24	0	0.07	0.15	0	0	0	0.08	0.07	0.2	0	4.68
Landoltia_punctata_GLEAN_10001105	3.53	3.28	22.39	19.03	9.08	8.33	9.54	9.2	11.66	11.23	18.69	16.38	10.8	11.14	6.49	7.3	7.8	7.74	2.65	2.65	7.82	7.98	10.53	12.37	15.51	16.25	9.98	10.41	4.53	4.99	598.56
Landoltia_punctata_GLEAN_10001106	0	0	0	0	0	0	0	0	0	0	0	0	0	0	0	0	0	0	0	0.34	0	0	0	0.15	0	0	0	0	0	0.15	1.28
Landoltia_punctata_GLEAN_10001107	0	0	0	0.07	0	0	0	0	0	0	0	0	0	0	0	0	0	0	0	0	0	0	0	0	0	0	0	0	0	0.05	0.24
Landoltia_punctata_GLEAN_10001109	105.35	106.76	116.43	118.35	134.82	119.08	105.08	104.88	128.57	136.7	111.42	104.56	140.56	123.57	116.04	97.18	134.31	140.87	111.42	113.24	113.96	127.58	125.94	124.32	119.11	135.56	124.94	121.31	85.3	93.7	7081.82
Landoltia_punctata_GLEAN_10001110	23.1	22.97	30.84	28.37	43.95	41.67	27.4	28.59	22.74	23.17	37.05	39.29	44.26	38.36	38.81	41.1	29.17	27.38	27.84	24.42	33.21	37.31	32.17	28.99	28	27.74	20.32	21.36	16.12	15.65	1802.7
Landoltia_punctata_GLEAN_10001111	43.93	48.98	237.96	207.28	283.46	286.86	75.7	65.5	104.83	93.95	351.13	353.42	300.3	298.14	97.05	87.61	248.01	279.64	74.01	79.8	175.85	188.04	116.86	100.92	129.08	134.25	69.65	54.5	20.8	20.25	9255.52
Landoltia_punctata_GLEAN_10001113	0	0	0	0	0.06	0	0	0	0	0	0	0	0	0	0	0	0.03	0	0	0	0	0	0	0	0	0	0	0	0	0	0.18
Landoltia_punctata_GLEAN_10001114	26.79	26.61	8.42	8.9	14.42	14.13	26.31	27.78	30.69	23.59	5.74	7.3	8.43	6.87	11.79	9.93	15.58	19.95	47.71	34.44	19.11	17.57	30.93	38.29	44.68	66.52	73.18	71.2	59.09	52.28	1696.46
Landoltia_punctata_GLEAN_10001115	6.07	3.99	3.19	3.48	4.89	4.07	4	2.18	4.85	5.01	2.89	3.63	3.42	1.24	2.58	1.41	7.85	6.92	13.71	10.39	3.69	9.21	5.77	7.6	7.99	9.14	8.74	8.45	8.42	5.04	339.64
Landoltia_punctata_GLEAN_10001116	3.83	2.09	3.28	2.7	3.74	4.9	2.79	1.52	0.48	0.82	2.46	2.24	3.04	2.27	4.43	1.79	2.38	1.67	1.43	1.87	2.34	2.88	2.84	1.77	2.79	2.25	2.13	1.52	1.99	2.31	145.1
Landoltia_punctata_GLEAN_10001117	1.11	1.62	2.18	1.51	1.47	0.66	3.55	4.25	2.03	2.01	1.88	1.93	4.33	0.91	0.63	1.72	3.12	4.5	8.03	3.14	1.31	2.48	2.65	3.71	4.42	3.69	4.09	2.56	5.28	7.07	175.68
Landoltia_punctata_GLEAN_10001118	0.39	4.84	1.33	3.22	2.74	1.06	1.51	1.13	2.16	0.31	1	2.06	1.42	3.22	1.67	1.1	1.51	2	2.22	1.12	2.44	2.31	3.53	2.3	3.32	1.64	2.91	1.51	1.25	0.98	116.4
Landoltia_punctata_GLEAN_10001119	0.26	0.41	0	0.27	0	0.25	0.24	0.72	1.54	2.04	0	0	0.29	0.21	0	0	0.79	0.56	0.45	0.5	0	0.23	0	0.41	0	0.4	0.49	0	1.28	0.21	23.1
Landoltia_punctata_GLEAN_10001120	1.81	5.01	2.3	2.08	5.46	4.72	1.97	2.04	3.29	5.12	4.44	3.22	2.76	4.62	3.09	1.66	4.31	3.05	8.29	8.14	3.14	3.28	2.39	2.17	2.56	2.07	3.95	4.28	3.34	3.28	215.68
Landoltia_punctata_GLEAN_10001122	10.34	10.59	10.08	10.16	8.83	10.27	12.7	9.89	14.13	9.24	11.14	13.87	12.84	9.81	9.03	12.61	8.88	11.26	10.48	7.24	13.83	11.98	11.51	13.08	11.74	12.53	9.97	9.1	8.68	10.91	653.44
Landoltia_punctata_GLEAN_10001123	10.34	10.59	10.08	10.16	8.83	10.27	12.7	9.89	14.13	9.24	11.14	13.87	12.84	9.81	9.03	12.61	8.88	11.26	10.48	7.24	13.83	11.98	11.51	13.08	11.74	12.53	9.97	9.1	8.68	10.91	653.44
Landoltia_punctata_GLEAN_10001124	18.92	17.16	17.4	15.73	17.83	17.62	17.23	15.96	16.94	14.53	14.89	14.1	13.52	15.55	15.26	12.65	17.31	15.13	14.37	12.14	14.68	14.38	15.09	16.41	16.21	14.13	14.42	15.03	15.31	16.45	932.7
Landoltia_punctata_GLEAN_10001125	0	0	0	0	0	0.51	0	0	0	0	0	0	0	0	0	0	0	0	0	0	0	0	0.51	0	0	0	0.53	0	0	0	3.1
Landoltia_punctata_GLEAN_10001126	30.12	28.5	24.11	26	24.39	24.17	16.29	18.62	21.43	18.4	20.82	24.53	23.86	23.72	26.15	15.41	26.46	19.96	18.83	21.06	19.61	24.66	20.48	19.1	19.17	16.84	19.82	17.92	17.94	23.13	1303
Landoltia_punctata_GLEAN_10001127	69.47	82.15	36.29	37.74	68.35	62.17	56.79	63.78	30.66	23.64	55.74	63.33	67.66	57.61	59.87	54.72	49.08	49.96	56	71.63	55.31	53.09	69.42	60.34	62.57	48.08	78.4	77.37	83.91	80.55	3571.36
Landoltia_punctata_GLEAN_10001128	9.29	10.07	9.43	12.56	12.75	9.52	6.55	9.41	8.75	11.69	9.73	8.09	13.05	8.05	13	8.66	5.86	8.03	9.66	11.36	10.15	14.88	6.61	6.17	10.56	14.54	8.06	4.41	10.83	8.4	580.24
Landoltia_punctata_GLEAN_10001129	108.01	125.09	43.02	38.83	7.64	7.48	16.79	8.37	20.28	20.01	90.66	93.03	114.74	123.15	114.37	96.11	103.62	90.57	55.21	62.31	198.45	198.78	99.4	94.28	106.34	119.45	72.68	109.65	153.76	173.04	5330.24
Landoltia_punctata_GLEAN_10001133	221.35	237.55	373.22	323.75	139.89	144.22	414.05	458.28	614.32	483.06	181.53	193.52	183.68	170.59	177.73	191.75	230.84	274.97	186.55	203.1	246.77	206.06	205.39	245.25	357.11	396.02	393.07	414.69	461.79	415.59	17491.4
Landoltia_punctata_GLEAN_10001135	42.16	35.68	44.36	43.94	44.01	46.03	35.24	34.1	46.11	45.43	41.24	40.8	37.18	37.81	32.37	28.46	31.32	27.44	25.64	23.35	34.21	33.91	31.85	29.21	27.13	26.52	30.41	31.42	29.12	29.21	2091.32
Landoltia_punctata_GLEAN_10001136	0.31	0.27	0.26	0.95	0.61	0.28	0.45	0	0.71	0.24	0.26	0.4	0.42	0.63	0.39	0.43	0.83	0.31	0.12	0.29	0.55	0.52	0.28	0	0.44	0.39	0.57	0.48	1.1	0.64	26.26
Landoltia_punctata_GLEAN_10001138	50.85	47.75	84.08	81.9	90.99	89.25	54.45	57.82	73.07	80.32	114.13	102.2	140.75	118.1	120.47	90.94	78.89	92.64	75.67	67.28	99.5	93.16	96	96.53	97	98.74	60.89	55.66	45.07	52.59	5013.38
Landoltia_punctata_GLEAN_10001139	75.82	91.18	79.48	79.14	97.81	100.14	79.63	83.65	31.2	26.4	70.82	75.91	96.95	93.73	82.32	75.67	94.72	97.03	88.76	94.02	97.27	91.79	110.22	108.01	100.11	81.67	125.52	108.76	120.51	116.62	5349.72
Landoltia_punctata_GLEAN_10001140	5179.31	5707.05	2795.88	3113.27	2761.71	2306.33	3464.65	3599.52	2505.81	1863.68	4347.04	4625.71	2958.68	3188.26	2257.25	2367.52	2261.23	2460.31	1937.95	2148.11	3689.96	3509.54	3831.56	3844.58	4795.59	5648.95	5515.14	5401.52	6513.55	6134.03	221467
Landoltia_punctata_GLEAN_10001141	8.98	11.69	6.68	7.14	7.32	9.71	18.86	20.97	75.18	99.67	2.64	5.51	5.11	3.64	6.26	6.61	2.82	2.49	2.96	3.75	4.84	5.7	13.46	13.34	22.18	23.8	35.19	42.64	32.21	31.79	1066.28
Landoltia_punctata_GLEAN_10001142	19.77	21.03	21.56	18.86	21.5	17.89	19.45	17.51	35.83	44.32	15.3	14.43	15.25	12.31	12.04	11.46	11.85	10.19	9.87	13.15	13.9	14.69	20.09	20.32	18.36	19.07	15.92	18.3	22.95	18.99	1092.32
Landoltia_punctata_GLEAN_10001143	351.25	326.33	254.08	290.18	388.35	387.6	303.01	305.18	115.7	108.82	460.25	445.34	479.11	491.96	545.82	622.12	466.99	480.07	634.55	528.66	527.31	585.07	369.3	339.42	341.38	404.28	260.32	255.34	131.34	133.71	22665.7
Landoltia_punctata_GLEAN_10001144	57.43	54.2	235.89	167.58	1265.97	1214.35	37.76	34.88	127.04	90.76	2094.64	1954.58	1502.14	1444.34	272.19	354.22	915.27	1012.5	205.93	242.52	265.63	229.47	87.14	70.56	429.22	404.7	340.18	272.34	20.8	22.96	30854.4
Landoltia_punctata_GLEAN_10001145	0	0	0.72	1.31	0.85	0	0	0.41	0	0.33	1.09	1.49	0.77	0.7	0.36	0	0	0	0	0.4	0.38	0.36	0	0	1.2	1.07	0	0	0.34	0.35	24.26
Landoltia_punctata_GLEAN_10001146	1.28	0.98	3.76	4.24	4.76	7.42	2.6	2.44	5.84	3.97	7.31	5.42	4.32	7.97	3.39	2.53	1.35	2.75	1.03	0.6	1.98	3.88	1.72	1.73	4.94	3.85	3.53	2.21	0.63	2.39	201.64
Landoltia_punctata_GLEAN_10001147	4.15	3.25	3.87	3.1	3.39	2.58	4.13	3.9	2.92	2.71	3.46	3.23	2.94	3.95	3.91	4.42	5.06	3.08	3.93	3.64	4.13	3.98	3.85	2.85	3.7	2.9	4.72	2.79	3.29	2.22	212.1
Landoltia_punctata_GLEAN_10001148	13.73	13.92	26.93	25.46	21.24	19.66	16.46	14.48	14.29	13.54	19.48	17.81	16.84	14.65	13.9	11.54	13.71	14.9	11.82	10.42	13.98	13.66	13.94	10.7	11.71	11.87	9.89	8.43	6.22	7.33	865.02
Landoltia_punctata_GLEAN_10001149	44.06	37.66	46.75	37.12	60.46	57.2	67.08	79.35	53.03	44.93	52.75	49.99	43.21	40.9	38.17	39.82	28.37	28.02	35.04	32.97	27.7	35.88	42.16	46.41	49.06	57.37	59.73	52.21	46.76	40.02	2748.36
Landoltia_punctata_GLEAN_10001150	108.75	111.36	168.63	158.73	141.76	139.14	108.3	111.08	135.86	134.86	193.62	188.89	127.17	135.63	94.39	108.49	129.42	121.35	82.1	79.6	102.95	95.21	132.12	138.59	119.46	117.92	107.27	110	83.27	81.99	7335.82
Landoltia_punctata_GLEAN_10001151	139.25	169.79	56.03	52.35	47.54	42.48	50.66	52.71	36.55	38.95	96.31	83.83	69.51	57.51	55.84	56.91	56.96	59.34	65.57	70.56	81.76	82.27	80.14	80.36	64.22	56.2	65.02	77.43	71.9	65.76	4167.42
Landoltia_punctata_GLEAN_10001152	94.84	117.77	32.37	28.42	15.09	14.14	22.51	23.77	21.14	24.35	10.94	10.39	7.88	7.78	8.02	16.89	15.27	22.44	3.68	7.08	6.57	6.57	6.47	6.61	4.2	3.23	1.86	2.4	11.88	16.43	1141.98
Landoltia_punctata_GLEAN_10001154	1.86	1.47	3.25	3.6	6.73	6.64	5.04	4.75	5.9	4.91	3.03	2.59	4.19	3.38	3.35	3.68	5.45	4.42	4.55	5.18	3.45	3.23	4.33	3.57	3.53	2.51	3.64	3.39	4.71	5.4	243.46
Landoltia_punctata_GLEAN_10001155	21.5	20.62	13.73	14.35	15.59	13.81	13.01	12.32	10.4	10.82	19.13	15.97	19.89	15.29	13.19	11.74	18.61	18.12	13.19	14.39	15.05	11.72	12.46	11.81	10.83	10.05	10.42	10.59	11.62	11.35	843.14
Landoltia_punctata_GLEAN_10001156	2.08	1.3	2	1.52	2.66	1.99	2.71	1	1.77	1.73	1.39	1.94	0.8	1.22	1.26	1.25	1.14	1.21	0.48	1.26	1.31	0.75	0.67	0.62	0.94	0.62	1.1	0.8	0.94	0.86	78.64
Landoltia_punctata_GLEAN_10001157	25.67	21.73	21.29	19.79	19.29	19.71	19.17	18.87	19.36	19.93	18.3	18.43	13.49	13.72	13.73	12.97	14.6	15.26	9.82	12.54	13.09	14.43	14.82	12.48	11.6	10.54	13.22	13.05	14.12	14.13	958.3
Landoltia_punctata_GLEAN_10001158	59.97	60.45	34.48	37.34	52.39	50.24	45.99	49	43.16	39.62	50.59	49.26	48.36	46.03	45.65	43.87	35.44	39.06	50.68	54.77	53.75	52.73	48.27	47.09	39.06	33.84	46.38	44.68	42.55	41.86	2773.12
Landoltia_punctata_GLEAN_10001159	15.25	14.86	12.34	17.24	15.72	18.31	15.54	16.76	13.17	14.12	13.37	11.75	13.07	13.04	12.63	9.33	14.48	14.43	11.48	10.85	10.9	10.56	12.57	9.47	11.35	11.62	12.79	12.74	10.45	10.29	780.96
Landoltia_punctata_GLEAN_10001161	3.45	4.11	7.21	6.67	7.6	8	5.86	6.84	4.89	6.52	8.41	6.98	8.39	9.39	7.8	7.18	7.09	5.75	7.93	5.24	6.76	7.34	6.35	6.18	6.72	7.33	5.17	4.79	4.79	3.94	389.36
Landoltia_punctata_GLEAN_10001162	0	0	0	0	0	0	0	0.19	0	0	0.17	0	0	0	0	0	0	0.2	0	0	0	0	0	0	0	0	0	0	0	0	1.12
Landoltia_punctata_GLEAN_10001164	28.87	27.56	27.93	28.22	36.6	32.98	31.46	28.69	26.74	24.7	26.51	27.22	31.81	26.89	24.6	19.5	27.2	27.67	24.98	25.75	27.36	19.03	26.37	23.45	25.17	22.85	28.57	27.76	26.18	26.3	1617.84
Landoltia_punctata_GLEAN_10001165	25.4	18.84	16.71	19.37	31.88	28.69	19.19	18	8.84	6.72	20.02	23.19	27.13	21.03	22.07	19.4	24.89	22.29	22.42	18.54	20.62	23.62	21.75	19.8	23.65	22.14	33.06	26.27	20.59	21.77	1295.78
Landoltia_punctata_GLEAN_10001167	0	0	0	0	0	0.08	0	0	0	0	0	0	0	0	0	0	0	0	0	0	0	0	0	0	0	0	0	0	0	0	0.16
Landoltia_punctata_GLEAN_10001172	0	0	0	0	0	0	0	0	0	0	0	0.09	0	0	0	0	0	0	0	0	0	0	0	0	0	0	0	0	0	0	0.18
Landoltia_punctata_GLEAN_10001179	0	0	0	0	0	0	0	0	0	0	0.06	0	0	0	0	0	0	0	0	0	0	0	0	0	0	0	0	0	0	0	0.12
Landoltia_punctata_GLEAN_10001206	0	0	0	0	0	0	0	0	0	0	0	0.36	0	0	0	0	0	0	0	0	0	0	0	0	0	0	0	0	0	0	0.72
Landoltia_punctata_GLEAN_10001208	0	0	0	0.16	0	0	0	0	0	0	0	0	0	0	0	0	0	0	0	0	0	0	0	0	0	0	0	0	0	0	0.32
Landoltia_punctata_GLEAN_10001214	0	0	0	0	0	0	0	0	0	0	0	0	0	0	0	0	0	0	0	0	0	0	0	0	0.29	0	0	0	0	0	0.58
Landoltia_punctata_GLEAN_10001218	0	0	0	0	0	0	0	0	0	0	0	0	0	0.08	0	0	0	0	0	0	0	0	0	0	0	0	0	0	0	0	0.16
Landoltia_punctata_GLEAN_10001219	0	0	0.06	0	0	0	0	0	0	0	0	0	0	0	0	0	0	0	0	0	0	0	0	0	0	0	0	0	0	0	0.12
Landoltia_punctata_GLEAN_10001221	0	0	0	0	0	0	0	0	0	0	0	0	0	0	0	0	0	0	0.09	0	0	0	0	0	0	0	0	0	0	0	0.18
Landoltia_punctata_GLEAN_10001225	13.37	16.54	3.86	3.87	1.29	1.07	14.17	13.65	7.48	3.8	0.76	0.35	2.25	2.94	5.51	4.37	12.77	17.39	26.22	26.58	6.44	8.36	8.13	8.75	9.96	11.53	20.33	22.7	37.96	35.73	696.26
Landoltia_punctata_GLEAN_10001226	3.83	4.2	3.49	2.28	1.9	3.99	3.68	3.97	0.88	1.49	2.98	3.61	3.74	6.27	4.34	1.79	1.71	3.88	3.59	3.02	2.54	5.08	2.57	2.93	3.14	3.45	3.24	2.45	2.78	1.33	188.3
Landoltia_punctata_GLEAN_10001227	4.07	2.73	5.34	5.19	4.87	7.32	2.01	2.35	4.87	3.02	8.06	7.29	6.09	6.66	4.17	3.29	3.71	3.58	1.92	2.37	4.23	4.26	2.25	3.1	3.41	3.03	3.86	2.9	1.99	1.99	239.86
Landoltia_punctata_GLEAN_10001229	51.94	66.22	24.01	23.05	26.58	29.29	56.79	66.11	68.01	63.45	29.27	27.74	22.92	19.85	16.09	26.98	25.87	24.57	22.24	21.79	19.65	17.51	15.03	13.84	16.75	15.05	30.35	43.52	37.06	35.3	1913.66
Landoltia_punctata_GLEAN_10001230	2.43	1.66	2.05	1.65	2.32	2.9	3.71	1.64	1.15	1.33	1.3	1.8	0.97	1.03	1.76	1.09	1.1	1.55	1.37	0.77	1.19	1.73	0.97	1.2	1.14	0.75	0.58	1.31	1.71	1.35	91.02
Landoltia_punctata_GLEAN_10001231	0	0	0	0	0	0	0.55	0.24	0.08	0	0	0	0	0	0	0	0.06	0	0	0	0	0	0	0	0	0	0	0	0	0	1.86
Landoltia_punctata_GLEAN_10001232	71.61	62.64	55.03	49.66	54.73	54.32	58.08	56.91	68.71	69.31	43.15	41.7	27.28	37.07	31.52	26.8	41.53	32.84	36.63	32.86	32.86	38.45	37.89	37.18	38.09	38.55	46.92	48.37	52.25	55.82	2757.52
Landoltia_punctata_GLEAN_10001233	4.21	4.12	4.97	4.42	3.23	3.01	5.08	4.72	9.03	6.84	1.12	1.36	1.84	2.96	1.02	2.69	1.29	2.81	2.03	2.5	4.89	4.94	7.87	6.84	4.65	7	5.22	6.66	7.44	9.8	269.12
Landoltia_punctata_GLEAN_10001234	19.51	19.54	18.65	20.05	22.88	22.61	25.12	24.8	23.37	25.36	19.52	16.43	16.33	14.73	16.68	14.55	11.57	13.26	13.19	13.08	13.24	17.61	22.44	22.51	18.93	24.69	18.68	22.35	20.25	20.28	1144.42
Landoltia_punctata_GLEAN_10001235	26.17	26.08	25.14	26.09	37.53	38.05	30.84	26.5	12.8	13.71	47.95	48.18	54.84	52.47	57.7	68.28	46.23	53.09	62.31	50	46.79	54.32	30.77	28.72	31.72	37.12	23.99	28.75	15.51	14.47	2232.24
Landoltia_punctata_GLEAN_10001236	41.87	35.18	48.49	49.73	45.9	45.61	40.71	39.61	71.22	61.26	35.23	35.16	37.32	34.5	32.7	31.81	31.4	32.21	18.75	20.8	27.59	28.22	34.49	40.58	29.31	38.67	23.93	26.68	28.78	29.56	2194.54
Landoltia_punctata_GLEAN_10001237	0.77	0.28	0.43	0.39	0.26	0.57	0.12	0.49	0.47	0.2	0.27	0.17	0.29	0.37	0.16	0.3	0.64	0.33	0.26	0.73	0.28	0.43	0.4	0.05	0.5	0.37	0.83	0.2	0.1	0.21	21.74
Landoltia_punctata_GLEAN_10001238	1.65	1.91	3.39	3.62	6.68	6.7	1.78	1.43	2.54	2.82	5.67	5.71	5.12	5.34	3.87	2.48	3.18	3.8	2.3	2.36	3.67	3	2.71	2.02	1.81	2.28	1.71	1.64	1.31	1.1	187.2
Landoltia_punctata_GLEAN_10001239	48.74	46.58	156.23	135.01	78.34	76.62	90.51	99.44	126.1	102.74	141.85	135.75	109.11	106.11	64.44	68.36	102.32	120.52	38.89	35.64	59.89	45.29	60.41	70.18	124.88	168.47	67.01	69.65	63.8	60.98	5347.72
Landoltia_punctata_GLEAN_10001240	14.69	15.42	13.99	15.48	9.98	8.72	14.09	9.24	10.07	9.32	14.82	17.74	16.19	15.66	15.43	13.69	26.87	25.45	28.87	25.64	19.47	21.53	14.88	12.59	17.79	14.53	14.07	11.96	18.07	19.02	970.54
Landoltia_punctata_GLEAN_10001241	16.89	14.89	36.63	32.73	23.27	24.95	14.88	15.74	11.74	8.65	21.99	18.83	22.13	18.41	13.1	13.42	12.15	12.66	5.19	4.4	12.42	9.6	13.82	15.55	14.23	13.39	7.86	6.36	5.94	6.01	895.66
Landoltia_punctata_GLEAN_10001243	0.12	0.05	0	0.37	0.24	0.16	0.23	0.06	0.11	0	0.1	0	0.22	0.05	0	0.06	0.14	0.12	0.1	0	0.05	0.1	0.16	0.05	0	0.1	0.11	0.19	0.1	0.15	6.28
Landoltia_punctata_GLEAN_10001244	16.26	17.3	14.66	15.69	22.22	20.73	16.51	14.25	8.21	9.36	26.98	24.68	29.05	21.21	23.8	26.63	16.63	16.2	20.22	20.68	21.46	21.48	17.97	15.29	15.63	13.79	12.54	14.59	8.68	8.64	1062.68
Landoltia_punctata_GLEAN_10001245	37.71	34.13	59.72	59.74	65.42	66.04	57.05	58.21	65.61	69.54	40.59	38.45	61.26	58.2	66.43	44.22	57.83	57.2	59.54	57.73	48.8	52.13	67.5	59.07	64.41	50.59	68.82	60.05	71.46	65.56	3446.02
Landoltia_punctata_GLEAN_10001246	14.36	15.17	16.27	15.28	13.65	14.32	13.97	13.78	13.78	14.2	14.1	13.6	13.94	13	11.72	9.27	14.42	14.29	9.99	13.46	11.7	12.28	12.68	12.33	12.9	11.3	12.63	10.8	11.98	11.67	785.68
Landoltia_punctata_GLEAN_10001247	7.06	4.69	3.53	4.29	4.36	2.73	3.48	3.68	3.66	2.97	3.72	4.15	4.3	3.75	2.43	3.02	3.66	2.71	4.29	3.24	4.05	6.07	3.25	5.26	4.83	4.28	3.34	3.67	4.99	2.54	236
Landoltia_punctata_GLEAN_10001248	14.09	13.55	21.37	19.68	33.49	31.8	23.41	22.15	19.15	15.81	34.67	33.93	35.4	36.11	35.1	34.73	21.87	21.97	22.93	23.98	29.33	28.31	25.35	21.11	21.32	17.66	20.73	18.62	11.16	10.88	1439.32
Landoltia_punctata_GLEAN_10001249	2.34	6.67	3.05	1.75	3.39	2.62	1.13	1.25	18.34	25.71	0.78	0.74	1.18	0	0.82	0.6	2.04	1.06	2.15	2.63	1.05	0.81	1.18	2.26	0.53	0.68	1.21	1.56	1.45	4.29	186.54
Landoltia_punctata_GLEAN_10001250	86.57	74.02	117.62	115.84	120	120.71	82.28	79.57	86.59	85.98	92.82	89.84	104.7	92.85	82.64	76.01	82.47	73.93	54.17	55.63	85.11	89.37	77.05	75.68	78.38	53.36	54.1	48.08	69.1	70.59	4950.12
Landoltia_punctata_GLEAN_10001266	0	0	0	0	0	0	0	0	0	0	0	0	0	0	0	0	0	0	0	0	0	0	0.09	0	0	0	0	0	0	0	0.18
Landoltia_punctata_GLEAN_10001267	0	0	0	0	0	0	0	0	0	0	0	0	0	0	0	0	0	0	0	0	0	0	0	0	0	0	0.12	0	0	0	0.24
Landoltia_punctata_GLEAN_10001273	0	0	0	0	0	0	0	0	0	0	0	0	0	0	0	0	0	0	0	0	0	0.89	0	0	0	0	0	0	0	0	1.78
Landoltia_punctata_GLEAN_10001284	0	0	0	0	0	0	0	0	0	0	0	0	0	0	0	0	0	0	0	0	0	0.07	0	0	0	0.07	0	0	0	0	0.28
Landoltia_punctata_GLEAN_10001289	0	0	0	0	0	0	0	0	0	0	0	0	0	0	0	0	0	0	0	0	0	0.13	0	0	0	0	0	0	0	0	0.26
Landoltia_punctata_GLEAN_10001293	0	0	0	0	0	0	0	0	0	0	0	0	0	0	0	0	0	0	0	0	0	0	0	0	0	0	0	0.18	0	0	0.36
Landoltia_punctata_GLEAN_10001300	0	0	0	0	0	0	0.29	0	0	0	0	0	0	0	0	0	0	0	0	0	0	0	0	0	0	0	0	0	0	0	0.58
Landoltia_punctata_GLEAN_10001330	0	0	0	0	0	0	0	0	0	0	0	0	0	0	0.21	0	0	0	0	0	0	0	0	0	0	0	0	0	0	0	0.42
Landoltia_punctata_GLEAN_10001340	0	0	0	0	0	0	0	0	0	0	0	0	0	0	0	0	0	0	0	0	0	0	0	0	0	0	0.11	0	0	0	0.22
Landoltia_punctata_GLEAN_10001347	35.46	30.59	40.98	42.62	56.19	59.14	42.59	42.03	37.82	35.34	64.11	65.44	36.67	52.32	35.73	30.09	52.8	49.85	21.87	23.14	36.21	35.68	29.55	27.89	37.21	33.08	50.91	52.27	31.6	35	2448.36
Landoltia_punctata_GLEAN_10001348	172.32	205.55	131.86	138.44	122.37	118.34	140.02	131.31	158.42	159.82	85.74	96.96	82.18	91.2	82.05	64.64	127.89	119.84	114.73	127.28	117.44	117.15	106.42	103.15	99.98	86.09	124.81	123.82	162.69	183.07	7391.16
Landoltia_punctata_GLEAN_10001349	187.21	142.9	227.52	246.21	269.73	284.08	144.77	143.6	188.91	195.84	317.41	296.62	405.31	343.8	387.37	309.22	246.53	265.41	219.23	238.23	324.45	353.26	259.09	229.38	265.72	273.42	151.42	135.25	110.96	128.01	14581.7
Landoltia_punctata_GLEAN_10001350	1.06	0.62	0.15	0	0	0	0	0.17	1.61	2.61	0	0	0.16	0	0.15	0	0.14	0	0.14	0	0	0	0	0	0.25	0	0.16	0	0.14	0	14.72
Landoltia_punctata_GLEAN_10001351	16.74	18.35	21.13	20.29	28.42	29.49	24.45	26.83	24.44	20.49	23.05	23.67	17.91	21.72	18.17	16.49	17.71	19.17	16.81	14.55	20.93	22.71	23.08	23.76	22.12	20.07	24.54	24.71	21.78	24.88	1296.92
Landoltia_punctata_GLEAN_10001352	4.12	5.26	7.57	6.31	13.2	10.21	9.7	8.77	8.39	8.74	8.25	6.19	10.12	6.74	5.25	4.71	5.02	5.88	7.22	8.67	8.61	8	11.74	8.14	8.42	5.76	10.01	8.49	8.61	8.87	473.94
Landoltia_punctata_GLEAN_10001353	10.77	12.12	17.58	19.97	24	22.7	18.45	20.6	20.22	17.01	22.37	18.1	17.63	20.46	21.16	14.71	18.08	17.08	15.32	18.87	13.73	15.77	14.73	13.94	17.45	14.89	20.54	18.45	11.66	15.57	1047.86
Landoltia_punctata_GLEAN_10001354	44.44	46.47	44.96	44.27	47.94	46.39	36.27	37.59	45.13	39.71	44.9	42.2	40.61	41.27	35.2	38.63	42.4	35.71	42.74	39.14	36.44	49.22	37.12	41.95	34.23	39.59	33.48	27.92	30.48	28.39	2389.58
Landoltia_punctata_GLEAN_10001355	15.44	16.18	31.29	28.6	26.32	24.91	30.28	29.14	21.87	19.98	21.66	25.45	23.51	28.19	21.47	22.29	36.86	37.66	27.89	24.52	21.26	25.19	21.05	24.09	28.71	28.85	37.28	39.7	31.52	29.29	1600.9
Landoltia_punctata_GLEAN_10001356	69.82	66.68	51.01	53.4	55.19	56.58	60.47	69.43	45.02	41.22	68.8	68.64	55.16	55.66	52.36	56.43	40.45	37.66	40.79	38.79	55.29	54.16	48.41	52.96	52.83	58.77	49.18	53.98	51.18	49.01	3218.66
Landoltia_punctata_GLEAN_10001357	99.89	78.18	100.56	101.68	108.75	105.79	132.11	118.35	151.71	160.57	78.96	85.75	84.89	92.3	94.17	93.84	106.77	111.52	130.92	110.55	99.43	121.45	107.73	106.32	113.38	123.83	141.54	127.73	130.01	128.23	6693.82
Landoltia_punctata_GLEAN_10001358	43.32	42.78	81.69	77.72	70.33	67.51	83.65	97.47	45.5	34.14	79.52	76.54	70.75	71.11	81.29	87.07	60.81	60.22	68.6	65.5	75.33	76.1	63.75	67.61	91.6	94.87	77.03	78.72	77.63	76.28	4288.88
Landoltia_punctata_GLEAN_10001359	6.91	5.26	9.53	9.71	18.54	18.31	10.32	13.42	5.38	5.19	15.35	16.45	19.17	17.88	22.4	18.68	14.23	12.73	17.64	16.68	17.01	13.37	9.02	8.04	9.62	14.11	12.83	9.92	4.84	5.08	755.24
Landoltia_punctata_GLEAN_10001360	1.15	0.65	1.59	1	1.71	1.47	0.79	0.78	2.55	5.17	0.21	0	0.22	0.4	0.28	0.31	0.44	0.17	0.53	0.46	0.29	0.21	0.51	0.48	0.86	0.48	1.06	0.13	0.26	0.68	49.68
Landoltia_punctata_GLEAN_10001361	108.58	112.57	115.83	119.86	80.34	80.66	101.69	102.14	178	188.76	68.85	75.29	50.91	55.01	47.6	54.23	63.39	59.6	45.95	51.53	61.28	59.75	68.41	73.91	63.04	64.43	76.59	75.62	107.52	109.34	5041.36
Landoltia_punctata_GLEAN_10001362	24.93	29.2	25.26	24.44	29.47	27.55	25.64	28.23	37.64	35.58	19.04	20.41	21.57	18.26	20.75	20.18	18.6	27.25	25.95	21.37	24.78	28.99	22.77	30.69	27.77	24.94	33.4	31.39	33.92	33.1	1586.14
Landoltia_punctata_GLEAN_10001363	1.17	2.3	2.21	3.28	2.32	1.82	3.64	4.74	3.73	3.86	0.99	2.03	2.1	3.1	0.99	1.63	2.68	1.48	4.22	1.1	2.06	3.18	3.92	3.9	7.17	3.88	1.34	1.57	3.93	3.15	166.98
Landoltia_punctata_GLEAN_10001364	4.57	4.2	8.07	7.95	8.52	9.2	8.26	7.94	8.65	8.89	5.41	5.62	6.12	5.68	5.9	4.13	5.07	6.17	5.91	5.33	4.94	5.12	6.08	5.16	6.18	5.49	5.38	4.36	4.82	5.14	368.52
Landoltia_punctata_GLEAN_10001365	43.28	21.4	34.75	32.97	42.01	39.4	31.97	31.15	12.2	10.69	17.55	22.08	27.14	32.75	40.84	29.04	50.39	43.18	40.17	32.45	18.74	16.46	19.03	17.37	10.34	10.54	13.86	11.87	8.92	9.75	1544.58
Landoltia_punctata_GLEAN_10001366	273.5	179.31	238.11	227.85	290.81	288.48	249.63	237.85	139.23	141.57	185.09	194.07	168.57	224.35	237.2	233.64	258.24	229.04	243.56	208.3	163.63	164.38	151.64	158.98	115.61	105.05	136.52	142.17	138.89	138.19	11726.9
Landoltia_punctata_GLEAN_10001367	4.79	4.98	5.08	6.16	6.52	6.34	6.47	7.63	3.89	3.59	7.07	5.09	5.6	7.7	11	6.12	6.25	12.94	29.5	11.73	10.5	11.89	9.85	6.23	9.72	8.7	7.2	5.86	6.89	5.89	482.36
Landoltia_punctata_GLEAN_10001368	22.05	19.66	21.95	16.13	27.07	28.69	21.59	23.33	11.09	12.16	24.88	28.81	26.25	26.41	29.85	26.89	28.07	29.72	33.39	26.08	29.43	35.68	20.91	20	21.4	27.43	22.87	22.15	11.84	11.14	1413.84
Landoltia_punctata_GLEAN_10001369	57.83	56.33	91.32	89.92	90.9	89.37	91.29	77.83	130.25	125.16	53.77	57.63	54.18	55.84	64.48	49.31	74.69	64.36	77.32	70.83	50.43	53.09	82	80.16	59.95	53.62	63.94	65.87	61.94	59.67	4306.56
Landoltia_punctata_GLEAN_10001370	36.98	34.8	15.26	11.54	2.5	3.69	12.74	9.27	59.42	53.05	3.96	6.41	4.37	4.85	6.25	4.52	6.33	5.27	5.19	6.61	10.15	11.28	8.36	7.95	10.85	12.68	16.55	16.28	62.46	64.12	1027.38
Landoltia_punctata_GLEAN_10001371	0	0.31	0	0	1.4	0	0	0	0	0	0	0	0	0	0	0	1.48	0	0	0	0	0.05	0	0	0	0	0	0	0	0	6.48
Landoltia_punctata_GLEAN_10001372	13.39	11.22	8.25	9.55	11.18	13.46	14.65	12.85	7.58	8.92	8.76	10.13	11.81	11.96	14.53	10.01	14.13	13.2	15.29	16.58	12.49	13.59	13.02	11.73	11.22	10.04	10.8	9.79	11.1	12.31	707.08
Landoltia_punctata_GLEAN_10001373	291.07	303.54	612.92	571.15	695.43	723.04	773.36	803.66	702.42	668.03	200.3	216.78	330.26	355.85	242.69	313.56	320.43	318.71	219.4	268.27	228.53	212.83	396.06	387.85	374.82	309.69	456.89	505.03	529.06	503.68	25670.6
Landoltia_punctata_GLEAN_10001374	10.94	9.43	17.99	16.35	16.27	14.73	12.57	13.52	18.77	20.42	12.78	12.38	11.21	11.42	11.17	8.58	12.81	11.18	8.9	9.45	12.49	10.11	10.68	11.38	11.88	9.83	10.91	11.19	14.63	15.41	758.76
Landoltia_punctata_GLEAN_10001375	517.69	474	152.35	152.11	215.76	213.86	404.74	440.12	142.7	126.42	269.46	262.07	328.41	303.73	599.75	654.32	368.41	352.54	893.1	846.65	531.34	490.36	386.3	410.28	349.33	334.8	622.13	639.62	519.01	565.15	25133
Landoltia_punctata_GLEAN_10001376	2.23	2.18	1.47	0.75	2.5	2.06	1.19	1.01	0.97	0.71	1.61	2.02	2.94	2.57	2.56	2.52	3.46	1.02	2.17	1.36	2.54	3.25	2.09	1.39	1.48	1.44	0.92	0.95	0.85	1.5	107.42
Landoltia_punctata_GLEAN_10001377	37.13	28.94	20.5	22.23	27.82	25.7	21.14	19.9	14.69	16.17	28.14	30.93	26.34	28.28	19.35	25.04	24.12	23.76	24	24.16	26.8	31.81	17.79	17.17	14.71	15.52	16.67	12.82	14.84	13.68	1340.3
Landoltia_punctata_GLEAN_10001378	25.57	28.4	18.55	18.38	27.36	27.72	20.38	17.33	56.88	62.21	15.55	21.75	23.08	21.02	16.21	16.89	24.73	19.17	20.13	23.88	21.19	23.57	24.27	26.86	15.53	17.47	12.99	17.16	22.74	25.25	1424.44
Landoltia_punctata_GLEAN_10001379	1796.32	1663.92	262.61	346.86	529.41	488.82	1348.39	1425.84	789.85	532.35	629.92	554.56	333.33	275.34	215.26	406.35	163.56	131.72	134.84	147.38	357.05	350.73	410.66	382.03	528.43	485.7	314.56	550.95	1135.11	1084.23	35552.2
Landoltia_punctata_GLEAN_10001380	1.69	1.06	2.24	0.74	2.41	2.37	2.55	2.56	1.77	0.38	2.67	3.59	1.98	3.38	4.72	5.63	6.29	4.68	5.43	5.27	7.54	7.97	6.52	11.81	4.44	8.29	6.47	5.21	7.88	4.64	264.36
Landoltia_punctata_GLEAN_10001381	0	0.72	0	0.42	0	0	0	0	0.37	0.32	0	0	0	0.67	0.7	0	0	1.25	0.99	1.94	1.09	0.69	0.73	1.37	0.86	1.02	0.76	0.63	0.65	0	30.36
Landoltia_punctata_GLEAN_10001382	50.06	51.39	23.08	23.82	24.92	24.33	25.23	28.57	21.63	20.82	50.36	41.01	26.49	33.76	26.79	35.24	23.53	23.45	22.32	23.22	32.72	32.02	34.49	33.25	24.54	21.2	24.93	27.45	37.46	40.19	1816.54
Landoltia_punctata_GLEAN_10001383	65.18	74.06	75.48	70.6	41.29	39.94	64.14	52.64	105.06	99.7	46.77	48.51	47.18	40.31	34.44	32.51	54.02	54.59	30	38.38	53.44	48.65	35.39	39.52	39.65	37.62	42.72	42.35	68.63	66.36	3178.26
Landoltia_punctata_GLEAN_10001384	3.46	3.84	1.55	3.06	4.47	2.58	5.09	4.08	2.32	2.15	0.98	1.71	1.04	1.13	1.76	2.15	0.8	1.29	1.11	1.31	1.73	0.77	2.69	2.41	1.3	3.16	3.3	1.68	4.85	2.49	140.52
Landoltia_punctata_GLEAN_10001385	0.22	0.19	0.91	1.11	1.29	0.39	1.04	0.41	0	0.84	0.73	0.94	0	0.35	0.55	0	0.17	0.22	0.35	1.02	0.38	1.09	0.97	0.18	0.91	1.44	0.6	0	0.52	0.9	35.44
Landoltia_punctata_GLEAN_10001386	340.33	324.2	243.86	235.02	388.38	402.38	248.8	233.7	88.92	79.31	453.67	430.93	514.43	474.3	506.27	558.81	440.39	442.94	578.17	563.94	497.99	549.23	360.04	318.37	319.29	396.52	256.94	262.85	117.81	106.4	21468.4
Landoltia_punctata_GLEAN_10001387	10.43	8.77	12.93	12.27	16.37	15.57	11.49	10.15	8.72	9.46	17.79	15.82	14.3	13.76	13.84	12.34	15.15	14.27	13.66	12.6	12.33	12.55	10.81	9.42	8.98	9.68	11.82	11.12	8.3	10.22	729.84
Landoltia_punctata_GLEAN_10001389	0.15	0.39	0	0.91	0.3	0	0	0.57	0.27	0.12	0.38	0.13	0.4	0.37	0.51	0.28	0.46	0.45	0.24	0.28	0.39	0.5	0	0.5	0.42	0.49	0	0.46	0.12	0.49	19.16
Landoltia_punctata_GLEAN_10001390	48.6	47.96	44.4	47.16	52.96	51.95	37.55	39.2	19.14	18.79	105.07	97.14	70.28	75.36	64.29	62.83	51.79	45.78	45.82	44.98	64.79	65.24	43.07	39.33	37.16	28.28	24.99	26.51	18.78	20.76	2879.92
Landoltia_punctata_GLEAN_10001391	123.47	128.65	142.5	138.09	102.07	103.14	128.64	120.15	142.95	150.82	116.21	110.55	108.87	91.82	81.5	76.96	86.99	71.78	67.81	71.02	106.88	87.86	103.69	98.8	97.41	70.3	109.02	114.85	123.57	117.5	6387.74
Landoltia_punctata_GLEAN_10001392	14.32	12.71	9.77	8.91	21.12	22.19	16.01	13.7	6.04	7.38	9.55	8.92	10.92	10.06	11.87	11.85	11.3	10.47	14.3	13.44	9.06	11.78	9.87	9.35	10.3	9.23	10.15	10.62	6.78	10.7	685.34
Landoltia_punctata_GLEAN_10001393	36.43	35.81	51.04	52.73	67.2	67.6	62.75	62.6	44.47	45.75	92.46	87.86	83.16	86.86	85.28	82.88	46.07	49.1	56.36	53.38	71.39	69.04	57.54	55.88	66.46	56.32	65.28	59.44	44.63	48.55	3688.64
Landoltia_punctata_GLEAN_10001394	11.94	11.1	10.87	12.45	12.82	12	10.15	10.12	12.28	13.71	9.68	11.29	9.36	10.3	10.2	6.74	14.15	13.6	9.33	8.78	8.5	9.03	6.94	7.33	7.21	8.15	10.23	8.73	8.54	9.76	610.58
Landoltia_punctata_GLEAN_10001395	31.16	28.76	77.98	70.63	42.75	33.88	40.63	41.95	62.31	55.36	74.56	60.52	27.75	32.28	13.38	13.7	50.07	46.81	11.44	13.66	28.15	32.75	29.47	32.85	46.49	52.17	36.46	33.9	23.12	24.52	2338.92
Landoltia_punctata_GLEAN_10001396	14.84	15.42	14.98	12.17	6.83	6.8	4.23	3.36	24.56	36.43	4.71	6.29	9.11	5.12	6.43	6.15	7.56	8.13	10.39	10.53	4.76	3.84	6.29	9.12	3.88	3.29	2.79	3.18	0.99	1.01	506.38
Landoltia_punctata_GLEAN_10001397	18.15	17.8	26.83	26.66	36.37	38.83	28.91	29.08	17.7	19.32	26.11	29.61	29.74	32.23	29.75	34.15	23.14	27	20.39	21.19	27.05	27.43	19.01	19.75	18.59	17.48	16.23	16.11	11.52	11.68	1435.62
Landoltia_punctata_GLEAN_10001399	79.8	108.53	160.05	118.78	61.5	59.03	38.14	11.44	617.88	1092.65	3.89	5.92	9.62	7.72	4.81	5.12	6.15	8.15	4.76	4.77	13.76	13.76	55.64	69.89	11.55	8.8	4.41	4.21	9.52	9.51	5219.52
Landoltia_punctata_GLEAN_10001400	6.8	7.13	7.34	8.28	8.21	6.49	12.68	11.48	18.88	19.11	5.36	5.45	7.11	5.09	4.4	5.14	3.8	5.09	7.24	6.99	12.21	14.07	10.56	10.45	9.45	9.26	13.66	11.69	14.09	13.61	562.24
Landoltia_punctata_GLEAN_10001401	26.62	29.16	61.21	47.03	18.43	21.52	13.7	8.54	101.92	172.03	8.83	12.5	3.94	4.37	1.34	2.91	1.43	3.09	0	0	4.74	4.41	1.6	2.55	4.03	3.14	0.35	0.86	3.49	1.65	1130.78
Landoltia_punctata_GLEAN_10001403	21.01	21.67	33.13	28.98	46.6	45.51	30.38	31.95	28.58	24.79	43.78	41.74	37.49	38.93	36.99	32.39	23.72	24.3	27.01	27.1	31.8	32.8	33.69	29.54	29.38	31.68	23.71	27.1	20.79	23.07	1859.22
Landoltia_punctata_GLEAN_10001404	136.97	158.56	87.17	80.73	69.92	72.75	94.71	88.38	110.6	106.45	61.73	65.97	61.06	65.62	58.62	57.79	99.68	98.77	65.1	76.3	78.51	71.8	66.36	61.38	82.04	82.05	84.89	98.61	125.1	142	5219.24
Landoltia_punctata_GLEAN_10001405	0.1	0	0.17	0.21	0.2	0.37	0.4	0.2	0.19	0.08	0.17	0	0.46	0.59	0.26	0.19	0.47	0.1	0.25	0	0.36	0.17	0.18	0.34	0.22	0.09	0.1	0.24	0.16	0	12.54
Landoltia_punctata_GLEAN_10001406	1.46	1.08	2.83	2.29	3	4.5	2.25	2.14	1.02	0.52	2.85	1.46	1.21	2.29	2.19	1.77	2.4	2.72	2.07	1.9	2.28	1.97	1.6	2.53	2.6	1.77	0.62	1.12	1.42	1.3	118.32
Landoltia_punctata_GLEAN_10001407	49.26	48.21	56.42	63.31	70.94	71.55	78.82	88.42	67.45	57.29	75.22	69.4	62.67	71.72	62.33	75.74	57.19	51.59	63.33	60.35	57.77	57.15	66.85	69.69	68.91	64.17	71.72	79.98	54.19	57.25	3897.78
Landoltia_punctata_GLEAN_10001408	13.08	12.92	16.86	18.44	16.6	17.13	11.05	11.34	11.7	11.39	17.86	16.79	16.81	16.71	14.3	11.97	13.52	11.98	10.36	11.05	12.33	11.42	11.94	11.09	10.2	7.62	10.23	8.55	8.64	11.16	770.08
Landoltia_punctata_GLEAN_10001409	10.55	9.6	13.1	12.93	22.52	20.04	13.66	15.51	8.8	10.77	18.45	15.38	13.9	18.14	16.24	12.66	12.94	9.35	14.09	11.58	16.32	17.68	16.78	15.76	13.07	12.17	12.04	12.06	10.87	11.07	836.06
Landoltia_punctata_GLEAN_10001410	22.11	22.67	16.71	17.48	20.76	18.45	17.06	19.71	21.62	27.22	21.53	20.96	14.88	16.25	13.54	12.44	12.99	10.62	14.82	12.89	12.76	16.78	18.97	19.46	12.07	11.01	16.64	18.72	13.09	13.9	1016.22
Landoltia_punctata_GLEAN_10001411	5.18	4.98	16.85	16.67	13.51	13.14	8.66	7.81	10.96	8.67	17.27	17.07	13.19	13.64	11.9	7.92	10.17	10.29	6.11	4.98	9.62	9.26	8.12	9.4	9.94	8.69	7.83	6.81	5.21	6.92	601.54
Landoltia_punctata_GLEAN_10001412	75.14	75.88	68.9	77.13	85.46	95.96	86.96	85.87	32.38	31.89	65.19	68.31	70.39	73.21	67.45	58.49	82.18	75.25	59.72	74.94	72.73	46.75	78.06	74.13	66.52	57.74	80.06	70.83	71.45	62.52	4182.98
Landoltia_punctata_GLEAN_10001413	0.52	0.26	0.56	0.84	1.04	1.33	1.22	1.14	0.14	0.17	0.57	0.97	2.28	1.89	2.41	1.18	1.77	3.25	2.63	2.32	2.04	1.94	2	2.18	2.41	1.24	2.27	1.43	1.89	2.6	92.98
Landoltia_punctata_GLEAN_10001414	42.75	46.27	64.85	56.61	58.51	56.97	46.64	41.62	42.9	44.85	45.04	48.03	53.96	50.23	41.99	37.08	42.36	37.53	35.35	34.49	44.51	38.54	47.33	44.29	46.61	48.8	41.8	37.84	36.15	36.95	2701.7
Landoltia_punctata_GLEAN_10001415	0.98	0.73	0.83	1.39	1.58	1.15	1.67	1.01	1.38	0.35	1.09	0.79	1.91	1.67	2.18	0.42	1.51	1.23	1.76	1.5	1.74	1.71	1.08	0.57	1.49	0.5	0.91	1.45	1.08	1.7	74.72
Landoltia_punctata_GLEAN_10001416	3.95	6.2	2.62	4.88	4.54	4.46	6.18	2.78	2.85	3.07	5.28	2.53	1.12	2.72	2.12	4.45	1.75	2.53	4.84	3.14	3.49	3.48	2.42	1.91	3.94	4.84	3.06	2.87	3.13	1.55	205.4
Landoltia_punctata_GLEAN_10001417	19.37	17.41	20.51	16.31	21.79	21.77	20.28	21.6	23.76	24.6	19.15	24.58	15.99	14.4	13.16	14.14	20.15	16.84	24.37	16.46	15.55	14.87	15.18	13.62	13.83	11.4	21.27	21.46	17.39	17.43	1097.28
Landoltia_punctata_GLEAN_10001418	17.81	19.32	12.96	14.78	18.25	15.96	14.23	16.3	17.27	19.52	17.27	16.22	14.43	13.28	11.47	10.48	16.8	14.51	18.97	17.4	14.06	14.45	14.25	15.31	13.63	15.23	17.36	18.39	15.17	12.88	935.92
Landoltia_punctata_GLEAN_10001419	0.7	0.49	0.12	0.57	0.28	0	1.21	0.54	1.54	1.2	8.45	6.4	8.22	9.2	2.86	4.32	10.98	12.81	25.39	13.26	0.62	0.59	20.76	20.07	87.89	121.39	138.95	152.86	41.74	33.02	1452.86
Landoltia_punctata_GLEAN_10001420	0	0	0	0	0	0.27	0	0	0	0	0	0	0	0.25	0.52	0	0.46	0	0.24	0	0	0	0	0.25	0	0	0	0.23	0.48	0	5.4
Landoltia_punctata_GLEAN_10001421	0.61	0	0	0.16	0	0	0	0	0.38	0.43	1.83	2.64	2.88	1.65	0.75	2.09	8.75	10.98	15.15	11.14	0	0	8.82	15.54	39.37	61.5	64.71	58.13	20.62	10.77	677.8
Landoltia_punctata_GLEAN_10001422	2.42	0.37	0.12	0	0.56	0	1.21	0.94	1.08	2.58	12.7	7.56	5.97	7.88	2.93	4.73	28.01	28.29	56.09	35.14	0.99	1.06	80.51	77.53	209.84	273.17	228.05	250.49	52.07	39.74	2824.06
Landoltia_punctata_GLEAN_10001423	25.37	22.75	22.42	25.03	28.53	31.08	25.91	21.94	15.86	12.28	33.2	33.88	35.44	36.71	35.23	28.05	25.2	26.82	23.58	25.89	27.21	25.07	26.55	22.12	29.69	23.57	29.44	27.36	19.03	21.98	1574.38
Landoltia_punctata_GLEAN_10001424	12.96	10.96	20.5	21	39.91	39.25	18.54	20.16	14.62	14.02	37.51	39.42	30.77	37.3	26.25	25.22	22.34	20.29	21.11	19.11	20.06	20.03	17.96	17.18	21.7	14.95	21.34	20.38	10.27	10.84	1331.9
Landoltia_punctata_GLEAN_10001425	1.33	1.24	1.94	2.14	1.94	2.41	0.75	0.83	0.55	0.48	1.59	1.59	1.41	1.58	2.39	1.39	1.42	1.54	1.52	1.2	1.48	1.54	1.85	1.93	1.6	1.22	1.26	1.07	1.18	1.17	87.08
Landoltia_punctata_GLEAN_10001426	24.93	15.57	9.32	10.16	14.47	15.51	14.21	11.19	12.23	10.71	8.84	12.47	22.09	20.92	105.9	120.46	67.48	75.59	182.06	164.46	54.33	49.16	87.51	106.44	60.31	79.47	25.25	28.7	19.44	18.98	2896.32
Landoltia_punctata_GLEAN_10001427	24.93	15.57	9.32	10.16	14.47	15.51	14.21	11.19	12.23	10.71	8.84	12.47	22.09	20.92	105.9	120.46	67.48	75.59	182.06	164.46	54.33	49.16	87.51	106.44	60.31	79.47	25.25	28.7	19.44	18.98	2896.32
Landoltia_punctata_GLEAN_10001428	24.93	15.57	9.32	10.16	14.47	15.51	14.21	11.19	12.23	10.71	8.84	12.47	22.09	20.92	105.9	120.46	67.48	75.59	182.06	164.46	54.33	49.16	87.51	106.44	60.31	79.47	25.25	28.7	19.44	18.98	2896.32
Landoltia_punctata_GLEAN_10001429	72.4	52.96	15.42	12.57	44.73	40.53	30.25	38.2	23.62	24.76	68.48	72.41	34.37	31.47	45.92	52.08	10.82	5.48	39.58	23.26	40.88	55.36	56.23	63.74	37.57	44.43	45.96	43.4	39.28	30.44	2393.2
Landoltia_punctata_GLEAN_10001430	34.53	38.03	38.93	33.66	37.25	40.23	34.56	28.75	41.33	46.15	26.14	24.75	19.4	23.85	24.27	28.85	19.92	19.98	18.7	20.89	26.59	24.32	19.61	23.44	19.87	21.29	17.64	16.24	18.85	15.86	1607.76
Landoltia_punctata_GLEAN_10001431	26.68	34.46	30.15	31.18	38.43	41.23	30.81	31.21	40.78	46.79	23.26	26.44	24.72	28.72	26.32	29.38	16.25	21.56	19.39	22	23.48	29.02	23.85	20.65	23.89	21.9	17.64	18.32	17.45	21.87	1615.66
Landoltia_punctata_GLEAN_10001432	10.85	12.47	9.31	9.68	10.98	9.98	7.17	7.15	12.04	15.48	4.91	6.78	6.07	5.09	4.65	5.3	5.49	3.74	3.13	4.87	5.87	8.12	8.11	6.25	7.92	5.08	2.33	2.51	5.01	4.46	421.6
Landoltia_punctata_GLEAN_10001434	6.33	6.48	3.55	2.96	0.79	0.47	0.51	0.76	0	0	10.96	11.02	1.9	5.18	3.36	5.41	8.09	3.47	1.27	0.75	7.23	6.85	2.13	4.85	0.74	1.53	0.73	2.84	0.21	0	200.74
Landoltia_punctata_GLEAN_10001435	2.46	2.96	3.63	4.23	2.97	3.62	2.63	2.39	3.27	2.57	2.72	2.83	2.77	2.92	2.7	2.21	1.85	1.73	1.42	1.65	2.81	2.03	2.14	2.19	2.31	1.87	1.66	1.92	2.67	2.64	151.54
Landoltia_punctata_GLEAN_10001436	14.62	12.82	12.89	14.15	13.93	11.6	12.9	13.98	14.11	14.76	7.9	10.39	9.02	9.25	9.05	8.25	9.06	8.38	6.88	5.17	8.54	7.66	10.54	9.63	8.76	8.76	9.18	9.98	10.52	11.61	628.58
Landoltia_punctata_GLEAN_10001437	22.27	22.81	15.35	18.15	14.69	14.55	14.77	15.29	20.63	18.6	12.41	8.19	9.83	11.74	11.55	10.73	10.99	10.3	8.28	7.06	10.43	12.89	11.38	11.99	16.07	13.91	11.02	10.8	14.21	16.88	815.54
Landoltia_punctata_GLEAN_10001438	36.8	46.65	36.08	37.4	15.33	14.79	31.52	26.75	32.57	25.31	13.89	14.19	10.65	14.83	9.44	11.02	17.03	14.37	7.41	7	15.81	15.31	16.94	16.33	15.89	14.14	16.63	21.26	14.74	13.75	1167.66
Landoltia_punctata_GLEAN_10001439	0.6	0.53	0.68	0.1	0.6	0.27	0.29	0.77	0.09	0.16	0.51	0.17	0.45	0.33	0.51	1.03	0.38	1.42	0.4	0.09	0.18	0.25	0.27	0.08	0.07	0.08	0.19	0.15	0.4	0.08	22.26
Landoltia_punctata_GLEAN_10001440	5.42	4.69	4.73	5.81	7.53	6.78	4.09	3.24	4.27	5.95	5.91	6.07	7.26	5.54	4.95	3.47	4.36	4.05	3.21	2.88	4.43	4.77	3.46	3.34	4.38	3.66	3.37	2.71	2.74	3.26	272.66
Landoltia_punctata_GLEAN_10001441	18.41	18.69	20.15	21.42	19.3	20.67	22.76	24.04	30.64	32.64	17.67	19.33	17.17	19.21	17.47	17.88	19.02	16.7	16.19	19.05	18.5	17.4	17.64	16.67	14.59	11.36	19.56	19.9	21.62	25.63	1182.56
Landoltia_punctata_GLEAN_10001442	0	0	0	0	0	0	0	0	0	0	0	0	0	0	0	0	0	0	0	0	0	0	0	0	0	0	0	0	0.14	0.15	0.58
Landoltia_punctata_GLEAN_10001443	4.32	3.84	3.79	4.98	5.22	4.53	2.52	2.93	2.17	2.29	4.82	4.63	5.69	4.15	4.46	2.39	3.36	3.61	2.86	3.72	3.7	3.41	3.92	3.29	2.64	2.39	3.63	4.13	3.07	2.86	218.64
Landoltia_punctata_GLEAN_10001445	15.8	15.64	19.56	18.57	19.11	20.38	14.92	15.15	18.53	19.53	14.92	16.1	15.17	14.76	12.81	9.48	12.85	11.83	8.13	8.37	12.01	12.97	15.46	13.63	14.25	12.4	14.77	12.54	12.54	12.77	869.9
Landoltia_punctata_GLEAN_10001446	30.53	29.6	20.26	21.09	22.34	22.16	16.89	19.84	16.69	18.14	26.96	27.69	28.91	28.91	20.2	26.56	25.93	23.54	22.96	23.25	25.67	27.04	36.18	28.74	23.07	21.99	18.95	18.36	21.12	22.75	1432.64
Landoltia_punctata_GLEAN_10001447	27.57	31.29	23.76	24.4	21.06	22.16	22.52	20.92	23.21	24.44	20.85	22.97	26.91	22.74	23.51	20.2	18.97	17.5	15.36	15.14	25.35	21.93	23.68	24.14	22.88	19.81	19.23	17.32	28.47	26.92	1350.42
Landoltia_punctata_GLEAN_10001448	0	0.24	0	0	0	0	0	0	0	0	0	0	0	0.67	0	0.26	0.19	0.67	0.44	0	0.27	0.34	0	0	0	0.54	0.23	0	0.46	0	8.62
Landoltia_punctata_GLEAN_10001449	17.62	23.38	6.71	6.41	5.17	5.75	5.14	4.1	5.46	4.05	25.32	22.53	20.01	20.19	12.75	15.42	10.68	11.95	11.94	15.19	27.63	26.06	12.76	14.59	13.24	13.24	9.18	9.77	22.59	15.4	828.46
Landoltia_punctata_GLEAN_10001450	53.77	56.34	45.89	43.53	46.73	46.98	54.58	55.54	53.01	63.31	43.1	41.06	39	37.38	32.27	34.52	35.74	36.97	32.18	33.75	42.85	48.39	44.97	48.08	45.9	42.98	49.06	49.13	56.73	56.94	2741.36
Landoltia_punctata_GLEAN_10001459	0	0	0	0	0	0	0	0	0	0	0	0	0	0	0	0	0	0	0	0	0.11	0	0	0	0	0	0	0	0	0	0.22
Landoltia_punctata_GLEAN_10001463	0	0	0	0	0	0	0	0.2	0	0	0	0	0	0	0	0	0	0	0	0	0	0	0	0	0	0	0	0	0	0	0.4
Landoltia_punctata_GLEAN_10001465	0.76	0	0.42	0	0	0	0	0	0	0	0	0	0.25	0	0	0	0	0	0	0.47	0	0.8	0	0	0	0	0	0	0	0	5.4
Landoltia_punctata_GLEAN_10001477	0	0	0	0	0	0	0	0	0	0	0	0	0	0	0	0	0.06	0	0	0	0	0	0	0	0.05	0	0	0	0	0	0.22
Landoltia_punctata_GLEAN_10001486	0	0	0	0	0	0	0	0	0	0	0	0	0	0	0	0	0	0	0	0	0	0	0.22	0	0.18	0	0	0	0	0	0.8
Landoltia_punctata_GLEAN_10001488	3.33	1.41	2.81	4.11	6.39	5.85	3.31	3.63	3.05	1.88	4.19	2.9	7.66	6.11	6.34	4.07	5.9	6.05	7.02	4.56	3.66	4.81	5.04	2.78	4.04	3.44	5.4	3.71	6.01	5.35	269.62
Landoltia_punctata_GLEAN_10001489	20.1	16.59	21.38	25.46	25.56	31.78	22.46	19.8	8.52	8.58	15.63	16.57	19.54	19.33	21.52	19.33	22.98	23.02	15.52	19.33	18.35	16.27	23.13	17.14	17.98	13.96	17.43	17.62	11.34	13.49	1119.42
Landoltia_punctata_GLEAN_10001490	57.11	94.87	162.23	130.86	71.51	93.33	82.63	34.55	380.38	567.39	8.18	10.57	29.35	35.18	24.93	30.58	72.98	88.58	18.82	33.54	43.22	43.74	30.65	25.16	36.79	26.85	16.6	23.56	55.22	60.95	4780.62
Landoltia_punctata_GLEAN_10001491	275.26	485.36	357.4	268.21	136.42	164.77	175.22	59.14	1200.75	1946.63	3.03	4.38	14.13	18.15	9.41	10.47	37.27	43.59	5.33	9.37	45.18	39.85	17.64	20.65	19.42	15.88	4.84	9.92	55.83	64.63	11036.3
Landoltia_punctata_GLEAN_10001492	280.04	355.16	385.35	318.73	349.55	368.79	357.83	254.71	1657.94	2295.37	69.63	107.31	112.07	125.47	90.3	74.48	143.54	148.24	73	81.43	142.92	145.31	160.37	182.64	178.8	191.98	217.01	211.15	319.58	351.34	19500.1
Landoltia_punctata_GLEAN_10001493	40.49	52.95	47.89	39.95	47.6	43.9	38.58	35.94	64.71	69.86	29.79	29.46	34.84	28.22	21.99	18.82	28.52	32.73	21.09	25.13	29.01	29.58	32.13	30.41	30.59	26.55	27.72	28.25	31.39	31.99	2100.16
Landoltia_punctata_GLEAN_10001494	19.65	17.42	19.54	22.92	20.69	19.68	15.22	13.22	18.36	17.47	19.49	20.95	16.92	19.44	17.15	15.2	21.51	21	18.3	15.8	12.21	18.36	13.92	17.05	18.36	20.9	15.72	17.18	11.55	14.08	1058.52
Landoltia_punctata_GLEAN_10001495	0	0.21	0.2	0	0.47	0.42	0.68	1.13	0.22	0.74	0	0	0	0	0	0	0.18	0	1.14	0	0	0	0.64	0.4	0	0	0	0.18	0.19	0.59	14.78
Landoltia_punctata_GLEAN_10001496	39.5	35.82	26.32	24.95	24.82	23.3	23.51	24.37	23.67	23.36	29.26	28.98	19.81	24.13	19.34	21.68	23.81	19.39	17.52	18.7	21.67	21.72	23.59	23.8	23.14	17.32	22.19	22.55	26.16	25.66	1440.08
Landoltia_punctata_GLEAN_10001497	23.04	23.17	26.73	26.3	31.48	30.35	23.05	22.98	15.49	13.82	29.31	31.24	30.06	30.67	25.83	25.59	28.04	31.11	26.29	27.43	30.81	26.56	35.16	32.07	27.99	28.12	30.14	28.17	21.74	21.22	1607.92
Landoltia_punctata_GLEAN_10001498	20.46	19.41	10.89	10.8	9.95	8.95	14.28	10.51	11.71	12.34	13.09	11.14	7.15	10.48	8.15	5.32	8.1	8.74	10.17	9.73	12.05	13.87	10.47	8.6	9.58	13.18	10.26	10.05	13.12	12.37	669.84
Landoltia_punctata_GLEAN_10001499	44.54	40.15	22.84	20.22	21.91	23.62	22.97	23.57	22.75	20.87	25.98	23.14	18.83	20.36	12.98	16.72	16.08	16.36	14.47	13.85	18.27	19.93	19.14	17.07	16.99	21.65	15.6	15.77	20.03	18.07	1249.46
Landoltia_punctata_GLEAN_10001500	1.84	1.84	3.28	3.3	4.38	4.63	2.75	3.09	2.42	2.03	3.49	3.64	3.87	4.15	3.46	2.64	3.57	2.75	2.33	2.43	2.76	3.29	3.13	3.28	3.17	1.89	2.88	2.03	2.82	1.98	178.24
Landoltia_punctata_GLEAN_10001501	116.48	126.15	92.39	91.69	144.83	139.91	89.59	102.96	80.27	63.5	151.9	147.8	81.86	75.81	92.18	129.81	88.93	98.21	139.73	147.1	88.28	77.98	188.02	183.4	94.53	107.53	85.38	100.44	136	139.86	6805.04
Landoltia_punctata_GLEAN_10001502	0	0	0	0	1.72	0	0	0	0	0	0	0	0	0	0	1	0.42	0	0	0	0	0	0	0	0	0	0	0.47	0	0	7.22
Landoltia_punctata_GLEAN_10001503	8.04	8.2	6.38	4.49	9.02	8.92	3.95	4.46	5.57	5.06	9.57	5.47	6.31	3.07	3.16	7.77	5.64	8.58	13.64	13.84	7.28	4.95	7.81	12.99	7.32	9.91	11.14	8.05	10.27	11.02	463.76
Landoltia_punctata_GLEAN_10001504	24.88	20.56	22.28	24.66	25.88	28.3	21.29	21.87	18.65	18.11	28.03	29.18	24.45	27.53	26.38	19.25	25.89	22.65	21.77	22.28	24.72	22.91	22.24	20.83	19.94	15.79	16.81	15.36	15.63	17.84	1331.92
Landoltia_punctata_GLEAN_10001505	25.5	20.91	37.4	38.54	40.46	42.66	42.39	42.14	24.15	20.12	34.91	36.69	39.86	36.52	35.39	41.02	26.63	24.96	19.74	20.43	33.96	33.01	35.85	32.67	38.16	33.26	22.2	25.44	19.33	21.84	1892.28
Landoltia_punctata_GLEAN_10001506	13.46	12.04	66.04	55.58	67.05	69.62	56.55	57.25	44.58	40.59	47.9	52.17	52.95	65.11	50.23	59.92	33.21	33.57	31.77	27.8	42.46	46.97	47.96	52.43	64.14	60.55	41.69	48.02	34.78	32.55	2817.88
Landoltia_punctata_GLEAN_10001508	1.88	2.08	3.99	3.55	5.42	5.27	2.49	1.53	3.08	3	4.86	5.57	4.12	4.38	2.9	1.8	2.62	2.68	1.77	1.98	2.15	2.36	2.22	2.07	2.83	2.11	1.78	1.78	1.22	2.2	171.38
Landoltia_punctata_GLEAN_10001509	11.28	7.28	7.86	7.15	13.52	11.35	13.06	14.63	5.33	3.73	7.58	6.54	8.76	8.81	9.58	10.51	12.12	10.77	17.91	17.14	9.51	8.04	14.05	13.76	8.93	12.28	22.7	16.54	10.69	10.66	664.14
Landoltia_punctata_GLEAN_10001510	57.62	54.95	61.83	67.24	79.43	84.34	79.03	77.2	68.83	60.36	50.19	55.51	52.42	52.22	50.25	44.35	56.48	60.26	55.84	53.38	50.78	52.31	51.79	49.56	55.63	60.61	73.45	66.76	79.99	79.31	3683.84
Landoltia_punctata_GLEAN_10001511	40.61	41.63	34.6	39.89	33.73	35.14	44.09	45.36	47.69	49.45	28.52	30.11	23.47	24.68	24.12	19.73	29.36	28.83	31.39	30.51	27.17	27.04	33.29	31.31	29.35	27.45	39.39	39.9	45.73	49.2	2065.48
Landoltia_punctata_GLEAN_10001512	1.91	1.38	3.79	3.47	3.58	4.97	2.12	2.72	2.91	3.17	5	4.87	3.02	3.26	3.78	2.29	3.35	2.36	2.45	2.2	2.66	3.31	2.47	2.55	3.01	1.94	2.78	2.15	1.48	1.83	173.56
Landoltia_punctata_GLEAN_10001513	35.93	31.47	26.72	27.7	41.95	40.15	44.04	42.95	18.9	17.55	27.61	29.46	39.45	35.95	36.44	39.14	51.92	49.04	43.87	48.46	36.1	33.48	39.18	36.33	39.33	33.43	53.61	55.36	44.5	45.97	2291.98
Landoltia_punctata_GLEAN_10001514	0	0	0	0.37	0	0	0.66	2.16	0	0.28	0	1.11	0	0	0	0	0	0.06	0	0	0	0	0	0	0	0	0	0	0	0.41	10.1
Landoltia_punctata_GLEAN_10001516	2.48	0.54	4.95	4.74	5.53	8.3	1.78	1.48	5.1	4.33	7.08	9.97	11.43	11.4	8.41	4.91	4.03	8.47	4.48	6.14	5.2	3.63	1.94	2.33	7.61	8.49	4.85	3.33	2.94	1.29	314.32
Landoltia_punctata_GLEAN_10001517	0.92	1.03	2.75	1.79	3.45	4.27	1.72	1.85	3.78	3	3.45	3.63	3.56	2.43	3.57	1.52	2.8	3.01	1.44	1.28	1.44	1.68	0.77	0.85	2.45	1.69	1.54	1.29	1.2	1.06	130.44
Landoltia_punctata_GLEAN_10001518	8.34	9.1	5.49	5.6	4.82	5.59	5.72	4.58	2.53	2.16	6.59	5.58	4.43	5.06	4.94	4.31	5.3	5.29	5.67	4.88	5.67	6.65	6.22	6.17	5.37	5.28	5.36	4.44	4.15	3.88	318.34
Landoltia_punctata_GLEAN_10001519	43.01	44.51	57.17	54.68	55.58	56.4	50.2	51.92	55.09	54.75	43.46	42.73	40.86	41.89	41.08	35.56	39.7	39.75	35.56	34.06	40.5	43.32	41.9	42.43	44.7	37.36	43.27	44.96	42.08	46.06	2689.08
Landoltia_punctata_GLEAN_10001520	24.11	29.82	18.69	18.33	20.52	22.52	28.89	23.9	14.94	14.19	15.96	16.96	16.5	15.48	13.88	11.95	14.49	15.52	16.48	13.36	15.93	16.88	17.59	16.47	14.93	14.49	16.35	15.15	19.22	17.53	1062.06
Landoltia_punctata_GLEAN_10001521	4.26	5.03	2.76	3.01	4.88	6.3	3.93	3.76	2.55	3.44	4.59	3.43	1.77	4.56	2.51	1.83	5.91	2.82	3.43	4.65	2.75	3.43	4.26	4.25	3.69	2.73	4.23	2.27	3.77	4.9	223.4
Landoltia_punctata_GLEAN_10001522	5.2	5.54	2.61	4.3	3.57	3.98	4.39	2.49	1.36	1.64	3.36	3.56	3.68	3.45	2.52	3.46	4.36	2.89	2.69	3.86	1.97	2.28	4.1	3.41	4.18	2.98	2.51	3.62	6.08	4.83	209.74
Landoltia_punctata_GLEAN_10001523	20.28	20.21	17.8	17.42	35.33	31.15	23.08	16.46	10	8.28	28.93	33.38	34.03	32.71	26.14	34.94	29.17	25.86	25.43	32.65	35.45	35.8	26.65	24.61	24.7	22.06	22.99	19.62	17.8	15.63	1497.12
Landoltia_punctata_GLEAN_10001524	4.14	2.21	1.3	1.49	3.46	2.97	2.65	2.25	1.71	1.77	2.2	4.16	5.04	4.65	4.48	3.7	9.07	6.66	6.84	6.36	3.01	3.87	5.3	3.8	3.59	3.24	3.96	3.43	6.04	8.56	243.82
Landoltia_punctata_GLEAN_10001525	39.59	38.69	378.86	357.57	57.04	60.37	40.86	26.34	5.12	4.85	335.16	319.25	383.02	446.1	304.42	349.77	408.7	356.19	491.08	332.63	256.35	302.09	108.11	95.63	84.66	126.06	4.36	8.1	3.24	6.79	11462
Landoltia_punctata_GLEAN_10001526	0	0.08	0.32	0.19	0	0	0	0	0	0	0.24	0.41	0.34	0.39	0	0.35	0	0.1	0.23	0.09	0.17	0.08	0.42	0	0.07	0.08	0	0	0	0	7.12
Landoltia_punctata_GLEAN_10001527	20.92	22.69	17.28	17.35	31.9	30.11	25.9	26.06	19.62	19.06	23.1	22.29	22.25	19.73	18.02	22.84	17.13	16.12	18.2	19.78	14.65	17.59	22.74	22.19	19.12	23.04	19.95	21.66	27.42	21.61	1280.64
Landoltia_punctata_GLEAN_10001529	13.72	11.46	44.42	29.65	27.4	27.4	18.57	17.28	19.62	12.93	34.05	42.97	25.73	27.61	16.45	14.44	25.84	36.79	10.11	8.23	19.83	25.14	18.5	17.53	27.21	32.45	21.57	20.22	12.15	9.38	1337.3
Landoltia_punctata_GLEAN_10001530	62.72	59.3	64.93	63.87	58.64	61.02	60.78	63.42	77.44	89.79	50.25	50.31	45.32	44.65	41.8	39.63	47.74	42	34.34	38.63	44.57	41.23	48.76	47.27	45.74	35.38	53.75	55.05	61.69	66.7	3193.44
Landoltia_punctata_GLEAN_10001531	10.66	11.29	7.88	7.7	10.87	11.75	7.61	7.54	3.21	3.35	10.28	10.22	13.54	14.11	14.25	9.09	15.21	17.29	14.71	17.35	11.28	11.83	11.58	10.33	11.71	9.38	12.33	10.63	11.59	13.75	664.64
Landoltia_punctata_GLEAN_10001532	10.08	8.79	9.02	9.42	12.27	11.99	10.17	8.83	6.98	7.96	8.23	6.74	9.51	7.99	8.78	6.72	8.78	8.76	5.62	7.06	7.41	6.4	8.08	5.85	7.49	5.99	8.02	8.07	7.73	7.71	492.9
Landoltia_punctata_GLEAN_10001533	6.63	4.58	9.44	8.2	6.58	6.04	5.62	5.49	8.97	5.35	6.27	6.99	8.04	5.95	7.36	5.58	5.37	5.04	6.04	5.78	4.62	7.69	6.39	6.18	6.9	8.26	4.58	5.09	4.34	4.45	375.64
Landoltia_punctata_GLEAN_10001534	4.27	4.34	3.69	5.91	9.76	12.1	4.74	4.14	1.13	0.96	7.43	6.06	7.79	7.4	8.78	4.56	7.02	8.25	8.8	7.96	6.21	7.77	5.94	4.04	7.22	5.46	6.16	5.48	3.21	4.85	362.86
Landoltia_punctata_GLEAN_10001535	1.75	1.6	1.93	1.31	1.61	2.05	0.84	1.03	1.42	1.57	2.74	1.41	1.4	2.26	0.57	1.38	0.72	0.82	0.81	0.89	1.31	1.41	1.21	0.79	0.76	1.46	0.68	1.09	0.91	0.34	76.14
Landoltia_punctata_GLEAN_10001536	1.75	1.6	1.93	1.31	1.61	2.05	0.84	1.03	1.42	1.57	2.74	1.41	1.4	2.26	0.57	1.38	0.72	0.82	0.81	0.89	1.31	1.41	1.21	0.79	0.76	1.46	0.68	1.09	0.91	0.34	76.14
Landoltia_punctata_GLEAN_10001537	6.43	6.28	11.29	11.53	10.91	11.16	8.13	6.94	11.76	11.21	9.6	9.48	8.58	11.5	8.42	6.82	8.75	7.2	6.17	6.71	7.47	6.21	6.47	7.31	7.31	4.07	6.26	5.44	4.78	5.54	479.46
Landoltia_punctata_GLEAN_10001538	75.5	188.95	58.16	35.45	19.82	30.43	27.46	2.56	0.02	0	21.53	29.81	48.75	48.79	77.52	51.74	75.38	75.89	55.91	70.36	165.47	165.5	32.36	29.67	38.24	33.38	19.68	45.93	83.2	102.38	3419.68
Landoltia_punctata_GLEAN_10001539	358.52	369.84	436.14	361.46	294.02	340.82	262.43	150.53	504.58	599.28	22.28	35.09	57.78	81.04	87.85	83.99	148.84	129.53	102.83	122.66	168.29	85.48	115.84	105.98	56.95	41.69	27.13	41.13	134.62	130.34	10913.9
Landoltia_punctata_GLEAN_10001540	36.8	37.7	52.49	31.83	16.45	15.81	35.84	18.27	35.96	36.92	41.9	60.38	50.87	62.77	76.34	52.37	55.53	48.95	117.35	84.63	112.72	134.6	75.48	85.19	107.77	129.09	97.35	112.06	143.15	135.33	4203.8
Landoltia_punctata_GLEAN_10001541	26.44	31.53	29.57	27.23	24.39	26.96	25.67	30.18	30.86	28.78	22.13	24.21	21.03	23.57	18.17	16.6	18.39	20.6	16.66	15.9	23.51	22.96	22.51	23.65	23.66	18.79	26.09	24.13	25.59	27.77	1435.06
Landoltia_punctata_GLEAN_10001542	21	24.42	37.37	34.98	32.65	34.45	29.35	33.83	36.76	32.22	24.32	26.22	29.15	28.39	23.74	20.81	21.3	20.58	17	17.43	23.86	24.04	27.96	30.75	27.28	21.95	27.52	26.58	26.4	28.04	1620.7
Landoltia_punctata_GLEAN_10001543	0.56	0	0	0	0	0	0	0	0	0	0	0	0	0	0	0	0	0	0	0	0	0	0.13	0	0	0	0	0	0	2.84	7.06
Landoltia_punctata_GLEAN_10001544	10.99	12.89	7.81	8.51	9.58	10.52	11.3	8.64	7.04	6.37	7.82	7.3	5.97	5.49	5.46	4.91	10.96	9	7.47	6.78	6.21	6.94	6.52	6.28	5.76	4.3	8.55	8.6	7.24	8.96	468.34
Landoltia_punctata_GLEAN_10001545	114.97	107.87	90.35	84.99	90.9	101.98	86.91	96.4	97.65	91.63	87.05	84.41	81.75	80.84	72.21	65.18	90.8	90.14	93.45	96.49	85.37	100.06	92.24	82.52	70.93	81.17	80.25	77.8	84.1	84.98	5290.78
Landoltia_punctata_GLEAN_10001546	20.35	17.49	26.1	24.38	36.33	41.26	25.86	27.93	12.46	11.16	42.3	39.33	45.66	41.69	57.1	60.19	26.62	28.04	47.18	49.75	42.8	42.41	41.08	43.54	37.16	32.54	40.86	46.12	23.43	22.9	2108.04
Landoltia_punctata_GLEAN_10001547	97.95	111.33	47.34	50.51	35.38	29.76	37.71	44.11	40	41.22	129.57	121.65	29.33	35.06	17.31	22.58	38.87	30.52	22.11	25.48	51.33	56.26	28.63	30.72	37.01	34.56	24.47	32.21	39.22	38.18	2760.76
Landoltia_punctata_GLEAN_10001548	49.43	53.61	57.05	54.69	29.24	35.57	19.59	13.73	94.31	129.37	14.93	20.09	11.87	17.2	10.56	10.48	28.35	25.64	12.96	13.28	15.04	12.4	26.64	32.89	14.45	15.5	9.14	13.76	5.86	8.48	1712.22
Landoltia_punctata_GLEAN_10001549	0	0.35	0.17	1.21	0.2	0.35	0	0	0.18	0.46	0.5	0.69	0.54	0.65	0.17	0.18	0.3	0.6	0	0	0.18	0	0.89	0.17	0	0.66	0	0	0	0.49	17.88
Landoltia_punctata_GLEAN_10001550	23.33	22.46	25.92	26.92	30.12	38.68	27.64	24.35	28.85	27.15	29.98	27.99	32.14	30.32	28.48	23.73	28.15	29.96	27.19	23.18	25.2	27.59	36.32	28.02	27.85	40.29	26.98	23.9	24.77	22.16	1679.24
Landoltia_punctata_GLEAN_10001551	8.04	7.23	8.37	8.51	11.77	8.26	17.73	19.4	8.45	14.53	12.52	13.38	11.13	16.03	12.29	11.89	14.7	15.37	19.93	19.54	18.56	14.64	16.92	16.95	17.01	14.86	23.7	21.77	16.64	12.35	864.94
Landoltia_punctata_GLEAN_10001552	6.46	6.2	6.6	6.39	9.87	8.63	13.79	11.7	5.84	6.69	12.63	13.11	13.65	12.86	12.8	10.24	10.9	13.83	11.72	13.62	11.71	9.34	11.58	12.08	10.25	10.74	15.04	11.64	7.91	7.11	629.86
Landoltia_punctata_GLEAN_10001553	58.88	44.94	59.2	63.86	56.87	58.23	36.03	35	50.19	46.62	70.98	65.41	65.29	60.83	55.44	43.88	52.28	45.64	40.33	34.88	49.43	50.49	42.1	42.9	47.01	40.87	32.21	27.23	25.59	30.22	2865.66
Landoltia_punctata_GLEAN_10001554	14.43	13.04	19.35	19.9	19.79	20.15	14.93	13.88	20.39	22.78	19.04	20.62	19.3	21.18	17.52	15.08	17.02	14.08	14.12	12.63	16.38	17.8	17.78	14.97	16.46	15.4	15.39	15.59	10.67	12.49	1004.32
Landoltia_punctata_GLEAN_10001555	0	0	0	0	0	0	0	0	0	0	0	0	0	0	0	0	0	0	0	0	0	0	0	0	0	0	0	0.17	0	0	0.34
Landoltia_punctata_GLEAN_10001559	0	0	0	0	0	0	0	0	0	0	0	0	0	0.3	0	0	0	0	0	0	0	0	0	0	0	0	0	0	0	0	0.6
Landoltia_punctata_GLEAN_10001573	0	0	0	0	0	0	0	0	0	0	0	0	0	0	0	0	0.13	0	0	0	0	0	0	0	0	0	0	0	0	0	0.26
Landoltia_punctata_GLEAN_10001591	0	0	0.19	0.23	0	0	0	0	0	0	0	0	0.22	0	0	0	0	0	0	0	0	0	0	0	0	0	0	0	0	0	1.28
Landoltia_punctata_GLEAN_10001594	40.29	47.51	47.07	48.66	47.39	49.84	49.29	44.81	51.13	48.61	42.13	37.41	42.87	43.26	38.12	35.5	45.26	45.7	48.8	45.01	45.36	45.75	45.11	46.97	44.59	36.81	49.93	49.16	48.38	51.01	2723.46
Landoltia_punctata_GLEAN_10001596	0	0.27	0	0	0.31	0	0	0.59	0	0	0	0	0.56	0	0.26	0.29	0.47	0	0	0	0.27	0	0	0.26	0.65	0.26	0	0.24	0	0	8.86
Landoltia_punctata_GLEAN_10001598	366.56	373.58	485.86	486.3	599.78	592.44	457.39	467.05	605.11	585.48	581.64	585.19	714.21	642.73	620.36	556.82	515.81	567.09	443.1	495.41	512.53	518.59	474.09	425.93	473.65	454.33	343.61	311.33	243.9	275.07	29549.9
Landoltia_punctata_GLEAN_10001599	3.91	2.17	3.95	4.78	6.85	6.4	4.75	5.73	2.62	2.63	1.66	1.25	2.35	2.77	3.32	1.46	2.69	2.24	2.62	4.3	0.81	2.29	4.66	3.37	3.11	3.14	4.92	3.7	6.81	5.95	214.42
Landoltia_punctata_GLEAN_10001600	53.65	57.77	72.53	73.77	45.81	50.5	61.63	57.64	69.4	64.1	50.89	52.2	40.68	48.34	39.28	37.69	52.28	47.33	25.21	28.05	41.29	46.72	43.39	42.31	49.89	46.83	42.16	43.27	46.3	52.7	2967.22
Landoltia_punctata_GLEAN_10001601	12.76	9.33	11.45	12.17	10.69	10.66	7.41	7.8	8.23	9.44	5.5	8.19	7.35	7.71	7.64	6.83	10.26	4.52	8.07	7.55	5.92	6.96	6.42	6.39	5.44	6.61	6.11	6.86	7.92	9.73	483.84
Landoltia_punctata_GLEAN_10001602	0	1.37	0	0	0.94	0	0.39	0	0	0	0	0	0	0	0	0	0	0.26	0	0.64	0	0.4	0.25	0.14	0	0	0.11	0.09	0.06	0	9.3
Landoltia_punctata_GLEAN_10001603	24.97	22.63	39.21	34.75	26.8	24.33	34.26	35.64	33.96	27.78	20.25	21	20.66	21.7	15.93	14.25	21.23	30.62	14.78	14.55	17.63	20.51	20.65	19.86	27.19	33.45	23.12	24.33	22.81	21.73	1461.16
Landoltia_punctata_GLEAN_10001604	22.61	24.17	38.05	42.81	41.16	38.12	27.36	25.66	42.88	40.89	32.88	32.4	45.84	41.26	41.06	31.66	29.73	29.63	27.19	25.91	33.54	33.92	33.24	27.77	34.06	36.16	23.17	24.43	22.22	22.89	1945.34
Landoltia_punctata_GLEAN_10001605	24.98	14.8	19.3	23.57	16.97	13.69	14.02	12.33	14.71	12.3	29.65	34.77	24.88	28.07	18.44	26.62	32.49	34.62	37.21	27.34	20.81	28.76	27.53	15.44	20.26	30.72	19.34	17.34	10.89	10.65	1325
Landoltia_punctata_GLEAN_10001606	29.42	28.45	35.48	42.77	43.68	36.73	31.24	30.52	57.04	70.68	19.03	21.83	18.93	18.17	22.98	20.44	22.04	25.95	19.2	24.81	15.44	18.7	23.64	23.37	20.21	17.03	19.49	16.45	19.36	20.84	1627.84
Landoltia_punctata_GLEAN_10001607	137.34	143.56	126.93	119.64	129.89	125.76	126.07	119.36	118.26	120.14	103.98	99.04	105.4	96.49	88.22	98.48	120.53	114.48	100.34	108.13	107.79	73	129.03	134.41	106.25	112.01	112.63	112.31	107.46	99.19	6792.24
Landoltia_punctata_GLEAN_10001608	0	0	0	0	0	0	0	0	0	0	0	0	0	0	0	0.28	0	0	0	0	0	0	0	0	0	0	0	0	0	0	0.56
Landoltia_punctata_GLEAN_10001610	85.94	95.19	40.75	44.23	74.04	73.34	80.36	77.74	51.3	48.11	58.75	59.54	71.1	70.94	102.58	115.59	71.08	67.94	191.17	170.04	101.11	74.21	167.29	176.81	98.65	101.6	142.68	150.85	142.43	131.63	5873.98
Landoltia_punctata_GLEAN_10001612	56.93	51.45	46.45	40.7	54.5	51.12	51.27	48.08	43.59	39.77	43.1	49.28	50.24	39.26	40.49	27.47	46.71	49.47	72.89	64.67	53.12	65.11	51.24	49	57.66	65.79	63.38	58.41	57.02	46.32	3068.98
Landoltia_punctata_GLEAN_10001613	6.92	7.07	7.44	5.54	4.49	4.71	6.82	5.56	8.16	7.64	5.63	6.87	6.83	6.72	4.07	4.18	5.84	5.65	6.57	7.61	5.38	4.87	6.44	6.53	8.34	7.28	7.5	6.92	9.31	11.56	396.9
Landoltia_punctata_GLEAN_10001614	1556.44	1746.03	1047.64	1068.44	957	785.93	874.23	908.49	560.59	425.56	1350.43	1433.34	1106.54	1118.67	640.36	661.54	941.19	1107.06	828.15	1024.91	1209.59	1181.08	1441.08	1502.04	1713.2	1886.9	2557.14	2288.65	2578.07	2227.61	77455.8
Landoltia_punctata_GLEAN_10001615	242.23	213.91	82.28	71.06	25.43	25.3	47.04	30.62	29.43	36.44	147.7	114.26	123.29	149.27	134.12	133.07	98.41	111.16	93.29	75.29	186.8	205.72	109.14	107.72	117.96	171.16	82.49	103.77	116.34	112.84	6595.08
Landoltia_punctata_GLEAN_10001616	25.49	25.19	26.9	33.3	33.24	30.34	23.08	23.46	18	14.57	24.42	24.5	38.73	32.38	41.03	27.04	29.8	32.47	30.48	28.65	32.45	39.44	35.78	26.62	29.6	29.4	31.64	25.58	21.78	23.62	1717.96
Landoltia_punctata_GLEAN_10001617	50.15	44.49	54.6	52.65	79.29	80.78	57.77	59.24	50.28	45.37	71.61	68.66	56.05	63	47.1	50.58	53.38	48.14	51.47	49.7	42.89	43.8	45.38	43.66	44.26	40.16	53.33	51.95	42.47	44.49	3173.4
Landoltia_punctata_GLEAN_10001618	117.04	119.61	96.06	92.09	85.21	77.51	81.55	77.05	71.19	75.06	79.6	85.49	100.7	81.73	73.46	65.6	106.62	106.29	69.05	78.72	85.79	82.71	73.33	71.65	84.53	84.93	80.07	86.1	94.41	88.33	5142.96
Landoltia_punctata_GLEAN_10001619	5.31	5.45	6.79	6.99	4.96	6.22	5.89	6.4	7.23	5.48	4.47	5.72	5.67	4.51	5.31	4.11	5.22	3.31	3.1	3.49	4.17	3.69	4.23	5.36	5.64	4.71	8.41	8.59	10.76	11.18	344.74
Landoltia_punctata_GLEAN_10001620	93.85	98.36	125.03	119.71	115.7	124.69	110.28	120.15	159.36	157.76	117.21	104.88	96.22	103.87	102.97	82.98	102.68	101.01	81.69	85.56	91.44	95	106.72	109.6	101.73	102.58	110.5	111.45	116.4	118.18	6535.12
Landoltia_punctata_GLEAN_10001621	0.27	0	0.23	0.28	0	0	0.52	0	0	0	0	0	0	0	0	0	0	0	0	0	0	0	0	0	0	0	0	0	0	0	2.6
Landoltia_punctata_GLEAN_10001622	37.1	33.54	34.54	32.98	33.01	33.23	37.07	36.36	26.6	21.66	21.75	22.88	16.38	16.07	14.82	16.95	14.25	16	18.78	17.66	17.91	17.06	26.99	29.51	25.48	25.13	24.8	27.39	33.18	27.96	1514.08
Landoltia_punctata_GLEAN_10001623	7.29	6.96	9.88	8.81	8.78	9.83	7.53	8.34	6.83	5.81	9.22	10.52	10.77	9.71	9.09	6.92	8.37	6.16	6.59	6.32	8.39	9.25	8.19	7.93	8.46	7.24	6.68	6.63	6.91	8.1	483.02
Landoltia_punctata_GLEAN_10001624	16.54	14.94	15.43	18.31	20.41	21.47	15.17	14.62	7	6.86	15.29	16.39	19.45	18.43	18.86	13.24	16.91	15.73	12.64	14.59	14.59	13.72	16.73	11.95	13.8	10.15	14.19	12.57	11.02	12.61	887.22
Landoltia_punctata_GLEAN_10001625	53.79	54.86	51.02	47.86	55.97	55.1	54.28	57.28	61.93	65.17	43.9	42.53	46.11	43.79	42.49	38.72	54.27	46.61	44.98	49.12	44.17	39.55	44.51	41.89	43.1	43.18	51.4	47.27	51.8	49.8	2932.9
Landoltia_punctata_GLEAN_10001626	9.91	6.99	8.4	7.74	10.3	9.61	10.62	10.21	11.25	10.23	7.28	7.88	7.39	9.63	9.27	7.79	9.84	7.45	8.21	8.26	7.39	3.7	7.69	9.25	9.84	7.98	12.2	12.08	13.31	12.21	547.82
Landoltia_punctata_GLEAN_10001627	37.98	33.31	42.79	43.25	52.76	50.57	45.66	47.12	48.21	42.06	35.29	33.32	33.93	35.11	37.76	25.65	29.26	31.9	27.31	25.79	32.08	35.23	37.57	37.84	35.21	35.47	45.13	41.01	42.53	45.1	2292.4
Landoltia_punctata_GLEAN_10001629	18.24	18.19	21.59	24.6	33.8	33.76	40.94	41.76	8.39	7.02	19.7	19.86	30.38	32.86	33.46	36.27	35.92	34.27	30.13	33.41	21.54	23.64	29.35	21.75	29.37	24.68	47.08	47.91	31.56	31.26	1725.38
Landoltia_punctata_GLEAN_10001630	2.89	1.92	3.34	3.54	7.72	6.91	1.66	1.69	2.89	1.62	5.51	6.06	6.94	7	4.38	3.37	2.74	3.04	3.03	2.51	2.79	3.77	2.52	1.7	2.57	2.82	3.09	1.69	1.07	1.76	205.08
Landoltia_punctata_GLEAN_10001647	30.34	30.91	30.84	28.11	32.55	31.69	25.41	21.42	27.1	25.23	29.96	32.29	32.9	30.28	25.57	25.56	20.92	25.18	20.62	20.72	28.36	35.78	26.96	26.32	23.45	30.84	17.64	18.74	15.63	14.15	1570.94
Landoltia_punctata_GLEAN_10001648	22.59	18.79	37.38	37.92	41.33	42.88	30.26	34.07	27.45	24.29	36.69	34.59	32.34	30.96	33.57	29.82	28.4	29.51	29.52	25.31	30.42	29.17	26.97	28.6	26.29	21.23	26.68	25.87	22.94	23.38	1778.44
Landoltia_punctata_GLEAN_10001649	4.94	3.71	1.19	2.88	2.8	1.58	4.4	2.7	3.55	2.19	1.49	0.92	1.91	0.58	1.5	2.3	1.35	2.14	3.12	1.67	4.68	3.84	2.21	2.36	4.21	2.64	4.23	1.63	3.63	0.59	153.88
Landoltia_punctata_GLEAN_10001650	54.06	45.44	90.81	93.23	108.6	110.62	53.18	48.93	77.75	66.3	103.93	91.47	145.03	123.11	122.2	80.75	90.2	98.27	61.45	70.52	87.9	96.02	89.75	80.59	95.63	90.99	70.6	61.5	40.04	42.95	4983.64
Landoltia_punctata_GLEAN_10001651	32.85	31.12	45.96	47.67	56.84	59.4	44.03	36.58	50.53	44.63	37.45	37.19	42.54	45.56	44.02	30.25	46.09	43.7	41.22	32.64	40.69	41.44	34.14	35.81	40.5	39.35	43.4	46.03	44.74	40.87	2514.48
Landoltia_punctata_GLEAN_10001652	15.12	16.21	21.49	21.22	20.78	20.42	15.19	15.52	17.47	12.92	22.86	23.48	23.87	21.69	16.47	13.78	22.62	23.54	19.17	20.31	17.52	16.81	18.23	14.08	18.21	17.43	13.49	13.43	21.04	20.93	1110.6
Landoltia_punctata_GLEAN_10001653	4.19	2.98	5.72	5.54	5.52	6.25	2.88	3	4.24	4.63	8.7	8.08	6.66	6.15	3.66	3.72	3.16	2.45	2.63	2.28	3.24	2.85	4.16	3.39	3.54	3.04	1.87	2.91	2.18	2.34	243.92
Landoltia_punctata_GLEAN_10001654	26.32	26.49	30.76	33.38	35.63	35.54	32.87	32.44	31.42	27.88	33.86	33.21	29.81	33.35	29.14	25.3	30.98	30.51	27.15	27.78	28.44	28.23	28.31	27.35	27.89	22.63	29.49	29.47	24.94	28.69	1778.52
Landoltia_punctata_GLEAN_10001655	28.45	32.81	28.01	28.32	24.37	23.7	22.84	23.78	44.8	47.54	18.01	19.44	18.36	14.09	11.99	11.13	20.33	22.7	16.07	16.5	14.31	14.53	20.92	21.71	22.8	20.96	26.28	26.57	18.34	18.9	1357.12
Landoltia_punctata_GLEAN_10001656	16.91	16.96	14.29	16.18	14.5	13.66	14.73	13.91	12.96	14.75	13.59	11.31	9.91	12.01	11.03	9.39	12.15	10.52	10.64	10.86	14.07	11.61	11.69	9.76	10.53	11.21	10.6	11.13	11.33	12.34	749.06
Landoltia_punctata_GLEAN_10001657	5.39	4.49	7	9.33	11.7	10.21	10.17	8.91	6.77	7.25	5.65	7.63	6.59	6.81	7.37	5.2	7	7.96	6.39	7.08	6.54	5.44	9.82	9.54	7	9.49	12.3	11.17	8.11	9.03	474.68
Landoltia_punctata_GLEAN_10001658	0.28	0.75	0.95	0	0	0.51	0.27	0.54	0.26	0	0.48	0	0.77	1.16	0.48	0	0.43	0.29	0.46	0.54	0.25	0.24	0.76	0.71	0.4	1.18	0	0.22	0	0	23.86
Landoltia_punctata_GLEAN_10001659	13.63	12.15	17.82	19.27	14.78	15.45	10.75	11.29	13.48	14.99	16.56	15.23	16.79	16.01	15.53	10.78	10.6	10.43	8.62	9.22	12.81	11.69	11.85	10.82	12.19	9.31	8.71	7.6	7.72	9.33	750.82
Landoltia_punctata_GLEAN_10001660	1.85	1.41	45.77	31.52	41.94	41.05	5.47	5.08	28.27	19.38	71.02	64.52	33.61	33.5	5.55	5.41	22.95	22.09	0.39	0.55	13.15	11.81	6.99	6.03	31.87	29.1	15.82	12.22	1.35	1.82	1222.98
Landoltia_punctata_GLEAN_10001661	39.49	40.65	47.04	43.77	46.91	44.62	39.27	42.98	49.73	54.75	42.56	42.35	34.27	33.17	29.13	25.97	26.32	27.17	22.36	25.17	35.26	32.89	38.73	39.97	38.79	34.19	40.07	39.39	45.46	41.91	2288.68
Landoltia_punctata_GLEAN_10001662	0.27	0.02	0.14	0.1	0	0	1.01	0	36.86	51.25	0	2.05	1.01	0	0.45	0	0	0	0	0.29	0	0	0	0	0	0	0.82	2.4	0	0	193.34
Landoltia_punctata_GLEAN_10001663	47.78	43.7	103.19	99.26	71.63	73.61	73.13	69.51	85.58	68.99	73.82	68.91	40.56	34.74	21.31	26.12	42.47	38.67	20.01	23.11	30.75	23.55	41.68	42.07	47.76	50.79	28.13	33.58	35.04	35.1	2989.1
Landoltia_punctata_GLEAN_10001664	9.51	9.69	9.75	8.54	10.54	10.86	11.49	9.94	11.55	8.7	8.06	9.2	5.83	7.68	6.47	6.77	7.59	5.67	5.13	5.28	6.42	6.82	8.56	7.69	7.98	7.39	12.34	11.71	11.66	11.96	521.56
Landoltia_punctata_GLEAN_10001665	9.98	9.86	16.07	16.13	19.05	22.26	19.8	14.64	16.22	13.34	10.93	12.06	16.68	12.77	15.15	11.93	14.63	16.4	12.93	14.19	11.31	14.29	19.79	14.98	16.41	19.57	16.88	18.25	17.67	16.26	920.86
Landoltia_punctata_GLEAN_10001666	79.41	75.72	86.66	89.17	90.06	87.41	89.92	94.01	97.16	94.92	77.49	78.29	71.83	71.75	67.69	61.12	74.59	73.12	67.11	72.55	73.71	70.86	70.87	67.54	75.38	65.48	89.36	84.46	84.16	89.71	4743.02
Landoltia_punctata_GLEAN_10001667	2.98	2.62	6.28	1.52	4.44	4.44	1.43	4.28	3.18	3.48	1.26	3.03	5.82	2.85	3.8	0.46	5.34	3.53	3.2	4.23	3.52	7.5	3.12	4.57	3.15	3.31	2.75	0.76	3.55	4.13	209.06
Landoltia_punctata_GLEAN_10001668	122.74	115.5	165.86	166.42	178.07	186.26	153.95	159.63	173.77	165.45	157.58	166.08	160.67	161.59	163.48	140.65	162.23	171.9	158.89	152.12	141.54	146.74	158.7	152.26	156.17	167.66	179.89	162.39	125.83	146.28	9440.6
Landoltia_punctata_GLEAN_10001669	18.83	20.12	16.73	18.98	22.77	24.01	26.4	25.39	22.88	20.72	17.12	15.2	17.69	17.52	19.75	14.63	17.76	19	17.84	16.42	15.58	18.81	21.19	18.96	18.55	16.79	19.21	18.18	21.36	19.58	1155.94
Landoltia_punctata_GLEAN_10001670	33.54	35.98	30.66	26.79	25.96	27.37	39.44	30.92	75.01	95.08	19.37	19.89	20.41	20.18	21.87	24.65	24.78	25.48	24.05	26.67	26.2	24.49	28.07	25.26	29.03	37.07	25.85	29.22	21.91	25.45	1841.3
Landoltia_punctata_GLEAN_10001671	109.59	137.92	158.21	152.5	131.88	133.74	136.87	131.69	350.38	423.44	92.55	103.52	88.03	97.68	83.63	73.86	90.12	86.2	81.96	76.37	97.53	98.29	107.66	108.1	92.4	101.08	80.98	94.67	112.48	113.28	7493.22
Landoltia_punctata_GLEAN_10001672	0.24	0.41	0	0.24	0.23	0.63	0	0	0	0	0.8	0.2	0.42	0.96	0	0.22	0.18	0.48	0	0.22	0.42	0.2	0	0.39	0	0.2	0	0	0.37	0	13.62
Landoltia_punctata_GLEAN_10001673	49.92	45.62	62.84	58.23	56.21	53.21	63.7	62.3	73.5	77.2	37.2	49.64	49.5	44.17	47.85	43.39	49.81	55.24	50.09	55.06	53.13	58.79	65.11	60.15	61.5	65.87	59.4	63.18	63.16	66.66	3403.26
Landoltia_punctata_GLEAN_10001674	116.93	109.94	129.17	135.26	108.6	101.81	80.44	75.59	62.95	77.83	319.44	320.56	334.87	284.92	308.26	299.49	300.99	287.08	326.56	331.61	231.31	230.48	111.92	112.81	101.96	110.42	71.51	72.83	83.42	86.28	10650.5
Landoltia_punctata_GLEAN_10001675	51.68	56.34	52.66	53.43	77.01	79.93	82.61	78.53	28.86	31.11	46.81	44.78	50.76	72.13	52	48.37	43.43	46.27	44.55	38.52	68.07	78.29	74.55	75.2	59.66	72.31	72.21	63.21	71.34	58.61	3546.46
Landoltia_punctata_GLEAN_10001676	0	0	0	0.26	0	0.23	0	0	0	0	0	0	0	0	0	0.24	0	0	0	0	0	0	0	0.21	0	0	0	0	0	0	1.88
Landoltia_punctata_GLEAN_10001677	156.31	167.25	106.38	111.36	44.47	49.52	197.19	201.93	55.48	39.78	40.93	43.37	59.2	61.41	197.93	241.54	150.64	166.77	392.42	347.74	179.28	182.3	233.27	241.2	189.32	209.97	242.07	248.59	201.12	190.31	9898.1
Landoltia_punctata_GLEAN_10001678	31.76	39.98	28.04	27.81	28.56	26.63	29.47	28.76	33.99	35.24	22.47	23.28	30.29	25.96	26.35	23.08	26.82	24.5	24.16	24.79	32.79	29.64	31.76	30.52	29.21	25.53	32.29	30.75	41.46	37.83	1767.44
Landoltia_punctata_GLEAN_10001679	56.11	53.88	43.59	55.68	51.59	45.8	49.02	54.38	27.19	21.16	71.57	82.54	56.4	67.92	52.71	73.22	65.9	70.69	72.67	59.22	73.93	81.41	33.3	36.88	52.23	64.8	36.93	40.73	36.48	28.09	3232.04
Landoltia_punctata_GLEAN_10001680	0.6	0.79	0.89	1.23	1.8	1.21	1.45	1.59	0.55	0.35	1.54	1.97	2.18	1.85	2.56	1.27	4.16	2.6	2.91	1.85	1.2	1.14	1.49	1.26	0.53	1.76	2.64	1.16	1.44	1.13	94.2
Landoltia_punctata_GLEAN_10001682	13.97	11.66	17.14	14.34	13.04	13.52	14.43	17.09	12.84	8.47	17.19	15.41	10.18	11.63	7.62	9.37	16.11	16.67	7.75	6.83	9.92	11.56	11.46	11.53	9.87	9.46	12.03	12.2	6.92	7.8	716.02
Landoltia_punctata_GLEAN_10001683	12.6	8.34	18.83	13.12	13.53	14.7	11.84	9.34	12.22	10.4	11.33	12.53	7.87	7.16	4.15	4.55	17.34	9.64	5.58	5.34	11.13	15.72	11.51	6.44	9.76	13.89	11.85	10.47	5.09	8.54	629.62
Landoltia_punctata_GLEAN_10001684	68.35	58.12	106.62	105.84	111.9	110.4	66.92	71.07	85.42	86.9	119.31	109.9	140.46	135.97	141.57	106.39	102.64	103.92	89.09	88.41	101.51	110.85	99.67	96.61	100.79	104.03	62.57	54.38	53.75	60	5706.72
Landoltia_punctata_GLEAN_10001685	34.09	36.03	75.56	70.73	82.92	85.34	62.09	60.23	51.66	40.64	68.83	68.23	60.4	70	51.79	49.52	58.59	58.31	42.83	46.1	50.92	48.27	56.75	57.89	58.43	50.06	60.99	52.44	42.99	46.3	3397.86
Landoltia_punctata_GLEAN_10001686	17.98	19.23	13.32	14.87	20.54	19.37	20.95	18.09	6.99	6.76	15.85	15.6	17.37	17.86	18.67	18.23	16.65	15.68	14.42	16.33	18.84	18.48	18.23	17.05	17.79	14.85	14.74	16.37	17.22	17.89	992.44
Landoltia_punctata_GLEAN_10001687	0.27	0.7	0.45	0.27	1.06	0.48	0.51	0	0.49	0.62	0.68	0.46	0.48	0.87	0.45	0.74	0.41	0.27	1.71	1.01	0.24	1.34	1.43	1.33	1.68	1.11	1.23	0.2	0.42	1.11	44.04
Landoltia_punctata_GLEAN_10001688	0.27	0.7	0.45	0.27	1.06	0.48	0.51	0	0.49	0.62	0.68	0.46	0.48	0.87	0.45	0.74	0.41	0.27	1.71	1.01	0.24	1.34	1.43	1.33	1.68	1.11	1.23	0.2	0.42	1.11	44.04
Landoltia_punctata_GLEAN_10001689	3.85	2.56	4.03	5.36	5.33	5.11	3.02	4.02	1.39	1.27	6.23	3.66	5.15	6.3	8.13	2.18	7.24	7.68	6	6.72	5.57	5.57	5.02	4.39	5.66	4.07	4.52	4.13	3.24	5.23	285.26
Landoltia_punctata_GLEAN_10001690	1.52	1.33	2.55	1.29	0.75	1.13	0.97	1.21	2.31	1.38	1.71	1.54	1.37	1.03	1.72	0.94	2.32	1.79	1.22	0.72	1.79	1.27	0.91	1.9	3.02	3.99	3.26	4.66	0.6	0.84	102.08
Landoltia_punctata_GLEAN_10001691	0	0.26	0	0	0	0	0.29	0	0	0	0	0	0	0	0	0	0	0	0.24	0.28	0.27	0	0	0	0	0	0	0.23	0	0	3.14
Landoltia_punctata_GLEAN_10001692	145.52	125.92	30.23	36.03	29.12	30.98	218.4	224.32	50.03	35.87	24.07	23.71	74.95	69.87	264.09	289.2	194.09	181.44	803.79	649.54	203.16	201.56	339.17	363.9	233.89	264.53	668.74	680.33	336.24	318.53	14222.4
Landoltia_punctata_GLEAN_10001694	0.19	0.17	0.16	0	0.19	0.17	0.18	0.36	0.52	0.44	0	0.17	0	0	0	0	0	0	0.15	0.18	0	0.16	0.34	0.48	0.13	0.16	0.52	0.15	0.3	0.47	11.18
Landoltia_punctata_GLEAN_10001695	0.34	0.3	1.02	0.21	0.67	0.96	0.52	0.39	0.68	1.31	0.34	0.35	0.12	0.06	0	0.31	0.05	0	0.38	0	0.83	0.17	0.18	0.23	0.33	0.11	0.06	0.1	0.32	0.11	20.9
Landoltia_punctata_GLEAN_10001696	23.2	21.91	31.41	28.75	26.35	27.31	29.47	28.27	31.93	33.61	22.88	22.89	21.18	24.83	19.97	21.12	20.51	19.65	18.82	19.56	22.42	20.41	24.95	29.49	25.84	25.4	29.18	29.16	27.43	33.9	1523.6
Landoltia_punctata_GLEAN_10001697	2.29	1.78	1.11	1.56	2.98	2.32	2.78	2.33	1.95	1.98	2.41	2.87	2.61	3.29	2.46	1.89	2.96	2.78	2.57	2.74	2.29	2.43	2.78	2	3.04	1.48	3	2.58	4.83	5.78	155.74
Landoltia_punctata_GLEAN_10001699	0	0	0	0	0	0	0.77	0	0.33	0	0	0	0	0	0	0	0.05	0	1.78	0	0	0.45	0	0	0	0	0	0	0	0	6.76
Landoltia_punctata_GLEAN_10001700	16.87	12.6	22.76	22.82	24.08	27.28	20.43	19.28	19.1	16.3	26.3	22.15	24.36	24.18	23.22	18.7	12.84	16.38	10.24	10.27	17.29	16.13	19.04	19.34	15.71	16.75	13.98	13.35	9.1	13.51	1088.72
Landoltia_punctata_GLEAN_10001701	20.1	20.01	21.73	26.16	27.92	28.82	24.98	23.87	14.4	12.98	21.24	20.73	21.61	22.19	24.21	16.83	22.23	19.55	19.38	21.07	19.9	20.19	20.35	17.21	18.14	13.32	21.11	17.91	16.89	18.34	1226.74
Landoltia_punctata_GLEAN_10001703	0	0	0	0	0	0	0	0	0	0	0	0	0.07	0.13	0	0	0	0	0	0.08	0	0	0.07	0.07	0	0	0.07	0	0	0	0.98
Landoltia_punctata_GLEAN_10001704	29.92	32.03	29.38	29.39	25.07	24.26	27.68	25.38	40.08	42.76	25.81	27.07	24.27	27.79	25.49	23.37	29.35	28.74	26.09	26.31	25.3	27.59	28.2	26.27	25.55	20.56	24.59	25.62	30.82	34.99	1679.46
Landoltia_punctata_GLEAN_10001706	36.62	43.82	51.84	57.11	31.65	33.73	30.14	32.06	194.75	263.27	29.09	27.79	24.86	23.85	17.43	14.88	25.26	20.51	15.81	14.22	17.79	18.2	33.2	36.02	25.08	21.42	22.55	23.93	33.76	37.18	2515.64
Landoltia_punctata_GLEAN_10001707	19.86	15.12	21.21	21.4	25.82	30.35	43.5	34.89	32.44	32.61	26.91	30.7	22.25	25.57	29.1	19.64	30.12	34.92	32.47	36.27	26.37	22.21	25.28	30.15	30.1	24.71	37.72	34.78	27.8	28.55	1705.64
Landoltia_punctata_GLEAN_10001708	5.45	3.89	2.3	2.44	2.71	2.74	3.92	0.65	2.49	2.39	1.16	3.56	3.69	2.23	3.18	1.91	2.35	3.45	4.66	2.58	2.11	3.14	2.14	1.42	4.07	0.57	5.34	3.41	2.16	1.98	168.18
Landoltia_punctata_GLEAN_10001709	29.58	26.61	44.21	39.1	57.79	52.86	32.56	33.18	49.41	40.7	47.89	41.42	41.34	48.89	41.71	33.93	38.07	42.26	44.63	38.86	41.56	49.88	39.23	42.14	39.44	45.07	38.1	32.94	27.95	31.81	2426.24
Landoltia_punctata_GLEAN_10001710	0.5	0.15	0.28	0.51	1.17	1.13	0.81	0.4	0.31	0.52	0.5	0.29	0.61	0.69	1.28	0.78	0.58	0.77	1.15	1.11	0.37	0.49	0.45	0.98	0.77	0.63	1.01	0.9	1.27	1.05	42.92
Landoltia_punctata_GLEAN_10001711	36.53	37.18	51.64	54.43	60.33	58.97	47.98	48.48	42.68	37.82	48.17	48.72	53.93	52.03	47.39	42.12	40.4	41.12	31.08	35.6	48.16	47.69	47.84	45.22	51.42	40.63	43.48	44.38	43.01	46.87	2750.6
Landoltia_punctata_GLEAN_10001712	21.45	16.3	19.79	22.05	28.7	31.08	28.03	27.04	50.69	32	18.58	17.83	24.18	21.97	22.66	18.36	28.24	18.99	25.27	25.2	25.13	24.48	27.31	27.73	30.36	28.78	26.06	22.83	41.54	46.97	1599.2
Landoltia_punctata_GLEAN_10001714	3.89	1.95	0.47	0.94	2.2	0.5	1.24	0.53	1.69	1.58	1.1	1.13	1.5	0.3	0.31	0.34	1.13	2.25	1.34	1.05	1.63	1.7	0.5	0.31	2.34	0.46	2.9	1.28	0.73	1.38	77.34
Landoltia_punctata_GLEAN_10001715	1.51	2.98	6.04	5.4	5.75	5.51	4.47	2.89	3.22	0.98	4.59	5.26	5.1	3.92	3.96	3.29	2.99	2.3	2.12	2.38	5.01	4.32	3.72	2.94	5.31	3.66	3.25	3.58	3.39	3.35	226.38
Landoltia_punctata_GLEAN_10001716	11.27	2.04	13.28	6.06	18.22	13.28	4.81	2.47	7.19	10.36	7.27	11.81	32.14	5.45	15.98	15.08	8.83	25.19	19.65	15.42	28.07	27.43	12.75	13.68	20.94	25.37	12.37	10.25	6.33	1.24	808.46
Landoltia_punctata_GLEAN_10001717	45.77	39.51	75.93	83.44	103.44	102.7	48.48	46.7	76.96	74.67	123.15	107.57	122.49	115.25	118.8	105.98	71.67	60.37	54.88	63.06	82.52	87.62	57.73	55.09	71.04	59.56	52.85	39.64	32.52	42.91	4444.6
Landoltia_punctata_GLEAN_10001718	13.23	9.05	15.37	17.03	17.05	14.42	7.1	8.88	16.14	14.96	14.55	13.89	19.9	19.02	19.74	11.31	10.37	10.27	7.41	9.4	12.33	14.49	12.83	14.6	14.03	12.4	8.72	7.56	6.3	9.32	763.34
Landoltia_punctata_GLEAN_10001719	34.95	35.51	40.64	41.57	52.39	48.52	48.46	46.06	44.04	41.41	44.22	40.78	47.32	43	46.02	41.81	34.73	34.08	45.62	40.69	41.53	46.18	49.16	51.38	42.05	46.2	42.22	43.19	38.92	40.99	2587.28
Landoltia_punctata_GLEAN_10001720	3.37	3.24	5.16	4.52	4.76	4.78	4.29	3.22	3.29	3.48	4.73	4.21	3.07	3.59	3.64	2.79	3.07	2.06	1.56	2.09	3.59	4.33	2.93	2.58	3.47	3.3	2.89	2.52	3.25	2.87	205.3
Landoltia_punctata_GLEAN_10001721	62.39	68.97	84.7	85.93	78.94	82.15	78.38	73.16	83.95	93.81	59.34	59.6	65.68	63.51	60.19	48.01	56.09	50.61	39.51	45.64	56.71	50.64	63.48	60.03	55.1	37.7	59.41	55.59	60.65	67.52	3814.78
Landoltia_punctata_GLEAN_10001723	0	0.04	0.02	0.02	0.04	0.02	0	0.04	0.05	0.02	0	0	0	0.02	0	0	0.01	0.03	0.06	0.04	0.02	0.06	0	0.02	0.03	0	0.04	0	0.08	0.03	1.38
Landoltia_punctata_GLEAN_10001724	21.27	17.82	26.21	27.71	48.06	50.71	20.47	19.92	22.96	18.63	64.03	68.4	58.52	57.74	53.75	44.65	29.42	34.56	30.03	30.02	37.72	41.4	24.31	22.62	29.94	30.04	24.22	22.09	11.5	13.14	2003.72
Landoltia_punctata_GLEAN_10001725	30.71	21.86	25.69	25.44	34.52	31.95	17.47	16.77	14.69	15.41	55.23	54.57	43.52	40.09	38.25	35.68	32.54	33.48	26.4	28.71	34.54	35.52	22.65	21.85	21.71	23.11	15.54	15.66	9.46	11.4	1668.84
Landoltia_punctata_GLEAN_10001726	1.58	1.27	4.5	5.1	10.1	10.69	3.03	3.72	2.38	2.06	12.17	9.48	9.43	9.13	9.4	9.04	4.35	6.23	3.91	4.56	5.97	6.62	6.51	6.96	5.31	4.12	4.77	3.55	1.42	1.85	338.42
Landoltia_punctata_GLEAN_10001727	26.11	15.78	24.94	19.81	17.16	24.27	29.78	26.99	39.35	42.53	26.91	31.31	16.21	21.66	23.37	22.36	17.3	17.51	28.34	20.66	39.29	39.3	18.96	22.4	28.01	34.01	28.94	33.89	29.36	21.1	1575.22
Landoltia_punctata_GLEAN_10001728	31.03	27.01	21.47	19.94	20.31	21.56	24.47	21.54	14.29	11.26	25.13	22.2	18.22	22.39	15.22	17.14	21.13	17.23	19.94	21.05	17.67	29.65	15.44	20.35	13.57	19.67	11.65	16.25	12.93	13.17	1165.76
Landoltia_punctata_GLEAN_10001729	29.37	28.75	40.53	40.5	54.11	56.45	38.05	38.53	16.2	15.02	64.18	62.9	61.84	58.21	58.57	61.01	42.98	47.8	50.1	44.99	51.1	51.05	48.99	46.89	38.48	33.8	40.76	38.36	22.11	24.44	2612.14
Landoltia_punctata_GLEAN_10001730	39.17	37.88	26.33	27.19	22.53	22.81	26.61	25.92	29.04	32.3	23.98	23.32	16.9	17.29	14.52	13.74	22.76	20.04	20.64	20.32	20.96	19.21	20.75	18.83	19.16	21.09	24.4	25.07	23.42	24.54	1401.44
Landoltia_punctata_GLEAN_10001731	0.2	0.44	0.09	0.1	0.3	0.63	0.48	0.29	0	0.16	0.51	0.44	0.64	0.91	0.94	0.57	0.23	0.1	0.16	0.76	0.45	0.59	0.27	0.34	0.71	0.25	0.28	0.39	0.16	0.42	23.62
Landoltia_punctata_GLEAN_10001733	23.71	18.18	9.29	10.05	16.23	15.78	1.96	1.36	8.79	7.78	37.85	37.91	48.14	45.98	33.53	45.24	39.77	32.95	94.1	93.68	67.9	90.85	73.98	72.61	48.4	57.91	20.89	30.18	34.97	34.5	2308.94
Landoltia_punctata_GLEAN_10001734	12.19	17.33	5.16	9.52	11.88	12.09	1.19	3.49	15.57	17.91	16.09	19.64	29.73	33.13	39.68	32.58	25.62	17.69	78.45	68.6	57.63	69.23	62.6	48.7	39.81	46.38	13.73	23.9	31.32	30.51	1782.7
Landoltia_punctata_GLEAN_10001735	15.13	14.41	12.72	19.07	32.57	33.18	6.09	8.39	20.59	24.88	10.63	8.15	18.93	21.72	27.08	33.29	11.99	10.36	67.12	57.11	43.05	51.66	41.91	39.72	31.75	36.2	8.34	18.82	22.84	22.06	1539.52
Landoltia_punctata_GLEAN_10001736	7.2	5.78	13.09	12.89	12.15	11.33	5.89	6.25	8.3	10.03	14.45	13.88	12.62	11.74	11.52	6.66	9.25	7.8	7.03	5.39	7.58	8.35	8.18	8.05	9.57	7.45	6.53	4.68	3.86	4.23	523.46
Landoltia_punctata_GLEAN_10001737	7.08	6.99	4.89	3.48	6.02	5.08	0.85	2.42	1.96	2.06	0	0.11	1.71	2.69	1.82	3.89	2.91	3.46	4.67	3.94	4.02	5.93	3.4	5.28	1.78	0.74	0.35	0.1	1.8	3.46	185.78
Landoltia_punctata_GLEAN_10001738	68.3	67.8	56.61	51.54	55.77	56.13	59.4	43.32	52.44	54.73	32.4	41.29	57.66	62.25	50.94	53.01	93.2	73.96	71	71.95	46.65	37.25	46.47	34.37	44.34	44.78	60.39	57.6	32.77	36.99	3230.62
Landoltia_punctata_GLEAN_10001739	0.57	0.75	0.12	0.44	0	0.13	0.27	0.14	0.26	0.22	0.12	0.62	0.26	0	0.24	0.27	0.33	0.58	0.46	0.27	0.25	0.36	0.77	0.48	0.2	0.12	0.53	0.22	0.34	0.48	19.6
Landoltia_punctata_GLEAN_10001740	1.13	0.62	0.59	1.15	1.68	1.64	1.35	1.21	0.9	0.33	0.72	2.09	0.89	1.85	0.96	0.79	0.86	1.14	0.91	0.67	1.12	0.95	1.77	0.71	1.19	1.06	0.78	0.43	1.79	0.23	63.02
Landoltia_punctata_GLEAN_10001741	0.22	0.38	0.18	0.67	0.36	0.91	0.49	0.14	0.27	0.34	0.55	0.69	0.98	0.48	1.05	0.61	0.17	0.81	0.17	0.27	0.38	0.55	0.26	0.3	0.92	0.54	0.4	0.67	0.75	0.54	30.1
Landoltia_punctata_GLEAN_10001742	3	3.82	3.67	4.91	5.95	4.14	8.71	6.78	7.97	6.15	2.46	2.06	4.83	2.6	3.55	4.23	1.67	3.77	5.18	4.03	6.42	5.86	5.86	6.22	5.55	6.64	7.45	6.77	12.31	9.05	323.22
Landoltia_punctata_GLEAN_10001743	14.3	14.05	17.84	18.98	17.86	17.84	18.3	18.65	17	15.53	19.71	20.1	18.66	18.88	18.59	15.69	16.21	13.99	17.1	17.2	19.62	16.76	19.11	18.14	16.68	11.54	18.18	16.94	19.3	21.74	1048.98
Landoltia_punctata_GLEAN_10001744	32.01	26.06	31.92	33.03	48.22	49.99	41.65	41.72	17.56	16.02	46.17	43.17	52.47	53.48	65.59	68.43	40.09	43.14	58.47	60.72	42.62	41.91	56.53	51.33	46.55	48.8	43.35	45.62	27.35	27.51	2602.96
Landoltia_punctata_GLEAN_10001746	9.04	7.13	6.63	8.96	6.02	7.38	8.79	6.79	6.61	7.13	6.46	5.39	6.98	7.4	6.58	5.41	6.83	4.71	8.19	7.8	7.19	8.87	6.82	8.63	7.89	6.54	8.33	9.03	7.98	8.04	439.1
Landoltia_punctata_GLEAN_10001747	22.12	19.19	27.46	27.96	29.46	31.37	20.65	19.98	20.29	18.08	28.24	26	28.12	29.2	30.12	22.45	22.06	21.38	20.45	19.33	22.78	23.97	22.96	22.65	22.77	18.06	19.06	17.38	17.14	19.77	1380.9
Landoltia_punctata_GLEAN_10001748	12.88	8.57	14.82	15.41	17.78	16.93	16.75	15.28	10.55	8.75	13.29	15.07	18.66	17.32	18.35	13.38	14.17	19.64	13.55	12.72	17.79	18.35	17.89	17.68	18.82	17.22	19.64	16.04	16.3	15.61	938.42
Landoltia_punctata_GLEAN_10001749	40.22	34.06	69.77	74.1	69.1	66.73	40.08	40.68	60.3	62.03	82.97	74.99	89.48	83.75	85.92	63.28	57.66	56.08	43.9	43.94	62.44	65.62	54.98	57.24	62.35	48.41	42.05	34.23	31.95	38.29	3473.2
Landoltia_punctata_GLEAN_10001750	65.7	92.86	86.92	73.26	31.04	34.39	23.27	19.41	68.4	97.97	15.47	20.63	13.89	9.48	9.7	6.18	20.64	11.44	13.68	16.49	9.28	11.67	22.23	22.92	9.95	8.64	11.53	12.48	94.76	92.46	2053.48
Landoltia_punctata_GLEAN_10001751	23.29	29.64	20.94	17.79	14.14	9.51	8.17	7	31.15	39.74	8.23	9.84	7.43	4.36	5.31	3.22	8.87	3.91	9.19	9.42	6.47	8.36	9.77	10.56	5.33	3.98	8.34	8.8	47.88	40.01	841.3
Landoltia_punctata_GLEAN_10001752	0	0	0	0	0.32	0.1	0	0	0	0.08	0.09	0	0.2	0	0.18	0	0.25	0.55	0	0	0.1	0.27	0	0	0.08	0	0.5	0.33	0	0.27	6.64
Landoltia_punctata_GLEAN_10001753	31.43	32.33	9.31	10.65	110.12	106.03	69.66	78.69	52.61	48.13	38.83	40.95	73.32	67.07	72.52	89.93	12.01	12.38	41.73	45.03	54.14	48.91	47.19	48.13	28.68	27.11	97.08	100.73	38.89	37.77	3142.72
Landoltia_punctata_GLEAN_10001754	31.92	38.62	116.33	115.81	76.87	83.11	50.22	37.98	99.98	94.13	78.56	83.24	60.17	61.39	39.36	34.96	77	89.97	28.77	31.04	45.16	44.48	42.17	35.55	61.88	63.73	36.51	37.16	21.46	21.96	3478.98
Landoltia_punctata_GLEAN_10001755	10.41	9.13	15.6	17.22	15.1	12.58	8.47	8.86	12.07	12.44	14.37	12.1	15.83	10.95	8.98	8.23	12.66	14.17	8.01	8.59	9.58	10.18	8.77	9.35	10.44	8.94	6.85	7.39	6.31	7.55	642.26
Landoltia_punctata_GLEAN_10001756	2.99	2.92	2.4	3.33	4.07	4.71	3.6	2.85	1.97	1.51	6.65	5.5	4.88	4.89	4.54	3.24	4.57	5.42	4.13	3.67	3.68	4.71	4.29	3.6	4.05	4.38	2.24	2.83	2.31	2.36	224.58
Landoltia_punctata_GLEAN_10001757	53.42	49.07	50.06	52.86	63.25	66.13	62.46	57.21	47.61	35.12	54.53	56.79	62.73	63.52	63.63	49.72	58.17	60.83	63.37	65.9	56.37	57.39	72.04	65.07	63.06	59.98	67.63	61.44	57.65	64.05	3522.12
Landoltia_punctata_GLEAN_10001758	10.6	7.39	8.92	9.34	8.84	9.9	10.62	7.83	11.45	8.61	3.67	2.51	4.12	6.31	7.97	7.41	6.83	5.37	4.45	5.91	5.75	7.26	7.12	8.65	8.46	12.21	12.65	9.25	13.36	14.2	493.92
Landoltia_punctata_GLEAN_10001759	59.48	72.18	49.45	48.01	34.21	35.62	43.27	39.92	62.91	68.33	40.57	39.43	23.94	29.25	21.69	22.46	33.37	28.06	21.03	22.98	27.7	27.02	29.57	29.53	31.16	23.88	25.16	28.7	34.7	34.71	2176.58
Landoltia_punctata_GLEAN_10001760	0.12	0.15	0.34	0.12	0.17	0.1	0.11	0.06	0	0.13	0.05	0	0.1	0.05	0.05	0.05	0.09	0.06	0.09	0.11	0.15	0.05	0.26	0.19	0.04	0.14	0.11	0.13	0.09	0.1	6.42
Landoltia_punctata_GLEAN_10001761	24.49	19.88	16.38	18.84	20.79	17.88	15.43	17.83	12.22	11.51	21.99	16.97	22.31	17.57	20.95	15.93	20.66	22.4	15.71	15.51	14.38	20.9	15.14	12.52	16.95	15.8	14.82	11.78	10.72	11.69	1019.9
Landoltia_punctata_GLEAN_10001762	0	0	0	0	1.71	0	0	0	0.46	0	0	2.53	0	1.78	0	0	0	0	0	1.81	0	0	0	0	0	0	0	0.86	0	0	18.3
Landoltia_punctata_GLEAN_10001764	16.37	9.8	12.43	14.67	25.76	21.76	9.57	12.22	17.52	14.9	16.58	18.06	21.58	19.6	27.8	13.02	14.68	20.22	20.2	9.05	21.87	34.11	15.37	19.68	21.88	26.54	12.14	11.05	11.07	15.25	1049.5
Landoltia_punctata_GLEAN_10001765	8.57	8.5	10.05	10.14	14.31	14.92	13.4	13.92	12.27	11.62	11.82	12.72	11.28	11.48	12.36	10.58	11.73	10.86	10.29	10.28	8.95	9.75	8.92	7.09	9.11	6.85	10.26	11.74	8.25	10.01	644.06
Landoltia_punctata_GLEAN_10001766	78.81	83.37	144.17	142.38	111.7	108.92	96.29	99.39	105.81	105.9	107.78	108.06	110.34	106.29	105.19	82.15	129.67	129.18	85.73	87.25	88.8	92.14	96.93	90.92	100.13	82.53	98.76	93.7	83.8	89.41	6091
Landoltia_punctata_GLEAN_10001767	24.05	23.08	17.85	16.99	15.64	16.91	16.2	14.29	11.52	9.23	17.46	15.86	16.25	14.34	14.14	10.6	18.79	18.56	12.13	16.18	16.41	15.26	13.46	12.71	13.85	9.22	11.3	10.74	16.18	15.96	910.32
Landoltia_punctata_GLEAN_10001768	14.28	12.35	11.07	13.46	8.43	10.98	6.48	6.05	8.22	9.6	16.28	15.6	13.76	12.56	10.82	5.01	11.07	9.62	6.93	7.03	9	9.95	8.38	6.03	8.94	6	6.59	6.55	5.36	7.6	568
Landoltia_punctata_GLEAN_10001769	21.66	23.62	17.91	18.76	16.36	14.39	14.12	13.5	11.12	9.99	16.82	19.33	17.47	14.67	11.6	10.05	20.04	13.69	17.8	18.59	17.71	18.72	15.82	11.73	10.94	8.03	12.36	12.51	18.16	15.15	925.24
Landoltia_punctata_GLEAN_10001770	11.77	9.55	8.4	7.92	8.66	6.83	3.88	4.56	7.87	6.53	10.79	10.63	8.7	8.28	7.13	6.73	7.64	7.22	6.43	5.95	7.14	7.98	4.57	4.33	6.37	6.43	3.76	4.41	4.99	5.99	422.88
Landoltia_punctata_GLEAN_10001771	1.49	1.11	1.38	3.2	1.41	1.34	0.79	0.86	1.16	2.5	0.63	0.59	0.81	0.67	0.38	0.49	1.26	1.14	0.96	0.85	0.66	0.75	1.67	2	0.37	0.68	0.28	0.23	0.36	0.87	61.78
Landoltia_punctata_GLEAN_10001772	0.74	0.81	0.23	0	0.73	0.25	0.44	0.62	0.34	0.43	0	0.24	0.33	0.08	0.16	0.43	0.35	0.28	0.45	0.17	0.33	0.08	0.17	0.15	0.06	0.15	0.51	0.71	0.88	0.61	21.46
Landoltia_punctata_GLEAN_10001773	107.04	99.61	93.64	98.64	113.87	114.8	85.13	82.45	66.58	66.93	140.84	135.45	127.87	138.2	141.76	125	122.07	108.7	110.99	114.15	111.64	115.15	94.5	85.71	86.31	70.46	70.01	65.3	56.57	61.68	6022.1
Landoltia_punctata_GLEAN_10001774	37.71	35.52	13.14	13.53	29.83	21.19	30.8	34.64	24.51	16.72	20.22	19.48	20.96	16.88	15.13	23.2	18.06	19.99	39.87	31.15	23.56	23.56	26.25	26.58	27.01	33.04	39.09	37.58	49.95	39.63	1617.56
Landoltia_punctata_GLEAN_10001776	14.33	14.53	13.01	14.72	12.85	14.42	15.3	14.93	15.63	14.85	10.34	9.84	10.83	9.74	10.49	9.77	12.15	12.92	10.4	10.71	11.55	10.76	12.2	11.92	9.74	9.45	14.25	12.17	13.86	14.32	743.96
Landoltia_punctata_GLEAN_10001777	55.77	45.79	41.77	43.13	48.66	41.48	60.56	62.72	47.28	34.2	42.89	41.15	43.82	45.34	44.12	56.1	37.65	37.58	39.86	35.26	45.16	45.79	59.19	59.41	60.67	72.57	57.96	63.72	72.42	69.07	3022.18
Landoltia_punctata_GLEAN_10001778	22.46	21.43	6.96	8.04	1.56	0.7	1.89	3.01	4.68	11.95	9.02	7.2	1.42	0.32	0.67	0	4.23	4.39	0	1.12	3.13	6.6	1.41	1.32	1.66	2.29	0.36	1.82	2.5	2.29	268.86
Landoltia_punctata_GLEAN_10001779	81.11	75.98	90.4	92.58	88.38	84.92	71.32	68.85	81.94	80.54	86.27	77.31	97.25	93.95	85.29	63.77	69.5	69.5	51.95	58.46	79.72	79.73	75.39	66.28	69.81	55.54	49.62	46.81	53.65	58.33	4408.3
Landoltia_punctata_GLEAN_10001780	30.61	22.12	27.81	27.53	33.47	31.81	21.99	15.86	26.14	26.95	27.88	31.92	44.22	33	41.22	32.17	23.76	25.14	19.5	18.85	34.32	36.26	28.5	26.47	31.64	32.27	18.02	12.95	13.25	14.78	1620.82
Landoltia_punctata_GLEAN_10001781	4.79	8.02	4.76	5.33	6.49	4.93	5.15	6.66	9.82	15.69	5.78	6.32	3.01	3.68	2.84	4.46	6.56	4.71	6.41	6.85	5.13	5.35	5.72	6.55	9.08	9.29	8.03	8.03	7.59	4.82	383.7
Landoltia_punctata_GLEAN_10001782	16.37	15.41	18.08	17.86	17.89	18.05	15.92	19.82	16.27	18.51	16.74	16.14	18.27	17.83	14.86	12.53	12.83	14	11.28	11.84	14.87	15.79	14.53	14.18	14.93	12.29	12.74	11.31	14.46	13.6	918.4
Landoltia_punctata_GLEAN_10001784	54.1	58.88	92.91	94.96	103.12	100.25	87.78	97.64	98.01	92.82	81.65	89.84	72	90.09	56.37	73.32	65.27	62.23	54.54	52.51	65.54	58.13	75.96	71.53	63.2	62.14	51.94	53.33	64.88	62.26	4414.4
Landoltia_punctata_GLEAN_10001785	38.49	35.95	38.94	41.47	55.18	60.69	39.4	40.14	25.28	25.89	81.46	75.54	65.71	66.59	67.11	66.73	42.72	44.61	54.5	50.96	57.35	60.5	53.62	53.08	47.48	49.16	40.75	39.62	23.9	26.09	2937.82
Landoltia_punctata_GLEAN_10001786	2.76	1.21	1.93	0.47	0.46	0	0	0.44	0.84	0.36	1.56	0.8	2.07	0.75	1.17	0.86	0.7	0.93	2.22	2.17	0.81	1.54	0	0.77	1.94	1.53	1.27	0.71	1.09	1.15	65.02
Landoltia_punctata_GLEAN_10001787	2.07	1.51	1.16	0.7	4.45	2.46	0.33	0.33	0.32	0.27	8.18	6.9	7.76	15.8	2.05	3.21	3.96	3.49	20.22	12.05	22.85	32.06	12.35	8.93	8.96	10.03	2.22	1.32	6.01	3.72	411.34
Landoltia_punctata_GLEAN_10001789	0.2	1.05	0	0	0	0	0	0	0	0	0.17	0	0	0	0	0.19	0	0	0	0	0	0	0	0	0	0	0	0	0	0	3.22
Landoltia_punctata_GLEAN_10001790	5.06	4.83	10.64	8.05	7.97	10.1	6.7	7.96	8.16	5.32	6.05	7.64	8.71	7.06	7.07	6.65	7.07	7.38	7.65	5.48	7.23	8.85	8.66	9.44	5.85	8.9	6.17	7.77	6.72	7.54	445.36
Landoltia_punctata_GLEAN_10001791	203.85	203.37	128.69	126.11	121.46	120.37	114.82	111.02	127.18	135.86	135.43	131.15	103.3	112.51	102.69	87.28	119.84	103.86	102.68	102.71	111.9	122.94	99.08	100.29	102.35	95.02	96.71	99.59	106.68	127.54	7112.56
Landoltia_punctata_GLEAN_10001792	4.92	5.41	6.45	6.9	9.68	9.91	4.15	4.19	5.05	5.07	11.17	10.43	10.17	8.71	6.5	4.68	3.62	5.49	2.96	3.19	4.92	5.21	4.45	5.32	5.35	4.67	3.3	2.37	2.64	2.85	339.46
Landoltia_punctata_GLEAN_10001793	5.34	4.76	10.18	10.34	22.57	23.59	5.9	5.07	7.42	6.91	16.88	16.29	20.17	17.98	15.57	12.59	9.53	9.7	9.34	8.76	10.65	12.17	9.03	7.32	8.41	6.53	8.7	7.92	4.84	5.25	639.42
Landoltia_punctata_GLEAN_10001795	2.73	3.19	6.38	3.72	4.52	3.25	2.91	3.05	159.78	248.34	1.67	2.24	2.6	1.61	1.29	1.13	1.51	1.23	0.97	0.72	1.07	1.91	2.45	3.29	1.17	1.01	0.98	1.63	0.6	0.38	934.66
Landoltia_punctata_GLEAN_10001796	139.03	121.13	103.41	100.77	65.78	65.68	57.33	48.78	98.26	111.52	88.9	95.75	61.05	78.33	65.5	54.16	114.61	85.02	59.66	54.17	51.76	53.1	53.8	46.28	35	43.02	40.34	39.91	31.34	31.72	4190.22
Landoltia_punctata_GLEAN_10001798	73.89	101.26	148.83	151.77	159.91	182.3	159.16	140.85	142.51	101.04	42	49.07	43.19	71.56	36.97	69.72	102.57	104.88	52.28	68.02	51.38	58.88	87.22	86.97	56.38	60.82	71.93	68.17	110.95	111.86	5532.68
Landoltia_punctata_GLEAN_10001799	10.27	11.25	10.55	12.79	15.46	16.73	11.4	13.94	5.52	4.15	10.6	10.29	11.87	13.92	14.3	9.84	13.54	10.35	10.13	10.33	11.22	10.7	10.11	9.88	12.31	10.37	13.24	11.85	12.73	13.18	685.64
Landoltia_punctata_GLEAN_10001800	1.98	3.98	1.62	2.66	4.34	4.97	1.58	1.41	2.75	1.85	5.48	4.64	4.55	3.71	1.64	1.53	2.39	1.78	1.37	0.96	2.61	2.85	1.63	1.8	2.71	1.46	1.57	1.74	1.3	1.13	147.98
Landoltia_punctata_GLEAN_10001802	0.47	0.14	0.26	0.95	0.31	0.28	0	0.45	0.14	0.12	0.13	0.14	0	0.13	0.4	0.15	0.48	0.79	0.75	0.73	0.41	0.65	0.42	1.17	0.33	0.39	0.14	0	0	0.26	21.18
Landoltia_punctata_GLEAN_10001803	14.53	13	11.24	8.02	11.6	13.07	11.68	13.52	4.58	3.44	10.98	8.12	8.58	8.12	6.75	6.04	9.48	10.05	10.81	7.7	8.24	7.98	7.74	9.1	8.35	6.12	5.07	6.11	8.09	6.69	529.6
Landoltia_punctata_GLEAN_10001804	22.99	19.19	17.95	18.02	15.15	13.14	17.11	16.7	11.94	14.87	17.3	16.96	10.44	7.98	6.87	6.68	8.45	7.64	11.96	7.29	12.19	12.78	11.36	9.98	12.79	17.42	10.68	12.86	13.11	12.83	789.26
Landoltia_punctata_GLEAN_10001805	47.27	45.8	36.82	32.88	32.63	34.67	39.01	38.58	53.97	48.22	29.62	29.56	32.68	26.72	27.82	29.71	34.11	36.64	39.65	39.03	35.85	41.34	41.65	42.7	32.05	37.45	42.65	40.55	49.48	47.66	2293.54
Landoltia_punctata_GLEAN_10001806	5.91	5.78	5.83	6.96	6.66	5.18	5.99	5.32	4.05	5.21	6.93	4.65	7.17	5.77	5.31	5.93	6.27	5.18	4.11	4.94	5.02	6.85	6.82	5.6	5.03	4.63	3.46	3.76	5.31	4.53	328.32
Landoltia_punctata_GLEAN_10001807	49.68	33.53	59.3	59.78	57.15	64.04	31.02	29.97	47.76	49.44	67.06	58.31	61.17	71.04	67.38	49.82	56.54	51.9	42.32	37.57	55.1	43.2	41.11	34.72	41.62	51.62	31.85	24.51	20.52	20.12	2818.3
Landoltia_punctata_GLEAN_10001808	0.36	2.82	0.3	0.36	0	0	0	0	0.33	0	0.6	0	0	0.29	0.3	0	0.55	0.36	0.29	0	1.26	0.3	0.32	0.6	0.25	0.3	1.64	1.37	0	1.19	27.58
Landoltia_punctata_GLEAN_10001809	0.09	0.04	0.12	0	0.09	0.33	0	0.17	0.13	0.18	0	0.24	0.08	0.15	0.16	0.04	0.21	0.05	0.04	0.13	0	0.08	0.08	0.04	0.19	0	0.04	0.03	0.07	0	5.56
Landoltia_punctata_GLEAN_10001810	234.26	189.4	210.48	241.83	322.24	321.29	194.07	182.6	155.42	145.39	229.14	236.45	314.71	251.79	337.21	228.51	225.62	266.45	193.01	199.5	270.9	323.85	221.18	210.22	290.6	345.54	219.38	165.63	147.27	138.6	14025.1
Landoltia_punctata_GLEAN_10001811	47.9	36.88	50.97	57.43	56.92	55.6	33.22	37.58	47.62	45.33	46.56	43.24	52.19	49.57	65.32	40.19	45.94	37.15	27.83	27.75	40.54	45.43	40.01	37.72	41.04	40.79	32.59	24.97	21.77	27.18	2514.46
Landoltia_punctata_GLEAN_10001812	5.78	8.57	8.44	8.41	9.37	8.88	4.81	4.79	8.24	7.14	7.35	8.73	8.73	7.3	4.91	5.31	5.47	5.17	4.23	3.85	4.88	6.48	5.94	6.32	5.31	6.43	3.99	4.77	4.31	4.59	377
Landoltia_punctata_GLEAN_10001813	0.59	0.99	1.53	1.37	1.8	2.25	1.32	0.68	1.91	1.2	1.57	1.92	1.56	1.71	0.37	0.62	3.02	2.79	0.76	0.71	0.66	0.89	0.32	0.3	0.91	0.72	0.11	0.36	0.62	0.2	67.52
Landoltia_punctata_GLEAN_10001814	31.85	32.27	47.72	70.88	152.01	148.97	241.62	234.29	131.1	105.52	12.82	17.4	29.4	24.9	23.59	39.33	32.19	45.43	50.1	56.88	33.15	34.82	70.11	70.27	79.61	79.68	138.83	120.94	126.6	138.41	4841.38
Landoltia_punctata_GLEAN_10001816	240.79	203.51	184.26	180.86	252.29	271.5	169.01	161.3	74.79	78.34	303.6	292.53	250.35	303.75	319.89	335.27	256.82	268.51	349.21	314.7	327.77	390.36	234.12	235.21	230.06	286.2	170.23	171.81	94.64	90.92	14085.2
Landoltia_punctata_GLEAN_10001817	20.24	23.33	11.23	8	9.8	11.66	20.53	25.18	20.35	22.37	5.9	8.13	15.77	13.59	25.13	33.46	19.89	19.05	84.66	51.95	23.67	20.12	26.73	35.84	18.81	21.61	31.71	28.22	38.53	32.08	1455.08
Landoltia_punctata_GLEAN_10001818	16.98	17.8	20.06	21.24	23.38	23.56	23.7	25.35	21.73	17.13	13.71	15.21	16.07	16.91	14.78	13.53	14.34	14.27	14.39	13.3	13.15	14.34	20.77	17.38	19.74	13.51	18.24	18.88	20.15	21.54	1070.28
Landoltia_punctata_GLEAN_10001819	25.93	25.21	25.54	28.18	23.85	24.66	31.87	31.99	53.88	69.72	25.39	24.55	18.15	20.6	14.01	19.21	10.25	9.09	13.13	13.5	16.94	13.31	26.9	30.24	27.51	32.41	22.57	21.45	29.83	25.89	1511.52
Landoltia_punctata_GLEAN_10001820	0	0	0	0	0	0	0	0	0	0	0	0	0	0	0	0	0	0	0	0	0	0	0	0	0	0.11	0	0	0	0	0.22
Landoltia_punctata_GLEAN_10001821	17.56	23.58	20.74	16.67	16.71	17.51	20.87	20.24	18.94	18.01	14.23	19.66	9.78	13.33	15.71	11.59	15.52	10.38	19.51	17.36	19.81	18.2	20.17	18.68	19.33	20.97	22.05	16.63	20.64	16.51	1061.78
Landoltia_punctata_GLEAN_10001822	0	0	0	0	0	0	0	0	0	0	0	0	0	0	0	0	0	0.18	0	0	0	0	0	0	0	0	0	0	0	0	0.36
Landoltia_punctata_GLEAN_10001825	0	0	0	0	0	0	0	0	0	0	0	0	0	0	0.87	0	0	0	0	0	0	0	0	0	0	0	0	0	0	0	1.74
Landoltia_punctata_GLEAN_10001826	15.67	12.98	19.67	17.64	18.02	20.33	16.34	16.65	18.76	20.21	13.91	14.28	17.92	15.16	16.89	14.26	14.39	17.76	11.79	11.39	14.73	15.42	21.83	22.54	15.64	17.57	23.38	19.97	22.66	23.96	1043.44
Landoltia_punctata_GLEAN_10001827	90.2	102.23	56.73	54.45	58.1	58.01	71.48	77.49	74.54	79.19	62.41	61.35	56.25	48.36	54.43	53.42	43.07	40.24	66.38	70.22	67.28	62.06	86.06	86.04	81.86	58.54	117.7	120.58	121.44	125.86	4411.94
Landoltia_punctata_GLEAN_10001828	20.7	16.92	20.96	24.18	21.66	21	14.73	14.68	21.49	21.37	27.7	23.3	29.44	23.22	19.64	15.36	16.61	15.42	12.07	11.27	17.3	18.94	16.61	15.41	19.05	15.48	13.12	12.23	9.28	12.06	1082.4
Landoltia_punctata_GLEAN_10001829	14.87	10.28	10.11	11.04	11.03	12.21	10.52	9.05	8.65	9.81	10.31	11.11	10.15	11.43	9.82	9.1	9.78	8.83	7.24	6.95	8.89	12.83	10.09	11.79	8.86	9.49	8.72	7.85	9.17	10.23	600.42
Landoltia_punctata_GLEAN_10001830	296.39	309.66	234.62	240.35	125.37	129.94	246.02	266.87	143.56	137.69	285.55	262.95	190.02	223.4	239.87	311.11	295.33	272.47	256.67	268.89	232.22	228.59	242.02	265.9	281.95	250.27	264.01	282.67	292.08	291.35	14735.6
Landoltia_punctata_GLEAN_10001831	255.47	232.67	188	198.62	240.19	253.6	175.16	198.15	212.85	198.82	247.31	243.03	128.33	139.04	138.81	143.66	140.22	123.93	165.61	170.8	139.91	146.46	205.8	240.54	174.64	218.82	144.74	151.57	186.49	199.49	11205.5
Landoltia_punctata_GLEAN_10001832	0	0.45	0	0	0	0	0	0	0	0	0	0	0	0.42	0	0	0	0	0	0	0	0	0.46	1.29	0	0	0	0	0	0	5.24
Landoltia_punctata_GLEAN_10001833	1.56	1.82	1.53	0.71	1.81	3.41	1.41	0.41	1.11	0.47	0.96	1.66	0.86	1.99	2.13	2.91	1.33	1.14	2.72	3.11	1.3	2.69	1.71	2.24	2.44	1.66	2	2.4	2.54	2.95	109.96
Landoltia_punctata_GLEAN_10001835	12.23	12.52	13.73	13.4	16.27	16.69	14.63	16.61	10.96	7.93	9.75	8.23	10.14	9.01	11.43	9.12	12.12	11.65	8.98	8.16	10.45	8.2	11.76	10.02	11.29	8.06	12.7	13.48	12.41	11.24	686.34
Landoltia_punctata_GLEAN_10001836	74.58	61.14	36.06	34.52	43.92	38.28	42.87	44.73	40.87	36.2	49.85	44.34	31.92	33.36	29.7	23.1	29.81	29.56	49.3	37.4	46.67	58.98	29.45	26.89	31.73	53.5	37.57	36.67	38.18	30.59	2403.48
Landoltia_punctata_GLEAN_10001842	0	0	0	0	0	0	0	0	0	0	0	0	0	0	0	0	0	0	0	0	0.32	0	0	0	0	0	0	0	0	0	0.64
Landoltia_punctata_GLEAN_10001868	0	0	0	0	0	0	0	0	0	0	0	0	0	0	0	0	0	0	0	0	0	0.37	0	0	0	0	0	0	0	0	0.74
Landoltia_punctata_GLEAN_10001871	0	0	0	0	0	0	0	0	0	0	0	0	0.24	0	0	0	0	0	0	0	0	0	0	0	0	0	0	0	0	0	0.48
Landoltia_punctata_GLEAN_10001884	4.28	6.18	3.49	3.02	4.59	5.61	3.39	4.3	1.54	1.56	2.99	2.96	3.29	3.38	2.34	4.1	1.55	2.45	3.76	1.74	4.66	4.45	3.43	4.79	3.63	5.66	3.11	0.97	4.01	2.36	207.18
Landoltia_punctata_GLEAN_10001885	8.96	8.71	7.36	8.25	5.41	5.17	5.3	3.61	2.85	2.51	3.58	3.92	3.58	2.54	3.63	3.08	3.11	3.72	3.99	1.95	4.18	3.28	1.86	2.29	1.43	1.6	1.57	2.68	2.76	3.15	232.06
Landoltia_punctata_GLEAN_10001886	0	0	0	0	0	0	0	0	0	0	0	0	0	0	0	0	0	0	0	0	0	0.2	0	0	0	0	0	0	0	0	0.4
Landoltia_punctata_GLEAN_10001891	0	0	0	0	0	0	0	0	0	0	0	0	0	0	0	0	0	0	0	0.07	0	0	0	0	0.05	0	0	0	0	0	0.24
Landoltia_punctata_GLEAN_10001900	0	0	0	0	0	0	0	0	0	0	0	0	0	0	0	0	0	0	0.25	0	0	0	0	0	0	0	0	0	0	0	0.5
Landoltia_punctata_GLEAN_10001907	0	0	0	0.18	0	0	0	0	0	0	0	0	0	0	0	0	0	0	0	0	0.22	0.06	0	0	0	0	0	0	0	0	0.92
Landoltia_punctata_GLEAN_10001911	0.19	0	0	0	0	0	0	0	0	0	0	0	0	0	0	0	0	0	0	0	0	0	0	0	0	0	0	0	0.15	0	0.68
Landoltia_punctata_GLEAN_10001914	12.71	15.01	13.37	14.47	17.18	18.34	14.41	12.87	15.43	12.61	8.56	5.65	5.47	4.54	3.54	5.96	4.03	3.79	5.67	4.97	5.74	4.84	4.33	6.73	5.66	6.85	4.85	5.5	9.54	9.57	524.38
Landoltia_punctata_GLEAN_10001915	20.19	20.9	15.24	13.75	11.41	12.04	14.55	17.65	10.02	7.89	17.65	16.06	12.04	10.3	7.3	8.93	9.27	10.89	12.21	10.25	9.75	10.04	10.64	12.97	15.08	16.04	11.7	12.85	21.24	20.18	798.06
Landoltia_punctata_GLEAN_10001916	0	0	0	0	0	0	0	0	0	0	0	0	0	0	0	0	0	0	0.08	0	0	0	0	0	0	0	0	0	0	0	0.16
Landoltia_punctata_GLEAN_10001917	189.64	184.05	82.32	80.97	82.05	80.19	49.11	48.05	46.67	46.58	155.21	139.43	103.34	104.89	68.44	71.14	71.68	72.04	57.25	45.36	91.47	104.7	75.57	62.44	85.71	102.95	59.57	75.54	42.2	42.26	5041.64
Landoltia_punctata_GLEAN_10001918	2.89	3.8	4.13	2.36	5.45	6.2	5.54	7.18	6.08	4.04	6.37	5.03	3.9	4.97	1.96	4.31	2.66	5.85	8.36	5.73	7.66	6.29	7.76	6.52	8.12	7.44	7.72	5.11	8.7	6	336.26
Landoltia_punctata_GLEAN_10001919	0.32	0.38	0.14	0.16	0.22	0.09	0.2	0.09	0.12	0.15	0.18	0.18	0.27	0.17	0.24	0.12	0.15	0.14	0.12	0.14	0.19	0.24	0.15	0.21	0.18	0.11	0.13	0.17	0.12	0.12	10.4
Landoltia_punctata_GLEAN_10001920	107.66	95.7	101.02	97.66	98.42	104.15	88.07	96.19	113.64	115.8	84.58	84.53	83.07	85.61	80.01	78.01	85.44	89.65	96.74	81.93	80.44	98.2	94.99	98.05	86.95	108.48	92.1	101.97	88.9	90.3	5616.52
Landoltia_punctata_GLEAN_10001921	10.41	9.75	6.38	7.02	3.21	3.05	7.05	5.06	26.34	31.92	2.39	2.61	1.54	1.73	1.5	1.15	4.19	3.4	1.23	2.05	1.61	1.03	0.95	0.93	1.61	2.25	1.95	2.26	3.82	3.42	303.62
Landoltia_punctata_GLEAN_10001922	4.49	4.41	3.06	3.52	3.64	4.14	3.34	3.92	3.32	2.57	2.53	2.47	2.36	2.21	3.27	2.31	3.97	2.95	3.12	3.67	2.57	1.81	3.35	2.88	1.97	1.94	2.78	2.96	3.48	3.88	185.78
Landoltia_punctata_GLEAN_10001923	3.61	3.68	5.96	6.32	5.06	5.35	5.25	5.27	9.31	9.11	3.16	2.77	2.48	2.57	4.22	2.89	4.55	4.38	3.17	3.25	2.55	2.91	3.91	3.26	3.61	2.15	4.46	5.22	4.98	6.13	263.08
Landoltia_punctata_GLEAN_10001924	36.6	39.7	11.35	6.88	2.39	3.44	2.31	0.92	47.99	62.55	10.2	14.67	3.04	3.55	4.5	0	5.9	9.27	6.19	6.37	6.81	10.49	6.9	7.24	4.4	4.8	1.78	1.85	3.82	2	655.82
Landoltia_punctata_GLEAN_10001925	2.72	3.9	0.69	1.6	3.68	3.54	2.53	4.49	15.3	13.79	3.35	3.52	2.67	4.86	1.82	2.46	2.46	2.17	4.37	7.55	1.53	1.24	2.88	2.27	3.3	2.4	11.63	11.85	1.76	1.57	255.8
Landoltia_punctata_GLEAN_10001926	0	0	0.04	0	0	0	0	0.3	0.17	0	0	0	0	0	0	0.25	0	0	0	0	0	0.22	0	0	0.41	0	0	0	0	0	2.78
Landoltia_punctata_GLEAN_10001927	0.67	0.34	0.46	0.49	0.38	0.26	0.64	0.24	0.23	0.45	0.16	0.42	0.17	0.71	0.33	0	0.81	0.68	0.62	0.54	0.51	0	0.17	0	0.17	0.56	0.18	0.59	0.84	0.32	23.88
Landoltia_punctata_GLEAN_10001928	22.64	22.49	26.24	25.62	31.61	32.11	19.17	19.57	20.91	17.93	33.11	33.42	30.15	31.93	23.72	25.53	23.02	23.54	20.31	19.33	23.78	20.88	22.75	22.98	20.39	20.61	17.2	16.56	17.56	16.5	1403.12
Landoltia_punctata_GLEAN_10001929	0	0	0	0	0	0	0	0	0	0	0.24	0.24	0	0	0	0	0	0	0	0.53	0	0.71	0	0	0	0	0	0	0	0.23	3.9
Landoltia_punctata_GLEAN_10001930	9.39	6.99	3.83	3.77	6.21	5.17	4.27	5.53	2.77	2.8	6.03	4.95	3.93	2.79	4.59	3.36	5.74	6.24	5.03	4.75	4.78	5.72	4.76	5.23	4.46	3.7	4.54	3.86	5.48	4.41	290.16
Landoltia_punctata_GLEAN_10001931	9.07	8.34	7.88	8.82	11.46	11.48	15.52	13.95	18.91	15.92	2.52	2.91	3.99	2.85	3.76	4.67	4.23	3.75	4.96	4.25	3.91	5.84	13.98	13.34	7.75	9.47	9.77	12.66	21.92	23.45	562.66
Landoltia_punctata_GLEAN_10001932	4.18	4.54	3.01	3.49	9.81	8.29	5.03	4.51	6.74	9.05	7.09	8.73	8.29	8.71	6.07	9.28	2.56	2.54	3.12	2.87	6.25	6.31	5.45	5.27	6.14	6.57	5.4	6.25	3.37	3.79	345.42
Landoltia_punctata_GLEAN_10001933	10.29	11.54	6.7	7.03	11.99	9.6	6.95	6.59	6.46	6.26	11.15	8.41	8.63	7.84	7.83	6.26	5.9	5.08	4.6	3.21	6.8	7.2	6.17	4.19	7.23	7.73	4.29	4.81	5.18	4.46	420.76
Landoltia_punctata_GLEAN_10001934	1.17	0.44	1.26	2.04	1.16	0.89	1.28	0.64	0.61	0.52	1.27	1.02	1.8	0.82	0.71	0.62	1.15	0.17	0.4	0.79	0.59	0.84	1.79	0.7	0.59	0.28	0.31	0.13	0.79	0.55	50.66
Landoltia_punctata_GLEAN_10001935	43.61	50.37	64.85	73.61	65.42	70.48	40.06	29.55	21.93	13.94	70.56	80.55	66.99	78.42	48.65	50.11	105.09	101.5	74.14	72.76	69.72	67.02	65.59	67.9	47.1	55	18.73	18.76	29.86	31.18	3386.9
Landoltia_punctata_GLEAN_10001936	44.29	25.69	1.76	1.78	2.42	2.18	6.69	5.67	1.28	0.81	12.41	6.68	9.74	7.99	9.77	12.68	0.53	0.71	8.96	5.27	6.16	5.55	4.06	4.66	6.13	9.56	11.57	13.94	15.2	8.4	505.08
Landoltia_punctata_GLEAN_10001937	52.54	51.43	43.4	40.17	38.4	38.97	45.83	50.33	58.85	68.67	29.49	28.59	30.04	31.66	34.41	29.36	36.91	41.54	53.57	43.39	41.21	45.63	51.65	60.98	52.17	57.75	60.48	67.2	84.58	75.28	2888.96
Landoltia_punctata_GLEAN_10001938	0	0	0	0	0	0	0	0	0	0	0	0	0	0	0	0	0	0	0	0.31	0	0	0	0	0	0	0	0	0	0	0.62
Landoltia_punctata_GLEAN_10001939	53.96	61.54	91.74	89.58	99.95	108.87	55.36	43.66	48.07	33.59	114.74	111.37	60.63	62.12	55.64	50.02	72.77	91.31	49.06	41.44	69.09	63.83	53.99	60.6	66.66	68.74	53.65	54.16	58.27	57.54	4003.9
Landoltia_punctata_GLEAN_10001940	168.29	194.22	178.48	171.82	197.83	181.21	155.85	141.53	145.24	125.04	149.13	164.71	174.69	170.7	110.83	93.39	188.39	218.07	88.37	124.02	150.81	153.74	125.94	98.33	126.54	97.59	137.18	123.48	94.72	107.02	8714.32
Landoltia_punctata_GLEAN_10001941	25.21	33.37	11.3	16.84	23.11	21.49	15.64	7.5	6.8	7.99	12.93	13.75	37.29	16.51	5.08	6.23	16.66	34.65	6.26	20.2	29.91	22.34	21.59	22.67	24.2	12.67	17.68	17.73	15.96	15.27	1077.66
Landoltia_punctata_GLEAN_10001942	251.66	251.94	246.04	238.97	350.95	345.82	231.92	226.1	178.79	161.23	525.68	505.11	293.14	365.01	254.67	278.03	271.69	250.32	242.69	258.95	272.88	264.29	225.84	236.68	215.44	208.35	213.39	213.47	141.55	151.83	15744.9
Landoltia_punctata_GLEAN_10001943	20.35	19.48	20.2	19.98	21.23	18.99	18.82	18.22	22.81	21.09	16.16	18.74	11.05	15.15	16.57	14.38	16.61	18.83	16.63	15.41	15.65	16.59	12.74	17.03	14.94	14.09	14.63	16.3	17.89	16.45	1034.02
Landoltia_punctata_GLEAN_10001944	16.28	18.99	20.32	19.66	19.22	20.4	19.4	20.88	22.32	21.52	20.05	20.29	16.99	18.24	15.9	13.82	17.87	16.75	13.94	15.22	16.57	15.18	15.14	14.83	13.96	11.12	15.34	16.26	17.66	18.88	1046
Landoltia_punctata_GLEAN_10001945	2.8	2.59	1.75	2.57	7.07	7.71	4.28	2.75	0.39	0.67	3.41	5.63	5.96	5.06	6.23	3.82	4.35	5.39	4.22	6.25	4.07	4.34	3.93	3.48	4.75	3.58	4.11	3.54	3.19	2.93	241.64
Landoltia_punctata_GLEAN_10001946	33.06	31	26.08	26.81	34.38	36.76	59.92	68.49	30.88	27.43	22.92	20.73	20.76	24.07	38.1	38.22	26.97	27.47	50.07	46.62	26.06	27.09	30.63	38.98	34.74	39.96	67.07	62.81	57.78	53.79	2259.3
Landoltia_punctata_GLEAN_10001947	5.46	4.64	4.45	4.02	5.81	6.29	6.42	5.33	8.49	7.62	3.53	2.84	4.66	4.05	3.78	4.14	5	6.61	4.66	5	5.97	6.74	5.68	6.35	7.12	5.99	6.59	6.4	8.61	7.53	339.56
Landoltia_punctata_GLEAN_10001948	7.05	6.89	5.79	8.45	12.84	9.95	9.88	8.08	9.71	7.6	6.83	5.92	9.56	8.17	6.37	7.73	8.99	8.68	13.25	14.17	9.37	11.35	11.89	10.3	9.23	6.87	10.22	11.36	19.81	20.16	592.94
Landoltia_punctata_GLEAN_10001952	0	0	0	0	0	0	0	0	0	0	0	0	0	0	0	0	0	0	0	0	0	0.1	0	0	0	0	0	0	0	0	0.2
Landoltia_punctata_GLEAN_10001961	50.87	56.94	43.55	47.06	38.91	36.24	44.88	45.76	47.8	48.61	39.1	38.06	26.47	28.55	24.73	25.61	26.9	24.78	18.52	18.38	33.42	32.7	32.06	32.55	29.15	25.53	30.04	30.5	35.72	35.66	2098.1
Landoltia_punctata_GLEAN_10001962	45.81	31.69	61.04	69.93	79.58	80.38	40.15	40.4	52.65	54.56	93.14	83.27	106.95	95.56	110.83	66.19	68.88	78.07	59.74	59.54	72.59	82.64	57.65	48.88	66.31	60.59	40.15	34.8	25.5	31.1	3797.14
Landoltia_punctata_GLEAN_10001963	3.46	3.28	5.98	4	3.26	4.48	2.97	3.75	5	5.03	1.85	2.3	3.69	2.46	1.39	0.85	1.26	1.75	1.02	0.77	1.61	1.45	9.79	9.36	8	7.87	4.79	4.2	2.96	2.19	221.54
Landoltia_punctata_GLEAN_10001964	7.52	7.54	9.08	9.78	10.27	10.91	6.43	6.09	8.06	7.28	9.28	9.83	8.87	8.99	9.04	7.21	5.66	4.72	5.08	5	7.41	7.47	6.87	7.77	6.36	4.2	4.35	4.52	4.8	6.28	433.34
Landoltia_punctata_GLEAN_10001965	0.83	1.24	3.1	2.26	2.59	2.72	1.89	2.03	1.4	1.36	1.64	1.71	1.19	1.06	0.68	1.14	0.59	0.96	0.89	0.52	1.41	1.23	2.53	2.1	1.9	1.68	1.39	1.49	1.56	1.56	93.3
Landoltia_punctata_GLEAN_10001966	1.79	1.24	7.39	5.68	4.82	6.24	4.48	5.46	3.84	1.94	2	2.3	1.19	1.51	2	1.94	1.05	1.53	1.06	0.98	1.96	1.23	4.56	5.05	2.52	2.78	1.35	1.16	1.46	1.29	163.6
Landoltia_punctata_GLEAN_10001967	0.27	0.04	0.41	0.27	0.58	0.8	0.51	0.26	0.2	0.42	0.34	0.27	0.48	0.33	0.38	0.54	0.14	0.18	0.72	0.97	0.75	0.45	0.52	0.93	0.22	0.3	0.53	0.14	0.28	0.3	25.06
Landoltia_punctata_GLEAN_10001968	0	0	0	0	0	0.07	0	0	0.07	0	0	0.07	0.07	0.07	0	0	0	0	0	0	0	0	0.15	0	0.06	0	0	0	0	0.07	1.26
Landoltia_punctata_GLEAN_10001969	28.38	32.78	29.32	35.33	29.43	29.06	32.42	31.44	41.98	44.05	21.12	24.39	19.23	25.12	18.32	19.25	25.01	27.11	15.2	16.78	20.8	25.8	20.04	22.65	23.02	23.01	31.15	29.08	32.36	33.25	1613.76
Landoltia_punctata_GLEAN_10001970	13.13	12.27	10.68	12.74	16.66	15.19	15.07	13.17	15.15	13.55	6.38	11.61	14.15	9.33	8.22	10.23	8.74	7.63	6.57	7.72	11.03	13.16	15.61	9.71	14.82	12.34	13.49	14.22	17.56	15.37	731
Landoltia_punctata_GLEAN_10001971	0	0.25	0.25	0.29	0	0	0	0.27	0	0	0.26	0	0	0	0.22	0	0	0	0	0.3	0	0	0	0	0	0	0	0	0	0	3.68
Landoltia_punctata_GLEAN_10001972	221.75	254.07	312.29	295.63	247.02	246.2	216.01	208.94	352.95	411.54	260.46	262.23	292.47	293.74	242.76	194.12	290.53	286.97	182.79	206.54	261.39	247.41	211.76	207.1	202.79	195.06	136.76	128.64	122.88	138.36	14262.3
Landoltia_punctata_GLEAN_10001973	4.22	6.4	4.53	5.49	6.48	12.7	10.68	14.32	22.12	17.62	4.56	4.34	4.15	3.14	7.17	6.44	3.83	5.84	4.94	9.43	4.75	5.47	5.5	6.1	8.9	14.04	13.1	11.81	11.57	11.8	502.88
Landoltia_punctata_GLEAN_10001974	3.86	4.87	6.73	6.14	7.32	6.99	3.54	3.15	3.53	3.04	5.48	5.28	6.08	6.08	5.73	4.18	4.56	3.45	3.14	3.32	4.31	4.8	6.04	5.59	4.94	3.96	3.29	3.27	3.42	4.33	280.84
Landoltia_punctata_GLEAN_10001975	116.12	91.95	131.15	133.44	161.95	162.21	125.54	124.55	138.99	143.79	136.37	130.62	142.95	150.68	156.21	135.32	143.13	139.2	141.77	151.2	138	161.4	133.87	122.75	128.68	156.02	137.62	116.22	95.92	96.84	8088.92
Landoltia_punctata_GLEAN_10001976	0.46	0.24	0.15	0.28	0.18	0.16	0.09	0.17	0.42	0.14	0.23	0.32	0.33	0.3	0.93	0.17	0.77	1.39	2.2	2.42	0.48	0.69	0.08	0.31	0.39	0.38	0.08	0.07	1.09	0.68	31.2
Landoltia_punctata_GLEAN_10001977	40.65	39.47	38.97	40.6	35.88	33.85	36.06	38.73	50.83	51.03	30.51	33.48	26.15	29.11	24.53	23.95	26.14	24.27	25.54	21.93	22.71	30.4	25.61	27.89	31.82	33.05	31.57	28.79	35.2	30.02	1937.48
Landoltia_punctata_GLEAN_10001978	51.94	56.82	64.75	62.64	60.14	63.62	62.99	62.23	101.29	105.26	39.28	42.35	49.01	54.6	54.09	49.19	63.64	51.16	52	61.78	50.7	47.56	61.91	62.33	55.76	40.03	62.25	65.51	72.29	81.26	3616.76
Landoltia_punctata_GLEAN_10001979	0	0.07	0	0	0	0	0	0	0	0	0	0	0	0	0	0	0.12	0	0	0	0	0	0	0	0	0	0	0	0	0.07	0.52
Landoltia_punctata_GLEAN_10001980	26.54	33.19	53.75	53.12	28.79	28.39	33.64	34.91	33.01	28.07	45.67	44.66	32.43	27.78	19.48	17.25	37.9	42.3	11.07	16.32	26.45	28.26	30.95	34.8	35.77	30.08	36.59	37.39	36.02	33.74	1956.64
Landoltia_punctata_GLEAN_10001981	35.79	24.22	46.12	46.33	41.18	43.09	29.16	26.29	40.93	36.93	42.14	39.71	43.06	46.32	46.17	32.9	35.96	33.68	22.88	19.94	30.37	35.11	32.61	31.4	34.06	42.14	20.83	19.13	15.8	18	2024.5
Landoltia_punctata_GLEAN_10001982	19.46	15.94	17.02	17.51	21.35	20.24	16.82	21.91	26.8	27.78	15.95	14.15	12.11	16.24	17.18	11.81	14.81	14.78	12.75	16.92	18.44	14.91	19.61	20.21	16.28	19.15	18.88	17.81	17.35	17.97	1064.28
Landoltia_punctata_GLEAN_10001983	45.99	29.38	62.11	61.78	70.59	73.84	29.25	32.64	47.68	50.63	75.8	76.04	101.07	78.12	65.75	56.85	50	47.06	31.1	37.6	54.47	53.34	49.96	45.94	46.74	55.54	29.13	25.5	20.29	22.18	3052.74
Landoltia_punctata_GLEAN_10001984	23.28	24.18	21.45	23.05	27.92	28.84	25.65	27.69	31.29	29.41	19.61	23.51	23.46	22.79	17.41	16.27	22.08	11.37	16.14	13.61	18.98	22.4	18.86	20.25	17.23	15.89	13.92	15.33	21.19	16.22	1258.56
Landoltia_punctata_GLEAN_10001985	41.83	43.7	31.92	34.63	42.77	42.64	34.05	35.46	35.93	34.9	33.21	33.28	36.06	30.44	24.6	23.66	28.73	27.21	26.83	23.48	30.63	33.71	32.17	31.77	29.02	31.86	26.7	24.45	25.46	25.2	1912.6
Landoltia_punctata_GLEAN_10001986	1.49	1.6	2.65	1.69	2.14	3.41	2.54	2.06	2.58	2.71	1.83	1.59	2.54	2.44	1.83	2.01	3.81	5.88	2.66	5.95	3.22	1.94	4.75	5.96	3.03	4.27	7.79	6.12	5.39	5.37	202.5
Landoltia_punctata_GLEAN_10001987	46.26	47.74	68.59	66.04	70.72	70.49	45.93	47.71	67.31	63.9	73.04	66.13	70.47	72.91	70.92	52.19	52.7	58.68	43.85	43.54	54.75	57.24	53.81	47.96	51.88	54.81	35.98	32.63	31.06	36.87	3312.22
Landoltia_punctata_GLEAN_10001988	0.49	0.21	0.82	0.25	0.49	0.66	0.94	0.23	0.45	0.57	0.41	0.21	0.44	0.2	0.21	0.23	0.19	0	0.39	0.92	0.65	0.41	0	0.61	0.34	0.2	0.23	0.19	0.58	0.61	24.26
Landoltia_punctata_GLEAN_10001989	102.68	101.12	115.35	118.27	154.9	147.06	110.86	124.52	116.24	120.6	153.78	147.09	145.94	149.15	139.7	144.08	122.28	116.6	131.92	119.79	117.9	120.21	101.53	102.51	116.67	110.13	103.15	106.52	71.37	77.6	7219.04
Landoltia_punctata_GLEAN_10001990	105.49	99.74	102.82	89.22	104.32	99.09	95.97	100.48	200.97	206.1	84.46	72.73	87.78	87.82	94.7	75.66	91.91	78.98	78.44	67.17	74.76	81.29	84.22	92.15	105.88	109.03	94.63	98.99	72.61	71.59	5818
Landoltia_punctata_GLEAN_10001991	12.39	11.65	14.51	15.72	14.54	14.6	13.43	16.23	14.21	15.08	11.2	12.77	10.68	13.19	10.9	10.46	10.7	10.26	11.43	9.42	12.18	11.32	11.63	12.61	12.85	10.13	11.73	12.5	13.99	15.79	756.2
Landoltia_punctata_GLEAN_10001992	137.55	165.23	222.67	309.39	443.66	398.05	244.41	229.13	295.29	245.96	150.38	159.83	280.5	175.93	134.25	160.71	61.81	127.77	20.44	51.1	485.61	454.37	333.72	264.36	131.88	92.96	11.15	22.69	1.9	1.57	11628.5
Landoltia_punctata_GLEAN_10001993	21.01	29.3	32.19	31.98	36.99	43.79	36.6	36.66	10.83	11.36	26.74	27.38	32.35	29.82	26.2	29.08	33.15	31.44	25.69	29.71	30.14	28.78	32.75	32.96	29.94	22.27	36.73	36.77	31.44	27.21	1782.52
Landoltia_punctata_GLEAN_10001994	33.56	39.6	62.33	59.79	68.15	77.72	44.38	44.5	44.47	31.91	17.22	16.39	30.23	23.48	46.36	53.09	59.42	78.34	168.09	170.89	79.06	68.15	122.44	141.2	93.88	78.87	55.68	62.63	93.9	91.88	4115.22
Landoltia_punctata_GLEAN_10001995	15.66	13.46	27.78	26.7	19.16	20.98	24.79	20.25	16.31	13.17	19.75	25.82	17.22	21.9	15.41	16.12	30.5	28.95	11.16	13.12	15.44	13.16	18.69	19.97	19.14	14.52	21.7	22.39	13.9	18.7	1151.64
Landoltia_punctata_GLEAN_10001996	0	0.21	0	0.08	0.32	0.07	0.08	0	0.15	0.06	0	0	0.22	0.07	0.28	0.15	0.12	0.08	0.07	0.15	0.07	0.2	0.22	0.14	0	0.14	0.3	0.31	0.45	0.07	8.02
Landoltia_punctata_GLEAN_10001997	0.21	0	0.18	0.44	0.21	0.38	0	0	0	0	0.18	0	0	0.09	0	0	0	0	0	0	0	0	0	0	0	0	0.2	0	0	0	3.78
Landoltia_punctata_GLEAN_10001998	0.56	0.07	0.2	0.33	0.32	0.43	0.39	0.15	0.15	0.88	0.2	0.07	0.14	0.46	0.27	0.3	0.55	0.49	0.78	0.91	0.5	0.47	0.58	0.2	0.4	0.67	0.96	0.56	1.02	0.94	27.9
Landoltia_punctata_GLEAN_10001999	32.73	28.95	37.83	43.16	44.06	50.32	33.82	38.41	40.97	47.3	35.47	33.73	40.62	42.77	40.67	34.43	42.08	37.14	37.57	29.45	30.29	32.83	36.73	34.85	29.71	44.94	32.62	27.85	29.28	26.6	2194.36
Landoltia_punctata_GLEAN_10002000	2.72	4.65	4.81	3.75	2.57	4.25	5.22	4.42	5.35	4.66	3.11	4.03	4.66	6.46	3.12	3.3	4.69	5.65	4.37	3.85	3.37	3.65	5.12	4.43	4.68	4.3	4.26	3.97	3.67	3.96	254.1
Landoltia_punctata_GLEAN_10002001	13.1	7.56	11.32	13.02	6.16	8.01	6.61	14.18	9.46	10.19	9.93	10.8	7.76	5.64	9.66	8.03	6.87	5.59	7.2	5.53	8.84	13.86	8.03	9.22	10.9	10.6	8.9	4.77	10.38	4.3	532.84
Landoltia_punctata_GLEAN_10002002	14.73	17.72	18.12	18.38	21.81	21.26	22.22	19.08	18.65	21.1	17.71	19.01	14.29	18.55	17.64	14.37	16.4	17.15	15.78	14.5	13.69	15.55	16.8	16.3	16.14	13.76	18.45	20.66	15.31	17.2	1044.66
Landoltia_punctata_GLEAN_10002003	52.47	46	49.43	39.32	50.02	57.15	38.06	36.57	41.93	40.18	43.17	38.42	40.56	40.1	41.89	27.05	42.52	33.74	36.9	41.29	43.56	44.48	37.78	28.06	42.53	39.18	40.08	32.22	37.74	31.23	2427.26
Landoltia_punctata_GLEAN_10002004	58.46	48.93	45.86	54.03	74.47	66.28	52.41	56.68	48.62	51.18	46.6	53.22	56.33	55.85	53.76	44.42	48.19	48.19	58.13	41.23	44.36	44	36.28	47.66	39	53.18	38.61	39.56	34.81	48.84	2978.28
Landoltia_punctata_GLEAN_10002005	1869.32	1866.37	1461.32	1426.8	2198.85	2155.71	1862.4	1916.51	556.28	469.37	2517.97	2351.6	2877.7	2737.83	3085.01	3677.77	1869.62	1972.61	3261.55	3199.64	3072.5	2936.3	2261.24	2390.69	2348.06	2404.82	2377.16	2431.3	1702.24	1538.64	133594
Landoltia_punctata_GLEAN_10002006	59.01	52.24	64.19	61.09	73.23	79.08	67.28	77.72	60.82	55.85	60.62	67.34	57.67	66.07	62.64	75.24	64.83	69.09	73.34	63.61	70.85	83.47	68.06	67.43	82.53	83.73	73.88	66.1	68.38	53.17	4057.12
Landoltia_punctata_GLEAN_10002007	58.16	57.65	59.76	46.24	62.96	58.54	58.6	66.48	57.02	50.14	58.57	51.34	60.36	60.7	43.3	56.75	53.92	62.54	73.79	66.06	58.84	70.24	68.12	74.28	69.87	74.23	70.29	76.92	64.45	54.77	3689.78
Landoltia_punctata_GLEAN_10002009	0	0.24	0.35	0	0.14	0.5	0.4	0.4	0	0.11	0.71	0.36	0.13	0.11	0.47	0	0	0	0.11	0	0	0	0.12	0.35	0.2	0.12	0.26	0	0	0	10.16
Landoltia_punctata_GLEAN_10002010	65.99	77.1	66.98	67.17	62.19	60.8	65.13	64.15	71.42	65.3	66.82	66.82	45.88	52.74	46.52	47.94	46.25	39.5	34.85	37.94	50.11	49.99	59.76	64.3	53.92	45.21	40.36	43.05	48.74	48.35	3310.56
Landoltia_punctata_GLEAN_10002011	391.27	429.26	300.55	287.17	228.09	220.84	244.39	261.1	303.79	315.95	252.89	250.68	159.86	181.41	146.71	131.87	213.44	189.77	171.97	165.92	200.09	217.62	205.35	228.7	176.19	168.09	158.31	172.07	188.86	216.51	13557.4
Landoltia_punctata_GLEAN_10002012	81.47	67.35	115.38	129.04	156.74	160.63	128.26	141.83	137.5	122.93	119.51	129.89	113.03	142.25	130.41	114.68	134.02	117.63	103.51	102.22	105.44	115.15	111.21	103.26	124.35	108.47	116.68	108.39	85.64	84.15	7022.04
Landoltia_punctata_GLEAN_10002013	0.25	0.04	0.04	0.15	0.2	0.09	0.19	0.05	0	0.04	0.04	0	0.09	0.08	0.21	0.09	0.08	0.25	0.43	0	0.17	0.16	0.18	0.25	0.21	0.16	0	0.11	0	0.16	7.44
Landoltia_punctata_GLEAN_10002015	0	0	0	0.46	0	0	0	0	0	0	0	0	0	0	0	0	0	0	0	0	0.89	0	0	0	0	0	0	0	0.45	0	3.6
Landoltia_punctata_GLEAN_10002016	13.74	16.6	10.32	8.56	7.36	6.78	7.26	9.71	14.3	16.89	4.7	5.74	6.98	6.94	6.07	6.11	7.82	8.11	6.95	7.02	10.81	11.48	10.41	10.98	10.17	11.33	7.67	6.57	9.37	9.24	551.98
Landoltia_punctata_GLEAN_10002018	6.68	12.2	6.57	4.79	2.86	1.96	3.1	3.58	3.67	4.6	6.3	6.16	3.65	3.99	4.44	5.72	5.38	5.26	4.3	3.43	3.25	3.93	2.55	4.49	2.69	3.21	1.72	2.29	2.34	2.96	256.14
Landoltia_punctata_GLEAN_10002019	425.96	364.51	563.75	561.09	572.43	574.75	403.69	410.83	315.07	308.56	856.16	780.11	1175.31	953.48	1150.63	1212.91	741.25	745.25	666.47	741.45	792.35	646.51	676.95	702.29	674.31	667.04	418.89	432.52	313.23	326.09	38347.7
Landoltia_punctata_GLEAN_10002020	61.72	49.59	42.01	32.45	26.33	14.92	47.98	28.09	28.55	9.14	67.84	129.83	88.95	104.23	171.76	108.26	94.23	76.08	129	111.52	188.33	197.27	82.85	93.02	114.71	166.75	120.77	140.13	153.33	153.64	5666.56
Landoltia_punctata_GLEAN_10002021	52.91	56.57	38.6	47.99	23.45	21.21	59.57	29.49	38.12	28.88	100.96	181.3	222.48	178.84	272.99	175.45	160.87	136.32	181.66	160.99	357.71	325.36	152.97	133.79	195.76	172.64	131.05	209.83	363.23	325.15	9072.28
Landoltia_punctata_GLEAN_10002023	0	0	0.17	0	0	0.09	0.09	0.19	0.18	0.15	0	0	0.09	0	0	0.05	0	0.05	0	0.05	0	0.04	0.13	0.08	0.07	0.08	0.05	0.04	0.16	0.37	4.26
Landoltia_punctata_GLEAN_10002024	21.19	16.13	29.91	26.64	25.72	22.29	18.75	14.46	7.4	6.37	39.42	39.98	30.63	33.42	31.16	29.89	32.77	27.22	24.99	23.47	29.88	30.26	23.2	20.68	16.72	15.85	12.25	14.58	6.11	8.32	1359.32
Landoltia_punctata_GLEAN_10002025	6.44	3.83	3.67	4.45	3.71	6.13	5.38	6.36	6.65	5.66	5.46	6.51	4.49	4.76	4.76	4.26	5.25	2.53	6.84	4.32	10.28	2.61	4.28	4.51	5.26	7.77	7.47	7.19	8.56	9.32	337.42
Landoltia_punctata_GLEAN_10002026	4.6	2.82	3.97	4.11	9.81	8.42	6.5	7.8	6.72	6.08	6.53	6.3	7.87	5.93	5.76	5.57	9.77	10.48	11.72	13.35	6.6	5.97	10.5	8.06	7.59	7.26	13.77	12.45	10.11	12.89	478.62
Landoltia_punctata_GLEAN_10002027	14.19	13.48	27.35	26.77	39.06	35.41	33.79	32.38	24.97	11.42	27.62	28.1	49.81	55.19	37.65	42.14	45.89	42.83	25.32	31.42	37.89	43.53	50.05	41.7	44.97	41.96	33.28	36.41	43.82	53.32	2143.44
Landoltia_punctata_GLEAN_10002028	9.3	9	17.06	18.05	13.14	14.48	12.75	12.84	18.24	18.32	12.64	10.67	10.06	10.99	9.65	8.06	8.51	7.19	8.09	8.6	9.19	11.19	11.97	12.03	11.61	10.94	9.94	11.46	11.66	11.69	698.64
Landoltia_punctata_GLEAN_10002029	15.07	12.86	21.56	23.38	26.33	22.62	15.51	17.48	19.11	22.03	22.56	21.77	25.16	20.89	22.18	15.92	17.63	18.83	13.48	13.19	20.87	22.55	21.23	18.04	19.41	19.7	16.39	15.91	12.5	14.19	1136.7
Landoltia_punctata_GLEAN_10002030	20.33	18.57	21.26	21.85	23.09	20.5	16.4	17.08	18.09	17.37	22.58	21.51	18.87	23.82	23.54	19.16	19.29	18.33	16.58	13.16	16.81	20	17.59	17.88	16.29	16.64	14.9	15.03	17.15	19.12	1125.58
Landoltia_punctata_GLEAN_10002031	0	0	0	0	0	0	0	0	0	0	0	0	0	0	0	0	0	0	0.11	0	0	0	0	0	0	0	0	0	0	0	0.22
Landoltia_punctata_GLEAN_10002032	9.03	6.3	2.92	5.44	6.67	7.45	9.77	8.86	2.12	3.24	7.46	9.07	6.47	5.5	5.51	3.89	3.19	1.64	2.6	3.72	7.57	6.6	7.26	6.19	6.67	5.2	3.84	2.67	4.04	3.27	328.32
Landoltia_punctata_GLEAN_10002033	1.03	0	0.87	0.52	0.51	0.46	0.49	1.48	0.47	0.4	0	0	0.46	0.42	0	0	0.39	1.56	2.48	0.49	2.73	1.72	0.92	1.72	2.17	3.85	1.42	0.4	0	0.85	55.62
Landoltia_punctata_GLEAN_10002034	7.43	4.93	3.55	2.05	4.19	3.59	7.32	5.96	8.27	9.06	19.24	22.03	7.24	12.39	10.92	14.45	9.85	4.27	37.79	23.23	18.29	22.55	19.64	17.29	11.72	19.2	14.07	20.85	16.43	12.85	781.3
Landoltia_punctata_GLEAN_10002035	26.12	23.82	30.76	28.86	27.91	33.01	26.2	23.83	34.66	34.74	25.78	31.46	27.19	26.98	24.41	19.07	23.8	23.8	18.68	21.43	19.57	22.55	23.96	26.08	26.63	26.07	24.22	21.3	19.69	22.42	1530
Landoltia_punctata_GLEAN_10002036	3.84	4.01	2.82	4.32	3.52	3.56	2.15	1.39	1.91	2.08	3.75	3.98	3.28	3.1	4.38	2.99	2.46	2.17	2.42	2.62	2.84	2.93	3.53	2.36	2.46	1.98	1.57	2.2	1.85	2.58	170.1
Landoltia_punctata_GLEAN_10002037	26.23	26.38	14.81	12.88	13.38	13.94	11.91	9.97	29.26	28.34	18.4	15.83	13.99	9.89	6.6	5.88	9.82	8.61	5.76	6.27	6.1	7.62	7.79	8.87	7.84	11.75	7.04	7.65	6.47	5.79	730.14
Landoltia_punctata_GLEAN_10002038	15.15	18.18	24.67	23.86	18.53	18.31	27.79	30.86	22.69	18.9	21.55	21.37	12.9	15.34	10.55	12.34	11.92	11.54	5.74	5.85	16.11	13.83	16.19	16.99	26.77	19.16	27.2	31.89	39.88	41.3	1194.72
Landoltia_punctata_GLEAN_10002039	0.06	0.05	0.1	0.13	0.06	0.06	0.06	0.12	0	0.05	0	0.11	0	0.05	0.05	0.11	0.09	0	0	0	0.05	0.05	0	0	0	0.05	0	0	0.1	0.1	2.9
Landoltia_punctata_GLEAN_10002040	36.31	35.05	15.66	21.87	64.06	65.5	27.5	23.37	7.53	8.28	42.62	43.2	56.57	44.15	46.14	25.83	40.79	37.43	56.37	46.46	36.39	44.97	40.21	27.92	40.88	30.17	40.61	33.97	22.01	28.5	2180.64
Landoltia_punctata_GLEAN_10002041	0	0	0	0	0	0	0	0	0.21	0	0	0	0	0	0	0	0	0	0	0	0	0	0	0	0	0	0	0	0	0	0.42
Landoltia_punctata_GLEAN_10002043	2.7	2.33	3.85	3.92	4.36	4.58	2.11	2.8	3.6	2.85	3.99	3.5	3.83	4.16	2.68	2.52	2.52	2.74	2.35	1.47	3.64	4.02	2.5	2.56	2.48	3.42	1.48	2	2.18	2.58	179.44
Landoltia_punctata_GLEAN_10002044	28.64	31.26	34.67	36.64	30.9	28.68	28.22	30.7	34.02	33.71	27.93	24.69	31.98	25.58	24.49	19.87	22.85	29.21	16.13	17.97	22.65	23	24.13	24.53	26.37	24.56	23.98	25.98	23.84	23.19	1600.74
Landoltia_punctata_GLEAN_10002045	209.04	214.8	117.98	114.5	17.96	19.94	219.65	223.3	258.59	289.61	16.56	18.15	25.1	21.01	81.75	95.3	128.52	142.6	261.54	276.18	121.82	124.02	212.16	258.21	222.81	281.45	406.53	406.16	613	551.96	11900.4
Landoltia_punctata_GLEAN_10002046	54.2	42.69	60.11	65.33	71.22	70.45	41.68	47.45	51.29	57.51	69.23	66.42	94.66	81.35	85.34	58.03	59.21	72.2	62.84	49.09	76.25	81.54	66.09	54.26	70.39	89.82	49.52	45.06	35.31	43.97	3745.02
Landoltia_punctata_GLEAN_10002047	12.73	11.49	16.56	14.82	16.4	17.1	14.72	15.24	15.1	14.37	12.39	12.73	12.19	12.21	12.73	10.1	13.18	8.92	8.77	8.45	11.16	10.73	13.16	11.46	11.6	9.04	10.29	11.18	13	13.51	750.66
Landoltia_punctata_GLEAN_10002048	3.54	3.77	6.06	4.26	4.89	4.4	3.52	3.02	4.97	5.31	5.57	3.63	6.26	4.76	4.08	3.89	4.84	4.99	3.35	2.63	3.91	5.82	5.77	4.22	5.06	6.83	3.84	3.89	2.3	1.57	261.9
Landoltia_punctata_GLEAN_10002049	39.92	54.96	22.4	26.4	22.71	20.11	27.55	21.52	34.45	41.1	23.81	36.57	53.32	50.58	54.59	46.59	57.26	54.04	43.15	57.77	77.36	73.95	54.57	59.31	61.59	54.97	44.35	56.1	98.05	108.13	2954.36
Landoltia_punctata_GLEAN_10002050	10.14	21.52	10.64	10.27	9.57	11.48	8.09	6.7	13.39	12.4	11.32	14.38	25.68	23.91	23.71	21.86	15.25	13.49	12.5	14.07	27.88	26.78	19.4	19.63	21.9	17.2	10.96	14.56	23.42	28.67	1001.54
Landoltia_punctata_GLEAN_10002051	0.21	0.37	2.5	1.95	0.84	0.57	0	0.41	25.5	42.73	0.54	0	0.57	0.17	0.36	0	0.16	0.64	0.68	2	0	0.18	0.19	1.24	1.04	0.58	0	0.49	0.67	0.19	169.56
Landoltia_punctata_GLEAN_10002052	0	0	0	0	0	0	0	0	2.85	0	0	0	0	0	0	0	0.4	0	0	0	0	0	0	0	0	0.31	0	0	0	0.41	7.94
Landoltia_punctata_GLEAN_10002053	5.91	5.56	8.67	8.39	7.94	6.76	5.39	4.27	7.05	6.45	5.8	5.64	4.09	4.66	4.65	2.96	4.03	4.31	2.03	2.45	4.01	4.95	4.58	2.89	4.86	3.53	3.85	4.21	3.77	5.87	299.06
Landoltia_punctata_GLEAN_10002054	10.25	6.08	54.57	45.11	44.29	48.89	9.57	12.45	34.45	32.21	80.42	80.53	29.83	35.38	9.18	14.59	36.3	27.23	5.56	4.45	15.06	16.94	7.44	10.53	21.22	24.29	12.51	10.97	1.76	2.07	1488.26
Landoltia_punctata_GLEAN_10002055	39.97	32.52	30.4	26.79	27.49	29.47	30.72	26.02	23.78	18.54	33.87	32.48	31.24	23.65	27.2	32.32	30.63	28.54	36.95	34.11	35.75	34.69	51.33	43.45	32.99	38.42	43.28	52.19	37.59	35.8	2004.36
Landoltia_punctata_GLEAN_10002056	92.11	100.72	68.1	59.81	58.05	59.17	54.95	59.65	65.6	67.93	68.4	75.46	64.45	63.72	60.93	57.04	75.35	73.42	70.23	73.21	72.68	79.68	71.2	79.92	63.03	64.99	71.1	72.45	101.44	114.67	4318.92
Landoltia_punctata_GLEAN_10002057	1.77	2.13	0.3	2.14	0.7	0.93	2.69	0.66	0.95	0.82	1.77	2.13	1.26	1.71	1.8	2.94	1.61	2.12	2	2.01	2.87	2.73	4.43	2.68	1.76	3.28	3.92	1.64	3.66	3.47	125.76
Landoltia_punctata_GLEAN_10002058	14.87	12.08	6.26	7.96	5.69	6.97	9.93	10.49	3.56	3.41	2.99	6.47	6.48	8.68	10.86	12.72	15.78	14.94	32.79	24.85	16.26	16.02	12.77	13.03	11.39	13.77	18.53	19.39	18.44	14.27	743.3
Landoltia_punctata_GLEAN_10002059	25.28	25.37	16.29	15.21	9.91	10.24	14.94	13.15	18.12	14.1	8.28	7.16	10.2	9.71	11.68	9.99	20.1	17.96	10.56	14.64	7.75	8.81	11.29	12.39	10.94	12.27	16.22	16.12	19.56	20.55	837.58
Landoltia_punctata_GLEAN_10002060	13.25	11.93	11.15	10.32	10.39	11.53	11.37	7.34	9.88	9.76	5.91	6.68	5.97	11.42	10.66	8.78	9.62	15.19	14.57	9.88	14.18	19.57	14.99	13.11	14.21	21.15	12.86	12.87	13.27	12.17	707.96
Landoltia_punctata_GLEAN_10002061	8.65	7.68	8.2	9.74	13.82	11.22	10.6	12.31	6.86	4.95	9.68	9.8	11.08	10.28	11.91	9.23	10.66	9.51	7.71	7.88	7.97	8.86	10.18	8.27	8.57	6.45	9.18	8.05	6.57	6.8	545.34
Landoltia_punctata_GLEAN_10002062	0	0.35	0	0	0	0	0	0	0	0	0	0	0	0	0	0	0.34	0	0	0	0	0	0.42	0	0	0	0	0.36	0.4	0	3.74
Landoltia_punctata_GLEAN_10002065	2.12	2.13	1.53	0.93	1.51	0.54	1.45	2.03	1.39	0.47	1.03	1.85	2.19	1.49	1.03	0.57	1.86	1.54	0.97	1.72	0.54	2.54	1.09	1.52	2.77	1.01	1.4	1.17	1.68	2.27	88.68
Landoltia_punctata_GLEAN_10002066	8.79	10.63	2.72	3.21	3.4	4.38	6.57	4.42	3.13	3.52	4.31	2.66	3.58	4.16	4.4	5.35	9	7.31	7.95	8.21	4.74	4.73	3.4	4.4	5.13	4	6.22	4.34	7.33	6.99	317.96
Landoltia_punctata_GLEAN_10002067	30.88	30.89	31.33	31.6	35.35	38.03	25.17	28.94	24.77	26.6	37.32	34.75	37.16	30.28	30.5	26.33	26.57	26.58	22.82	19.59	28.18	26.97	30.29	23.92	24.91	23.6	27.11	22.25	20.61	21.28	1689.16
Landoltia_punctata_GLEAN_10002068	1.42	2.49	1.11	1.35	2.42	1.18	1.65	2.52	1.86	1.18	1.38	1.85	2.19	1.58	1.81	1.13	0.86	0.62	0.9	1.82	0.9	2.21	1.82	1.44	1.57	2.87	1.59	1.33	1.93	1.1	96.16
Landoltia_punctata_GLEAN_10002069	0.13	0	0.22	0.27	0.26	0.06	0.06	0.13	0	0.05	0.17	0.17	0.42	0.22	0.11	0.37	0.05	0.07	0.11	0.12	0.06	0.06	0.12	0.11	0.23	0.05	0.12	0.1	0.1	0.05	7.98
Landoltia_punctata_GLEAN_10002070	1.62	2.96	2.84	4.59	6.34	5.02	4.11	3.69	3.79	5.3	4.05	4.83	3.54	5.23	3.22	3.14	4.2	4.41	3.84	2.85	2.79	4.12	2.64	2.76	3.36	3.21	3.95	4.21	3.06	3.15	225.64
Landoltia_punctata_GLEAN_10002071	9.42	9.84	13.64	14.85	15.4	15.97	6.38	7.82	12.16	10.77	15.61	13.26	15.97	14.85	16.47	11.1	9.02	11.79	6.45	6.41	11.02	12.42	10.05	6.6	12.17	11.4	7.28	6.07	5.38	6.33	651.8
Landoltia_punctata_GLEAN_10002072	10.6	10.12	19.21	16.66	23.93	22.45	21.89	25.17	10.08	9.9	18.47	18.67	21.4	23.92	23.08	24.53	25.67	25.8	21.56	21.63	15.71	17.11	16.76	16.85	19.88	17.68	21.42	22.33	18.56	20.37	1162.82
Landoltia_punctata_GLEAN_10002074	1.63	0.48	0	0	0	1.45	0	1.55	0	0	0.92	0	0.49	0.44	0	0	0.83	0.55	0.87	1.02	0	0	0.97	0.91	0.38	0.45	0.5	0.83	0	0.9	30.34
Landoltia_punctata_GLEAN_10002075	8.93	7.03	6.55	7.75	17.98	19.37	8.16	7.67	3.38	3.07	12.16	13.07	15.37	14.43	17.75	8.8	15.05	13.7	13.04	12.72	12.04	10.47	11.22	8.31	13.55	9.36	11.62	8.43	6.44	6.82	648.48
Landoltia_punctata_GLEAN_10002078	0.26	0.23	0	0.26	0.51	0	0.25	0	0.24	0.6	0.22	0	0	0.21	0	0	0	0.26	0	0	0	0	0	0	0.18	0.22	0	0.2	0	0.22	7.72
Landoltia_punctata_GLEAN_10002079	56.45	55.38	50	47.66	62.34	57.17	54.38	52.75	50.75	45.41	72.9	71.02	43.82	53.83	44.04	43.13	49.61	38.89	31.79	34.33	45.69	51.82	35.14	35.82	33.88	30.49	22.18	22.8	23.57	24.78	2683.64
Landoltia_punctata_GLEAN_10002080	23.54	17.89	23.77	18.69	6.49	8.18	3.26	3.25	5.74	8.54	8.2	5.01	5.89	3.64	2.89	1.71	11.82	10.33	8.19	6.67	25.89	20.81	29.75	19.23	10.84	9.56	2.89	4.42	3.32	3.69	628.2
Landoltia_punctata_GLEAN_10002081	0	0	0	0	0.26	0.12	0	0	0	0	0	0	0	0	0.22	0.12	0	0	0	0	0	0	0	0	0	0	0.24	0	0.21	0	2.34
Landoltia_punctata_GLEAN_10002082	7.65	3.7	4.66	4.58	0.26	0.12	0.51	1.26	0.96	2.26	1.79	1.38	0.24	0.43	0.22	0.12	1.21	1.87	1.48	0.75	4.2	2.43	2.36	1.54	1.48	1.97	0.24	1.01	0.21	0	101.78
Landoltia_punctata_GLEAN_10002084	1.57	0.46	1.32	1.33	2.34	4.44	2.76	2.75	10.52	6.15	2.88	2.05	0.94	3	1.33	0.73	1.4	1.59	1.47	2.22	2.31	1.97	2.58	1.75	0.74	1.3	1.45	0.8	1.04	0	130.38
Landoltia_punctata_GLEAN_10002085	12.89	9.46	11.29	10.92	14.19	15.04	14.3	15.51	6.89	7.3	10.18	11.06	13.03	10.33	11.24	10.46	14.44	14.04	16.91	14.08	12.32	13.29	12.49	12.01	13.8	13.41	18.51	17.72	16.12	15.59	777.64
Landoltia_punctata_GLEAN_10002086	2.48	2.01	2.01	2.81	11.65	10.65	4.04	2.72	0.42	0.64	6.91	5.42	10.32	7.88	8.87	4.53	6.46	5.94	6.19	6.15	5.18	5.53	4.68	4.44	6.5	5.64	6.08	5.14	3.85	4.26	318.8
Landoltia_punctata_GLEAN_10002087	0.58	0.66	0.93	0.95	1.9	2.03	0.84	0.72	0.9	0.59	1.33	1.87	2.04	2.19	1.83	1.08	1.56	1.83	1.45	1.92	1.39	1.46	1.41	0.78	1.27	0.97	1.07	1.16	0.55	0.72	75.96
Landoltia_punctata_GLEAN_10002088	0.53	0	0.22	0.54	1.06	0.24	0	0.25	0.97	0.21	0.68	0.46	0	0.22	0.23	0.5	0.82	1.08	1.5	1.76	0.71	0	0.95	0.22	0	0.44	0.49	0.2	0.21	0.44	29.86
Landoltia_punctata_GLEAN_10002089	124.4	151.02	133.55	110.26	73.94	73.03	43.7	40.89	166.8	186.67	72.91	77.01	40.07	37.81	19.59	22.14	55.66	56.43	27.45	27.62	36.93	39.8	72.08	93.88	63.43	69.21	62.99	52.66	51.31	54.82	4276.12
Landoltia_punctata_GLEAN_10002090	18.85	15.22	24.59	27.06	21.7	20.87	19.38	18.31	22.52	23.83	23.36	23.85	19.42	21.14	21.81	15.26	22.15	17.5	19.3	17.87	18.85	22.14	18.36	21.64	17.68	12.73	17.44	14.66	18.03	19.65	1190.34
Landoltia_punctata_GLEAN_10002091	0	0.05	0	0.06	0	0	0	0	0	0.05	0	0	0	0.1	0	0	0	0	0.05	0.06	0	0	0	0	0	0	0	0	0	0	0.74
Landoltia_punctata_GLEAN_10002092	9.24	8.74	12.13	12.95	15.54	14.69	14.52	14.97	15.07	14.67	16.48	15.3	12.55	13.35	11.3	10.32	11.6	10.3	9.78	10.06	11.85	10.69	11.21	8.55	10	6.76	11.79	9.54	8.85	8.71	703.02
Landoltia_punctata_GLEAN_10002093	0.23	0	0.15	0.48	0.06	0.1	0.17	0.06	0.16	0.18	0.1	0.26	0	0	0	0.05	0	0	0.14	0	0.1	0	0	0.05	0.04	0.1	0.05	0.14	0.05	0.05	5.44
Landoltia_punctata_GLEAN_10002094	0.99	1.56	1.33	1.58	3.83	3.59	2.78	3.09	2.99	2.05	1.62	2.44	2.47	3.48	2.38	3.17	2.8	2.97	4.5	3.64	3.93	3.54	1.98	1.52	1.34	1.7	1.09	1.67	7.81	8.24	172.16
Landoltia_punctata_GLEAN_10002095	14.67	14.03	21.7	22.34	23.21	23.7	19.48	16.8	28.42	26.62	17.42	18.39	20.16	18.59	19.43	14.22	15.5	15.45	14.92	13.46	15.02	15.76	19.67	16.97	15.32	16.12	11.99	12.3	13.93	11.36	1053.9
Landoltia_punctata_GLEAN_10002096	24.43	25.71	23.59	15.75	24.76	27.57	28.85	28.77	23.51	19.2	24.19	24.16	15.98	23.99	22.49	17.97	20.09	20.84	15.08	13.11	17.95	24.34	17.04	19.76	20.41	22.01	23.22	19.56	24.65	22.85	1303.66
Landoltia_punctata_GLEAN_10002097	23.04	16.26	24.83	14.91	24.82	19.08	17.51	16.92	25.68	28.84	11.9	13.69	13.16	19.54	17.18	19.64	19.8	22.77	22.57	16.98	18.62	27.77	23.9	18.77	24.67	29.18	18.12	24.18	27.16	26.37	1255.72
Landoltia_punctata_GLEAN_10002099	15.75	15.33	13.6	13.42	11.77	12.99	9.5	10.77	8.55	8.64	12.24	14.21	7.28	9.51	5.68	5.91	11.14	8.66	7.13	6.74	7.17	7.66	5.62	5.99	5.53	4.83	3.32	4.08	7.17	7.32	535.02
Landoltia_punctata_GLEAN_10002100	2.36	2.1	8.63	4.96	3.31	3.95	6.12	6.17	29.93	29.32	2	2.27	2.91	1.84	1.66	1.08	2.72	2.31	0.87	0.44	2.56	2.73	4.16	4.66	4.33	2.83	2.57	2.87	5.4	6.29	306.7
Landoltia_punctata_GLEAN_10002102	0.12	0.09	0.48	0.12	1.18	1.02	0.43	1.12	1.07	0.27	0.29	0.27	0.26	0.21	0.11	0.22	0.41	0.28	0.53	0.43	0.52	0.76	0.15	0.1	0.08	0.11	0.08	0.06	1.39	1.35	27.02
Landoltia_punctata_GLEAN_10002104	8.42	8.36	10.02	9.36	14.19	13.73	10.54	14.9	6.67	6.02	12.27	16.62	11.38	12.64	9.35	8.09	15.24	14.44	24.76	24.82	15.16	14.51	4.61	5.64	5.46	4.28	6.2	7.24	20.98	19.19	710.18
Landoltia_punctata_GLEAN_10002105	1.13	1.17	1.01	0.81	1.28	1.14	1.09	1.29	1.6	1.27	1.06	1.32	1.6	1.22	0.9	1.11	1.21	1.04	1.2	1.19	1.11	1.46	0.97	0.94	1.12	1.5	0.72	1.11	1.2	1.82	71.18
Landoltia_punctata_GLEAN_10002106	0.08	0	0.07	0.09	0	0	0	0	0.08	0	0	0	0.1	0	0	0	0	0.1	0	0	0	0.07	0	0	0.18	0	0	0	0.09	0	1.72
Landoltia_punctata_GLEAN_10002108	2.13	1.63	1.96	1.31	1.03	1.2	1.42	1.8	1.86	2.21	1.89	1.64	1.25	1.42	1.4	1.22	1.23	1.66	1.89	1.23	1.72	2.71	1.3	1.44	1.39	2.59	1.33	2.01	2.7	2.03	101.2
Landoltia_punctata_GLEAN_10002109	22.95	20.39	32.83	32.69	33.87	32.48	28.76	31.64	26.57	24.63	28.61	27.47	27.65	30.76	32.13	22.34	28.33	27.89	19.5	22.68	23.34	21.78	25.94	24.41	25.62	20.51	26.55	22.61	25.3	26.72	1593.9
Landoltia_punctata_GLEAN_10002110	269.52	216.9	374.32	388.65	387.25	409.99	238.94	235.64	318.43	308.95	421.97	408.39	433.38	452.8	487.44	406.87	351.42	308.96	292.41	283.3	352.7	282.21	280.64	268.25	299.16	282.64	212.27	190.25	186.65	212.95	19126.5
Landoltia_punctata_GLEAN_10002111	0.89	0.63	1	1.3	2.45	1.56	1.55	0.77	0.51	0.73	0.97	1.66	1.53	1.81	1.8	1.11	2.44	2.02	1.98	2.13	1.65	1.78	1.9	1.21	1.7	1.62	1.33	1.11	0.77	1.34	86.5
Landoltia_punctata_GLEAN_10002112	49.53	43.65	82.07	74.58	60.18	58.87	46.74	46.36	57.89	52.77	72.46	67.58	57.86	57.64	44.14	38.16	46.63	43.78	29.69	28.42	44.36	46.11	44.24	47.62	50.52	49.66	32.54	33.59	34.49	35.48	2955.22
Landoltia_punctata_GLEAN_10002113	26.69	31.39	41.59	43.17	38.85	43.2	36.46	34.58	47.61	46.8	38.25	38.85	34.69	37.96	33.28	28.74	28.99	28.23	23.83	23.74	31.68	31.79	37.04	34.81	36.28	30.51	33.9	33.03	25.42	29	2060.72
Landoltia_punctata_GLEAN_10002114	11.77	11.84	19.31	22.42	19.08	19.78	10.6	9.3	17.17	16.26	23.49	21.55	24.62	23.46	21.61	13.3	13.71	13.44	10.8	10.27	15.04	15.49	15.16	13.33	15.48	12.89	10.95	9.43	8.72	11.85	924.24
Landoltia_punctata_GLEAN_10002115	21.17	20.77	14.45	15.26	18.22	14.55	14.2	15	15.29	13.81	18.94	23.7	12	18.29	8.17	11.31	14.29	17.99	9.39	9.64	15.57	21.7	13.52	12.98	13.83	12.3	13.37	15.01	11.26	11.19	894.34
Landoltia_punctata_GLEAN_10002116	2.02	0.93	0.85	1.03	4.11	3.5	2.01	3.22	0.69	3.83	1.18	1.97	1.08	1.1	2.93	1.94	1.29	1.78	3.25	2.58	2.83	2.35	1.51	0.9	1.69	3.87	0.93	2.96	1.92	2.02	124.54
Landoltia_punctata_GLEAN_10002117	0.8	0.7	1.22	0.66	1.43	1.86	0.92	0.46	0.88	1.5	0.54	0.84	0.29	0.53	1.36	0.9	0.74	1.3	0.9	1.06	0.71	0.4	0.43	1.48	2.14	2.27	0.74	1.11	1.53	0.93	61.26
Landoltia_punctata_GLEAN_10002118	52.47	66.06	51.24	48.46	45.57	46.18	50.45	49.04	75.95	81.1	34.73	40.92	43.36	54.66	51.25	49.64	58.92	53.16	45.79	53.77	53.45	52.2	58.52	56.89	47.06	44.97	46.54	51.28	64.22	81.11	3217.92
Landoltia_punctata_GLEAN_10002119	9.37	8.55	13.08	11.58	11.26	9.48	9.23	10.85	12.29	12.85	7.84	7.94	7.67	7.47	6.91	5.86	6.05	7.37	6.74	8.15	6.76	8.26	11.6	9.79	10.14	8.92	10.34	9.38	12.71	10.04	556.96
Landoltia_punctata_GLEAN_10002120	10.55	12.13	12.22	8.65	3.35	3.94	4.56	3.55	7.43	6.52	4.91	4.66	10.2	6.65	9.18	6.36	17.48	17.34	10.28	13.22	4.81	5.72	11.3	9.68	11.42	11.06	13.78	12.16	12.26	13.5	557.74
Landoltia_punctata_GLEAN_10002121	0.41	0.45	0.09	0.21	0.1	0.27	0.2	0	0.37	0.08	0.26	0.09	0	0.17	0.26	0.29	0.63	0.1	0.25	0.19	0.18	0.43	0.18	0.34	0.22	0.08	0	0.08	0.65	1.1	15.36
Landoltia_punctata_GLEAN_10002122	124.94	107.66	110.49	98.98	62.21	43.94	104.61	61.25	118.75	106.72	138.64	190.85	119.15	105.82	134.04	94.26	123.22	133.79	223.81	192.13	261.13	265.94	160.55	164.5	212.34	226.9	257.33	313.04	467.99	421.8	10293.6
Landoltia_punctata_GLEAN_10002123	39.51	27.02	41.77	35.77	22.41	16.18	26.17	18.67	32.9	32.19	33.68	52.39	31.99	26.76	26.96	20.83	52.26	57.42	75.01	72.18	43.86	57.92	37.7	39.3	35.86	53.16	42.92	48.44	100.83	78.92	2561.96
Landoltia_punctata_GLEAN_10002124	39.68	34.88	28.83	30.7	51.5	55.01	34.48	31.82	11.96	13.63	78.87	75.8	69.17	70.27	78.8	70.99	53.72	54.44	53.82	54.53	65.34	65.88	36.5	31.74	35.2	36.82	28.13	33.92	16.22	17.44	2720.18
Landoltia_punctata_GLEAN_10002125	18.14	13.68	15.98	16.09	21.87	21.96	12.36	13.94	5.42	6.2	17.81	21.98	23.51	19.28	22.31	20.85	22.6	18.89	23.28	20.49	18.13	19.59	17.46	15.01	15.84	13.24	14.22	14.33	7.66	7.04	998.32
Landoltia_punctata_GLEAN_10002126	27.01	25.53	20.25	19.42	12.65	11.22	17.97	20.55	21.91	20.19	12.41	10.84	9	10.43	5.82	9.13	8.16	7.42	3.44	3.23	7.23	9.16	9.71	10.09	13.03	15.89	12.89	13.3	16.43	16.11	800.84
Landoltia_punctata_GLEAN_10002127	5.95	5.24	11.34	10.78	10.17	10.04	7.07	7.25	6.33	5.08	9.39	8.75	9.76	9.5	9.08	6.84	8.67	9.53	6.51	6.6	8.27	8.6	8.4	7.86	9.29	7.71	7.95	7.51	6.31	7.14	485.84
Landoltia_punctata_GLEAN_10002128	86.86	100.66	95.21	80.61	41.48	38.8	55.17	52.72	119.78	118.55	32.73	35.61	131.04	120	178.22	162.72	162.66	175.73	152.95	275.04	45.58	37.17	281.96	277.15	110.49	93.61	181.62	163.54	311.97	356.64	8152.54
Landoltia_punctata_GLEAN_10002129	18.84	18.19	24.02	28.42	26.5	29.21	24.5	24.81	21.75	23.28	27.7	24.57	19.36	23.65	22.84	18.91	20.83	20.61	25.54	19.87	23.19	23.36	22.38	25.64	21.91	23.72	23.82	22.67	19.33	24.7	1388.24
Landoltia_punctata_GLEAN_10002130	0	0.06	0.12	0	0	0	0	0	0	0	0	0	0	0	0.06	0	0	0	0	0.07	0	0	0.13	0	0	0	0.07	0.05	0	0	1.12
Landoltia_punctata_GLEAN_10002131	0.39	0.17	0.5	0.2	0.98	0.7	0.38	0.38	0	0.31	0	0.34	0.53	0.64	0.5	0.37	0.45	0.2	0.63	1.3	0.35	0.33	0.71	0.33	0.28	0.49	0.73	0.76	0	0.16	26.22
Landoltia_punctata_GLEAN_10002132	90.23	78.04	89.56	80.86	70.1	48.14	60.53	77.08	79.36	84.19	104.14	99.75	121.32	112.39	96.58	89.19	263.52	206.07	477.15	370.24	296.94	323.5	59.67	75.58	53.18	58.08	66.55	115.36	127.22	154.82	8058.68
Landoltia_punctata_GLEAN_10002133	125.74	127.4	75.87	71.29	71.33	57.6	50.81	60.59	30.39	33.05	137.33	149.83	153.01	161.69	105.7	95.59	274.9	226.53	446.13	335	350.09	433.57	61.01	67.83	32.62	48.4	67.01	101.89	101.12	112.51	8331.66
Landoltia_punctata_GLEAN_10002134	4.98	4.21	5.5	6.08	5.4	6.08	4.19	6.01	5.41	5.46	5.64	5.95	4.38	5.27	3.66	3.91	5.21	4.89	3.12	3.33	3.76	4.3	4.95	4.14	4.05	4.29	3.36	3.55	4.6	4.92	281.2
Landoltia_punctata_GLEAN_10002135	9.39	10.26	12.05	9.92	8.39	7.76	9.36	7.92	12.38	12.85	8.92	11.32	10.39	9.82	8.6	8.81	13.41	13.11	15.67	14.66	15.91	15.19	16.39	13.67	12.48	12.84	12.39	14.12	24.65	26.42	758.1
Landoltia_punctata_GLEAN_10002138	86	92.05	100.06	102.08	96.5	101.94	97.18	96.41	131.91	127.21	80.91	84.58	76.2	79.63	68.05	65.78	78.77	80.43	67.16	72.87	75.78	76.17	88.31	86.64	85.56	80.43	83.74	85.04	95.19	99.98	5285.12
Landoltia_punctata_GLEAN_10002139	258.76	312.06	172.63	171.97	118.31	120.55	125.06	117.01	754.98	842.65	89.27	111.83	74.87	89.84	53.43	55.11	143.98	98.97	71.87	89.28	53.82	55.48	92.33	97.59	65	61.47	50.46	59.53	82.46	87.93	9157
Landoltia_punctata_GLEAN_10002140	0.61	0.18	45.62	27.67	29.92	24.22	3.88	2.51	24.97	15.42	45.42	34.5	16.4	19.87	1.37	2.64	6.35	9.22	0.16	0	6.79	5.93	1.81	2.53	16.49	27.06	3.36	2.02	0.16	0.5	755.16
Landoltia_punctata_GLEAN_10002141	8.92	7.04	18.43	18.15	18.06	18.7	9.88	10.37	14.87	16.87	19.25	16.55	24.24	18.54	22.79	13.12	12.2	13	9.7	10.31	13.29	14.37	16.78	13.02	17.07	11.29	10.56	7.54	5.71	8.32	837.88
Landoltia_punctata_GLEAN_10002142	1.79	2	2.81	4.15	2.58	5.01	3.28	3.81	2.08	1.52	1.59	2.05	2.42	2.6	3.73	4.78	4.74	6.59	6.34	5.68	3.23	3.27	3.57	3.47	3.54	3.04	3.9	3.81	5.03	4.73	214.28
Landoltia_punctata_GLEAN_10002143	0	0.04	0	0	0	0	0	0	0	0	0	0	0	0	0	0	0	0	0	0	0	0	0	0	0	0	0	0	0	0	0.08
Landoltia_punctata_GLEAN_10002144	11.18	7.9	12.62	13.16	13.02	14.22	6.95	7.69	10.64	11.53	12.32	12.21	11.1	12.65	10.7	8.5	11.54	11.15	8.29	7.76	9.58	8.84	8.63	9.1	9.78	11.23	8.62	8.02	7.73	8.57	610.46
Landoltia_punctata_GLEAN_10002145	45.57	43.42	42.5	42.37	46	49.86	44.65	41	52.37	42.16	41.86	44.94	44.99	39.49	39.53	36.9	47.42	40.11	36.47	41.79	40.17	40.14	48.07	40.54	36.4	35.41	45.93	53.29	63.8	64.91	2664.12
Landoltia_punctata_GLEAN_10002146	6.87	6.3	11.52	9.29	10.27	9.79	8.14	9.71	11.44	10.16	9.66	7.6	8.92	8.56	8.52	7.79	7.88	5.9	5.37	6.02	7.55	6.79	8.15	7.86	7.31	6.23	8.79	7.57	8.64	9.82	496.84
Landoltia_punctata_GLEAN_10002147	43.87	43.32	78.64	73.65	83.89	87.25	58.44	63.18	59.68	57.66	106.05	102.74	96.86	90.04	87.83	79.23	73.92	72.22	50.09	45.82	67.83	67.93	58.85	50.64	66.96	67.23	47.18	45.44	32.75	35.56	3989.5
Landoltia_punctata_GLEAN_10002148	11.51	9.07	11.15	12.1	15.81	15.47	14.83	15.89	19.02	15.37	13.99	13.15	9.63	7.42	9.67	8.67	12.91	11.66	12.14	11.64	8.53	10.32	9.58	8.84	9.07	8.4	7.93	9.92	9.58	9.85	686.24
Landoltia_punctata_GLEAN_10002149	4.06	3.19	3.74	3.54	7.85	7.66	2.22	2.14	3.3	2.8	8.87	8.47	7.28	6.87	5.11	3.82	4.88	4.89	3.43	2.94	4.45	3.93	4.48	2.95	4.77	3.26	3.13	2.85	2.63	2.09	263.2
Landoltia_punctata_GLEAN_10002150	28.76	25.27	26.48	26.15	25.35	24.92	21.87	22.54	23.21	23.08	35.84	32.76	21.06	22.45	19.48	17.79	19.3	17.5	14.78	16.85	21.37	22.42	21.11	20.85	19.76	18.11	17.01	17.92	18.82	18.36	1322.34
Landoltia_punctata_GLEAN_10002151	9.76	8.3	19.6	17.65	15.35	14.76	11.31	13.58	21.2	14.95	17.61	18.67	15.32	14.63	10.34	11.44	10.66	6.95	5.51	9.4	12.38	9.96	13.93	11.79	11.61	9.23	10.78	11.66	12.02	10.67	762.04
Landoltia_punctata_GLEAN_10002152	42.04	46.31	32.54	34.37	33.33	37.86	34.4	33.41	35.97	31.78	20.32	23.46	21.6	25.15	20.45	20.07	36.89	29.89	26.61	26.57	24.18	24.06	23.58	20.56	18.88	14.88	25.57	23.43	28.89	35.04	1704.18
Landoltia_punctata_GLEAN_10002154	58.85	52.19	72.53	64.07	85.95	69.87	63.09	47.77	60.74	64.68	87.44	98.66	62.44	67.33	74.52	74.72	61.52	57.1	110.2	102.13	97.89	104.18	114.9	124.65	86	110.52	97.75	116.09	87.16	70.06	4890
Landoltia_punctata_GLEAN_10002155	0	0	0	0	0	0	0	0	0	0	0	0.85	0	0	0	3.83	0	0	0	1.32	2.35	6.95	0	0.06	4.95	0	0	0.18	10.84	1.66	65.98
Landoltia_punctata_GLEAN_10002156	58.85	52.19	72.53	64.07	85.95	69.87	63.09	47.77	60.74	64.68	87.44	98.66	62.44	67.33	74.52	74.72	61.52	57.1	110.2	102.13	97.89	104.18	114.9	124.65	86	110.52	97.75	116.09	87.16	70.06	4890
Landoltia_punctata_GLEAN_10002157	37.98	33.04	33	34.34	37.19	39.92	29.3	26.05	27.83	34.43	33.76	27.71	34.95	27.96	28.13	19.79	30.84	29.27	24.04	23.95	26.66	33.46	28	29.1	23.3	31.13	29.96	29.14	18.68	22.18	1770.18
Landoltia_punctata_GLEAN_10002158	21.67	19.72	20.57	21.31	24.05	24.69	20.59	19.1	18.93	17.14	18.82	19.65	19.01	19.64	16.61	13.92	21.63	19.49	17.39	18.68	19.76	19.82	19.36	16.83	17.54	13.25	16.8	15.5	17.54	18.65	1135.32
Landoltia_punctata_GLEAN_10002159	37.83	35.1	39.66	40.85	45.24	44.41	41.11	32.59	38.48	38.45	32.5	35.73	41.64	42.27	37.93	33.93	32.54	33.74	28.83	36.94	35.26	39.26	40.01	36.24	36.19	36.8	32.25	32.35	31.51	33.88	2207.04
Landoltia_punctata_GLEAN_10002160	1.87	2.17	3.4	3.69	7.37	8.3	2.14	2.08	3.25	3.24	5.11	4.99	5.43	4.99	3.53	3.32	3	3.24	1.84	1.65	3.94	3.84	3.24	2.52	2.88	2.41	3.06	2.41	1.86	1.45	204.44
Landoltia_punctata_GLEAN_10002161	63.69	66.93	66.9	62.32	79.32	82.33	47.14	41.64	37.44	32.08	30.56	29.02	49.99	36.94	26.55	27.07	36.89	45.17	26.79	37.1	32.65	30.67	59.59	68.53	53.82	44.28	38.86	35.84	35.77	39.29	2730.34
Landoltia_punctata_GLEAN_10002162	18.67	10.82	41.66	46.58	37.47	37.1	21.61	19.34	26.76	22	41.6	37.71	45.85	42.4	48.53	35.33	38.81	33.98	17.9	19.57	34.73	31.06	36.97	28.78	30.39	34.5	20.38	16.3	12.18	16.39	1810.74
Landoltia_punctata_GLEAN_10002163	13.13	12.55	16.71	17.25	12.5	14.1	14.1	14.01	13.89	14.15	13.91	13.5	10.86	11.8	10.57	8.9	12.05	9.32	7.22	8.03	10.7	10.49	10.35	9.65	9.24	6.99	10.09	10	12.37	13.16	703.18
Landoltia_punctata_GLEAN_10002164	20.07	15.91	16.21	16.06	19.12	21.08	20.79	22.1	14.38	10.86	13.2	12.99	18.51	18	23.72	29.48	20.05	24.56	38.56	26.38	19.15	19.23	19.27	15.69	17.6	22.54	26.04	25.05	22.14	20.13	1217.74
Landoltia_punctata_GLEAN_10002165	20.27	17.27	19.27	17.41	24.1	20.87	17.57	18.72	16.54	15.85	22.8	22.32	16.71	21.37	24.21	21.45	23.51	17.75	23.73	20.65	20.34	20.33	14.97	17.69	15.69	16.27	14.67	11.79	11.07	13.03	1116.44
Landoltia_punctata_GLEAN_10002166	2.05	1.89	2.73	2.42	1.82	3.28	1.86	1.45	1.78	1.26	1.56	3.19	1.46	2.74	1.93	2.11	1.99	2.08	2.26	1.84	0.57	1.18	1.26	1.17	0.83	0.72	2.59	1.33	0.77	0.9	106.04
Landoltia_punctata_GLEAN_10002168	2.15	3	8.48	10.49	13.7	9.44	8.35	5.24	7.61	3.12	3.57	5.02	4.76	5.37	3.41	3.01	6.6	6.64	1.73	1.94	3.46	4.51	3.86	4.01	3.85	3.42	0.63	0.23	2.09	2.52	284.42
Landoltia_punctata_GLEAN_10002169	0	0.93	0.36	0.86	1.37	0.19	0.2	0.8	0	0.65	0	0.19	0.57	0.34	0.36	0	0.64	0.86	0	0.4	0.37	0.71	0.19	0.88	0.29	0.53	0.38	0.18	0.51	0.37	26.26
Landoltia_punctata_GLEAN_10002170	52.74	74.92	40.88	39.48	62.83	61.43	65.57	62.88	37.14	23.19	41.6	36.6	42.11	29.31	29.75	38.59	28.83	43	51.46	45	41.77	38.39	51.55	59.72	78.96	81.15	36.48	36.43	76.57	59.92	2936.5
Landoltia_punctata_GLEAN_10002171	16.5	17.8	19.44	17.64	17.87	17.17	16.65	15.77	16.53	15.45	18.24	17.29	15.77	13.91	14.13	13.7	17.53	14.82	14.92	14.29	15.09	13.28	16.83	17.74	11.19	13.35	12.03	9.81	12.45	10.31	915
Landoltia_punctata_GLEAN_10002172	33.91	30.3	138.19	140.66	109.22	117.2	78.25	68.14	36.25	24.29	183.87	195.24	128.5	184.15	106.09	134.5	187.83	158.85	56.84	53.57	112.55	119.28	50.69	44.2	96.2	113.35	80.6	59.96	22.02	25.52	5780.44
Landoltia_punctata_GLEAN_10002173	11.62	8.9	10.28	11.36	30.32	27.55	6.61	5.56	8.38	8.81	25.88	26.06	27.95	30.56	23.17	18.82	14.94	18.76	19.07	14.05	17.85	19.14	12	8.89	15.57	12.03	13.62	11.36	5.7	5.07	939.76
Landoltia_punctata_GLEAN_10002174	21.62	19.78	20.15	23.02	11.77	12.77	27.76	17.01	76.2	79.37	45.61	57.86	15.29	16.84	20.14	20.26	29.75	21.9	39.97	36.01	35.85	16.36	24.05	25.83	37.24	37.09	77.24	82.19	171.16	162.3	2564.78
Landoltia_punctata_GLEAN_10002175	90.52	72.51	55.33	62.45	80.32	81.77	82.45	89.93	127.6	137.64	32.57	57.64	48.06	62.7	39.51	46.42	112.36	111.16	134.45	128.45	70.61	90.64	81.74	77.73	77.1	111.35	164.51	138.94	272.09	220.7	5918.5
Landoltia_punctata_GLEAN_10002176	5.49	5.09	3.66	6.13	5.45	4.9	5.16	5.35	3.88	6.12	4.3	5.77	5.5	4.58	3.69	2.99	4.84	2.83	3.58	2.84	3.48	4.86	3.43	3.81	4.66	6.8	5.06	5.81	6.24	5.5	283.6
Landoltia_punctata_GLEAN_10002177	0.27	0	0	0	0	0.24	0.26	0.51	0	0	0	0	0	0	0	0	0.21	0	0.65	0	0	0	0	0	0	0	0.25	0	0.21	0.22	5.64
Landoltia_punctata_GLEAN_10002178	78.25	71.15	63.08	67.01	75.73	71.25	64.61	68.43	62.14	57.45	64.82	66.3	65.28	65.8	64.96	55.04	72.46	69.94	73.98	64.14	60.79	51.55	58.49	58.42	55.85	58.58	61.53	58.33	69.92	69.19	3888.94
Landoltia_punctata_GLEAN_10002179	37.79	36.86	17.25	19.04	12.79	11.56	14.97	14.19	17.65	20.89	30.69	33.03	20.08	15.4	16.16	13.89	22.29	16.75	21.05	20.13	36.18	39.44	17.04	17.26	17.19	15.9	15.74	22.06	53.13	50.67	1394.14
Landoltia_punctata_GLEAN_10002180	43.28	35.07	32.07	37.21	43.66	35.72	34.51	33.51	37.2	41.89	37.27	39.91	30.3	25.6	27.76	29.16	20.54	22.16	49.88	35.98	50.51	64.42	60.03	73.88	62.8	78.57	67.63	72.85	124.88	100.21	2896.92
Landoltia_punctata_GLEAN_10002181	44.99	50.26	52.45	54.84	49.99	48.76	50.63	48.48	52.35	55.03	44.23	46.06	46.48	47.88	37.7	37.35	57.26	48.9	32.43	36.25	41.65	44.8	47.27	44.64	48.81	44.48	32.86	33.28	52.14	56.71	2777.92
Landoltia_punctata_GLEAN_10002183	9.88	7.8	11.09	13.16	17.78	16.5	7.97	8.1	4.98	5.7	16.48	16.27	21.89	17.04	22.2	16.19	14.69	15.8	12.06	13.21	14.69	14.45	12.08	8.74	12.42	9.09	9.83	6.87	5.47	5.8	736.46
Landoltia_punctata_GLEAN_10002184	21.1	17.52	37.89	42.4	40	41.06	41.84	52.83	24.63	19.8	33.23	32.99	28.55	31.23	26.26	28.3	24.07	20.66	19.13	17.66	25.89	20.22	32.66	29.52	39.09	35.73	32.78	34.57	31.98	29.87	1826.92
Landoltia_punctata_GLEAN_10002185	0.53	0.22	0.53	0.92	0.5	0.56	1.5	0.5	0.46	0.49	0.79	0.67	0.83	0.1	0.32	0.58	0.39	0.27	0.23	0.25	0.39	0.36	1.21	0.45	0.67	0.98	1.09	0.65	0.8	0.84	36.16
Landoltia_punctata_GLEAN_10002186	25.42	22.29	41.04	41.35	7.1	8.23	26.05	34.02	27.01	21.37	13.19	9.68	9.59	9.23	11.87	11.1	30.79	31.06	17.61	16.65	22.46	18.5	27.74	27.87	42.3	55.31	40.7	43.83	46.45	50.79	1581.2
Landoltia_punctata_GLEAN_10002187	686.08	706.78	845.87	769.62	948.72	889.2	955.74	1049.63	1239.69	1074.08	897.99	880.25	667.51	675.92	474.67	514.89	575.69	674.39	547.19	543.35	767.3	819.34	789.5	818.73	991.13	1145.88	1288.35	1282.14	1048.49	1072.9	51282
Landoltia_punctata_GLEAN_10002188	5.38	9.56	10.24	7.36	5.34	7	5.65	6.9	5.89	6.21	0.81	1.21	2.11	2.38	1.78	3.19	1.89	1.16	2.86	2.63	2.53	2.76	3.01	4.46	2.49	2.58	0.58	0.88	2.06	2.53	226.86
Landoltia_punctata_GLEAN_10002189	7.23	5.82	8.6	10.35	9.58	9.74	5.34	4.76	7.61	6.89	10.89	10.11	11	8.26	8.39	6.19	7.42	7.35	5.09	5.04	6.66	7.49	5.15	5.48	7.11	5.84	5.81	4.87	4.13	5.71	427.82
Landoltia_punctata_GLEAN_10002190	6.53	6.1	7.98	5.81	8.79	7.72	8.29	6.04	4.82	7.7	7.32	3.48	4.74	6.9	5.01	6.68	5.49	3.84	5.25	3.98	8.94	8.65	6.42	6.51	6.37	7.18	5.63	5.34	6.18	9.62	386.62
Landoltia_punctata_GLEAN_10002191	34.44	34.53	41.25	47.62	41.08	37.9	28.1	29.34	49.26	53.24	44.89	38.18	43.03	39.78	39.56	33.13	30.27	25.81	17.29	19.34	34.97	34.78	41.29	35.79	31.32	24.98	20.73	20.65	19.48	20.24	2024.54
Landoltia_punctata_GLEAN_10002192	25.93	25.88	26.81	29.84	32.17	35.36	45.24	39.3	15.76	11.26	32.26	37.44	32.92	39.51	56.1	52.31	31.59	33.81	62.93	48.05	50.34	56.95	50.64	41.36	49.22	60.16	37.37	36.04	27.76	30.7	2310.02
Landoltia_punctata_GLEAN_10002193	11.57	9.61	3.66	4.44	3.98	4.62	4.83	4.42	3.11	3.49	5.53	5.45	6.13	5.23	4.91	1.97	6.15	7.3	6.94	6.55	4.87	7.52	4.14	3.18	4.16	3.11	5.58	4.71	4.8	6.05	316.02
Landoltia_punctata_GLEAN_10002194	0	0	0	0	0	0.12	0	0	0.13	0	0	0.12	0	0	0	0	0	0	0	0	0	0	0	0	0	0	0	0	0.11	0	0.96
Landoltia_punctata_GLEAN_10002195	48	44.28	59.76	53.39	64.81	61.14	50.69	53.98	89.62	97.93	46.96	46.49	50.07	51.43	42.24	41.41	39.44	39.72	36.59	35.5	40	37.22	49	51.97	47.61	52.25	41.56	42.59	47.2	46.41	3018.52
Landoltia_punctata_GLEAN_10002197	7.41	7.89	5.64	8.46	8.58	9.3	8.63	8.6	5.64	5.62	6.58	7.83	5.56	7.8	5.99	4.93	6.35	5.54	5.53	4.33	6.86	7.98	8.06	8.1	4.83	4.4	6.02	6.91	5.87	7.76	406
Landoltia_punctata_GLEAN_10002198	128.66	104.31	71.87	56.84	50.96	49.87	42.24	40.52	63.2	55.95	110.33	95.02	114.28	116.83	136.21	158.45	141.73	93.38	146.34	110.73	175.93	93.08	73.72	77.96	77.71	108.29	52.98	78.22	51.84	43.27	5441.44
Landoltia_punctata_GLEAN_10002199	10.04	11.35	11.27	7.97	11.07	7.97	12.41	16	15.3	9.89	8.13	9.51	10.85	10.41	9.85	7.9	12.65	10.17	10.04	14.75	11.63	13.83	10.99	10.81	10.66	15.94	12.54	13.72	18.56	13.53	699.48
Landoltia_punctata_GLEAN_10002200	22.51	21.23	16.43	16.66	20.06	23.51	26.65	28.12	12.95	12.54	17.39	16.84	19.33	18.89	21.47	22.17	20.72	18.63	29.82	30.02	19.06	18.95	26.23	25.63	22.13	19.48	37.93	38.48	35.42	34.09	1386.68
Landoltia_punctata_GLEAN_10002201	133.75	131.33	118.73	114.4	124.48	125.48	127.19	143.87	202.39	204.89	96.9	105.25	84.87	96.37	67.3	80.31	102.24	106.11	100.47	100.57	96.31	108.92	108.23	118.37	113.11	127.6	144	148.63	160.7	137.48	7260.5
Landoltia_punctata_GLEAN_10002202	30.88	28.85	50.16	44.91	39.47	44.6	29.62	34.09	38.81	37.3	39.11	37.64	37.33	35.46	31.71	29.09	44.17	43.68	23.62	27.32	29.67	29.36	31.93	25.8	32.8	30.63	28.46	26.68	21.22	21.23	2011.2
Landoltia_punctata_GLEAN_10002203	0.16	0.25	0.07	0.04	0.08	0.18	0.08	0.12	0.22	0.03	0.07	0.04	0.22	0.17	0.14	0.15	0.16	0.46	0.3	0.23	0.04	0.21	0.07	0	0.03	0.14	0	0.09	0.19	0.2	8.28
Landoltia_punctata_GLEAN_10002204	2.08	2.49	1.82	1.53	3.06	2.98	2.32	2.71	2.06	1.17	1.27	1.45	1.28	1.57	1.27	1.71	1.15	1.27	1	1.57	0.88	0.84	1.79	1.39	2.31	1.32	1	1.35	1.12	1.73	98.98
Landoltia_punctata_GLEAN_10002205	33.08	25.94	31.16	36.89	65.02	69.38	37.4	40.64	30.84	29.56	61.82	62.71	56.54	57.55	58.78	51.96	36.09	41.5	43.91	38.79	43.56	49.09	46.3	43.92	36.32	42.96	41.99	41.25	23.18	21.92	2600.1
Landoltia_punctata_GLEAN_10002206	19.51	16.85	21.64	20.79	22.81	24.65	16.63	13.68	13.74	15.28	22.77	21.37	26.03	21.05	25.64	16.02	19.93	17.42	17.99	13.1	16.85	22.51	19.02	20.76	20.51	17.77	18.51	14.77	15.57	13.68	1133.7
Landoltia_punctata_GLEAN_10002207	39.11	38.25	99.48	87.48	39.64	35.88	46.82	49.69	50.19	40.19	46.37	45.83	28.54	28.9	18.76	24.9	32.03	28.84	10.43	7.95	30.48	28.5	20.68	21.54	40.21	38.18	18.05	20.53	18.76	19.08	2110.58
Landoltia_punctata_GLEAN_10002208	2.55	2.23	8.39	5.63	21.69	18.77	25.84	28.4	22.11	14.68	2.88	4.43	4.78	4.34	5.77	11.67	2.28	3.01	3.41	4.61	6.19	6.2	9.5	8.15	8.29	11.11	13.1	14.84	10.42	8.81	588.16
Landoltia_punctata_GLEAN_10002209	84.32	87.65	139.81	121.98	91.96	82.98	100.21	122.11	224.05	226.41	85.5	88.47	53.04	53.09	30.8	34.86	47.78	43.35	17.83	16.67	43.42	42.31	40.52	54.14	69.84	81.55	46.77	50.27	70.71	68.49	4641.78
Landoltia_punctata_GLEAN_10002210	5.65	7.63	6.65	6.61	2.7	3.6	3.76	5.43	5.33	2.14	6	6.45	5.55	6.62	6.32	8.2	4.73	6.3	14.45	12.78	10.52	15.82	7.43	8.33	8.72	6.61	7.1	8.54	19.89	15.22	470.16
Landoltia_punctata_GLEAN_10002211	10.54	5.36	6.65	7.16	5.07	3.34	4.38	4.01	3.33	5.23	8.89	9.29	8.32	9.27	10.95	10.44	10.34	5.97	19.65	14.82	13.21	13.73	7.89	7.83	9.13	10.95	4.91	7.04	14.69	15	534.78
Landoltia_punctata_GLEAN_10002212	158.88	152.11	320.4	269.73	133.91	151.65	142.75	136.04	208.8	216.18	127.69	119.16	65.56	77.35	30.81	64.01	118.9	103.42	18.44	21.49	85.33	100.8	96.76	113.2	112.92	143.77	34.01	44.75	53.12	43.42	6930.72
Landoltia_punctata_GLEAN_10002214	160.06	151.55	122.47	120.53	57.28	61.27	181.61	200.3	118.05	101.16	87.5	82.97	87.43	91.28	116.86	150.28	164.67	146.88	170.07	185.56	152.19	146.37	144.14	158.8	143.46	114.6	154.93	170.45	156.37	143.7	8085.58
Landoltia_punctata_GLEAN_10002215	46.51	39.43	51.38	51.77	57.62	56.21	41.21	41.38	32.85	29.19	63.36	60.47	54.91	60.13	55.74	54.68	51.17	48.87	43.24	40.52	45.49	37.58	48.59	47.74	40.45	45.4	35.77	34.14	22.27	25.59	2727.32
Landoltia_punctata_GLEAN_10002216	68.42	72.51	68.72	68.29	78.12	73.27	80.46	79.98	72.22	74.73	77.14	80.26	63.48	64.01	57.38	51.71	53.86	62.33	63.12	63.18	62.98	61.46	72.53	73.41	66.41	67	108.45	113.66	90	84.63	4347.44
Landoltia_punctata_GLEAN_10002217	4.55	4.48	3.53	5.53	5.48	5.02	2.65	3.37	1.35	1.63	4.89	4.58	6.07	5.48	7.42	2.95	8.65	8.28	6.24	7.14	4.06	5.13	4.62	2.82	5.1	3.95	4.75	4.08	3.76	4.41	283.94
Landoltia_punctata_GLEAN_10002218	148.51	111.34	117.15	109.75	89.04	94.87	125.08	142.51	49.64	38.7	166.9	164.89	151.28	187.77	207.25	240.86	210.03	194.93	332.24	264.64	183.23	213.35	148.73	160.08	221.21	339.03	235.72	244.23	182.65	148.1	10447.4
Landoltia_punctata_GLEAN_10002219	26.92	29.19	22.83	23.19	23.74	23.42	26.35	20.72	35.6	35.88	22.04	18.86	22.99	23.17	17.75	17.66	18.96	18.13	14.77	17.3	21.25	21.67	19.72	26.63	22	22.54	21.71	22.03	24.76	24.62	1372.8
Landoltia_punctata_GLEAN_10002220	7.91	8.8	19.29	17.1	7.78	7.43	7.4	7.84	14.19	15.58	8.08	7.45	3.76	4.32	2.02	3.61	5.91	5.49	0.91	1.26	4.4	4.66	4.77	6.05	6.09	6.36	1.96	2.58	2.77	2.88	397.3
Landoltia_punctata_GLEAN_10002221	0	0	0	0	0.27	0	0	0	0	0.21	0.46	0	0.24	0.22	0	0.25	0	0.82	0.22	0.77	0	0.23	0	0.68	0.19	0	0	0.21	0	0	9.54
Landoltia_punctata_GLEAN_10002222	7.08	5.54	11.84	11.23	23.09	23.86	16.8	17.85	26.69	23.82	5.92	9.49	8.62	9.64	7.72	9.37	11.81	11.15	13.99	12.38	9.98	13.31	11.83	10.71	12.31	11.53	14.47	12.06	29.5	26.07	839.32
Landoltia_punctata_GLEAN_10002223	8.77	6.06	6.38	8.43	9.04	5.87	9.05	7.58	7.09	5.11	7.14	6.75	7.29	6.62	5.01	5.66	5.68	5.46	6.91	6.21	6.26	5.65	7.4	8.03	9.47	8.96	4.97	7.51	8.15	6.44	417.9
Landoltia_punctata_GLEAN_10002224	6.58	5.27	4.46	4.68	11.66	8.25	9.29	11.05	10.39	9.04	6.51	7.53	6.86	8.61	8.22	6.14	10.24	10.01	13.48	12.98	8.16	9.68	8.56	6.58	9.93	9.76	10.11	11.41	10.79	11.21	534.88
Landoltia_punctata_GLEAN_10002225	1.62	0.77	0.74	1.08	1.36	1.62	0.72	0.96	1.08	1.21	0.85	0.65	0.51	0.82	0.69	0.47	0.91	0.76	0.7	0.88	0.39	0.94	1.62	0.68	0.88	1.04	0.75	1.1	0.89	1.19	55.76
Landoltia_punctata_GLEAN_10002226	12	11.54	10.39	13.32	14.21	15.31	8.27	8.48	11.84	10.46	14.31	14.25	14.03	13.57	12.07	9.07	8.69	9.19	9.88	8.33	12.07	10.22	8.35	7.58	9.81	7.62	7.43	6.51	7.07	7.2	626.14
Landoltia_punctata_GLEAN_10002227	3.31	0.89	3.65	3.64	2.78	2.96	1.22	1.71	3.26	1.19	3.24	2.44	3.67	2.5	4.11	3.09	0.98	2.84	3.69	2.65	2.03	2.78	2.97	1.7	2.51	1.69	2.82	2.74	1.62	1.06	151.48
Landoltia_punctata_GLEAN_10002228	6.26	5.17	7.12	6.3	6.22	7.39	5.07	5.01	5.73	4.84	8.24	7.81	8.13	7.38	5.56	5.05	5.09	3.74	3.23	4.77	6.73	4.86	4.65	3.71	4.63	3.3	3.62	3.23	3.04	3.11	317.98
Landoltia_punctata_GLEAN_10002229	2.44	1.64	1.82	1.17	1.43	1.8	1.38	1.1	1.31	1.45	1.71	1.13	2.07	0.71	1.47	0.8	2.75	3.5	1.73	2.58	1.27	2.29	2.06	1.8	1.92	1.31	2.65	1.66	0.91	2.15	104.02
Landoltia_punctata_GLEAN_10002231	48	47.52	52.12	51.18	48.67	47.5	42.71	46.15	52.23	53.49	39.32	41.07	37.31	41.07	41.06	33.3	47.41	43.22	36.09	35.29	34.48	36.56	38.73	32.26	36.98	34.56	38.87	36.79	33.03	39.39	2492.72
Landoltia_punctata_GLEAN_10002232	0	0.25	0	0.58	0.28	0.76	0	0.27	0	0.22	0	0.25	0.26	0.23	0	0	0	0	0	0	0	0.24	0.76	0.47	0	0	0	0.65	0	0	10.44
Landoltia_punctata_GLEAN_10002233	16.29	16.65	18.94	20	13.82	14.55	16.33	12.47	22.43	20.65	9.96	14.11	21.61	17.2	18.42	14.42	29.82	32.65	18.78	22.14	21.44	21.23	23.48	19.93	21.7	22.46	23.73	25.71	38.61	43.27	1265.6
Landoltia_punctata_GLEAN_10002234	5.29	5.73	3.76	3.46	9.85	10.93	4.76	3.24	4.23	4.95	13.17	11.37	10.8	10.01	6.18	6.09	6.46	7.45	5.05	6.4	7.45	5.96	4.74	3.8	4.07	4.47	3.5	5.46	5.77	7.21	383.22
Landoltia_punctata_GLEAN_10002235	18.75	19.29	15.97	17.59	19.38	17.03	15.52	15.16	17.39	18.93	15.61	16.95	13.21	14.89	14.91	11.96	13.55	11.05	11.52	9.74	13.61	14.4	15.35	14.01	14.23	12.72	11.62	11.8	16.34	16.37	897.7
Landoltia_punctata_GLEAN_10002236	686.71	646.32	634.2	628.78	602.36	607.32	432.44	381.49	509.64	540.57	426.76	402.11	759.71	661.3	867.45	652.28	646.8	653.03	494.06	574.79	574.57	581.01	881.53	825.84	530.22	452.21	637.65	576.59	564.82	601.1	36067.3
Landoltia_punctata_GLEAN_10002237	333.1	322.11	372.97	340.93	399.04	416.15	316.92	326.95	170.81	159.33	584.83	559.91	542.31	517.12	499.28	540.63	411.23	432.86	488.56	462.99	472.29	463.07	360.2	367.27	420.56	418	379.48	395.15	330.82	333.65	24277
Landoltia_punctata_GLEAN_10002238	0	0	0	0	0.69	0	0	0.67	0	0	0.56	0	0	1.35	0	0	0.54	0	2.94	0	2.16	8.38	0	0	0	16.29	0	4.2	0	0.53	76.62
Landoltia_punctata_GLEAN_10002239	5.76	4.46	3.51	4.07	5.17	4.76	2.18	2.7	0.5	1.29	6.44	8.43	7.95	6.97	7.65	6.11	5.45	5.71	4.43	5.96	7.69	5.85	4.5	3.53	4.26	3.26	2.32	1.51	0.97	1.43	269.64
Landoltia_punctata_GLEAN_10002240	485.54	439.3	285.37	262.35	262.32	276.98	267.81	271.21	252.51	240.44	186.1	198.57	149.81	188.08	132.37	136.15	275.17	223.01	197.85	214.77	197.44	184.46	188.03	171.77	161.08	153.04	207.58	200.34	224.41	222.37	13712.5
Landoltia_punctata_GLEAN_10002241	5.52	7.26	9.56	7.29	11.27	12.18	9.8	8.07	7.57	6.18	9.35	9.46	8.33	10.49	8.96	6.35	7.46	6.57	7.95	7.66	8.17	11.01	9.3	11.66	10.94	9.3	9.42	10.97	6.69	8.09	525.66
Landoltia_punctata_GLEAN_10002242	108.71	84.41	99.44	94.96	170.55	163.72	120.45	116.81	71.83	56.1	102.51	100.36	127.06	121.37	162.78	112.74	104.99	106.05	102.65	85.95	127.68	159.56	112.65	101.72	145.83	174.48	122.96	105.94	89.33	90.12	6887.42
Landoltia_punctata_GLEAN_10002243	14.08	16.53	18.13	17.44	29.3	36.82	30.99	30.1	38.91	42.6	5.09	6.4	7.74	8.73	8.71	9.07	16.58	20.25	16.72	15.84	8.05	9.45	13.45	14.1	14.33	9.29	27.2	27.3	39.63	42.31	1190.28
Landoltia_punctata_GLEAN_10002244	33.78	32.37	45.81	45.82	46.89	56.31	41.4	41.72	56.48	49.74	32.6	33.21	34.09	37.12	37.45	29.59	36.31	38.97	36.43	28.8	40.08	39.43	42.16	37.76	37.47	42.37	42.95	41.59	44.62	44.55	2415.74
Landoltia_punctata_GLEAN_10002245	13.53	19.56	5.23	5.6	2.18	4.9	3.16	3.5	19.05	24.45	2.48	4.45	4.61	1.2	4.66	1.36	3.64	5.18	8.52	6.56	6.14	12.86	19.32	22.6	20.55	30.98	16.84	13.49	15.35	20.34	644.58
Landoltia_punctata_GLEAN_10002246	1.19	0	1.49	1.68	1.88	1.94	1.02	0	0	0.58	1.25	1.5	0.99	1.58	1.75	1.23	0.83	0.96	0	0	0.76	0.79	0.37	0.89	0	0	0	0.19	0.46	0.34	47.34
Landoltia_punctata_GLEAN_10002247	0	0.11	0.11	0.13	0	0	0	0	0	0	0.11	0	0	0.1	0	0	0	0.26	0.1	0	0	0	0	0	0	0	0	0.1	0	0	2.04
Landoltia_punctata_GLEAN_10002248	28.33	25.36	27.44	27.59	27.61	25.2	22.32	23.06	33.67	31.61	26.37	23.86	24.41	22.66	19.05	13.84	24.98	26.73	16.87	17.26	17.59	18.57	21.02	19.71	20.13	23.76	19.24	17.49	19.16	20.03	1369.84
Landoltia_punctata_GLEAN_10002249	9.77	23.62	10.39	8.25	4.78	5.78	10.87	6.23	16.14	13.42	8.69	15.27	13.27	12.62	23.7	11.28	13	14.24	23.47	21.4	23.81	23.99	13.44	14.35	24.29	22.06	30.92	32.14	49.24	58.72	1118.3
Landoltia_punctata_GLEAN_10002250	41.17	45.57	40.43	42.92	26.71	23.78	56.55	33.74	82.23	66.94	43.37	47.6	30.51	32.74	42.5	30.01	41.23	40.07	47.21	40.45	49.15	41.67	38.38	43.97	47.94	52.21	74.85	74.25	101.45	96.16	2951.52
Landoltia_punctata_GLEAN_10002251	0.21	0.56	0.4	0.48	0.31	0.24	1.11	0.96	4.15	1.48	0.22	0.23	0.38	0.39	0.67	0.59	0.49	0.27	1.27	1	0.28	0.22	0.61	0.71	0.59	0.26	1.07	0.93	2.68	2.8	51.12
Landoltia_punctata_GLEAN_10002252	2.45	2.03	2.92	4.24	5.47	6.14	3.98	5.72	4.04	4.6	4.5	4.03	3.37	2.95	3.29	2.73	3.28	3.31	7.21	7.84	3.98	3.93	4.81	3.86	5.07	5.77	6.71	7.11	8.14	5.88	278.72
Landoltia_punctata_GLEAN_10002253	10.9	11.87	13.27	10.99	12.13	14.2	13.48	10.55	10.69	9.19	14.14	13.71	8.64	13.22	10.15	11.02	5.64	9.18	6.12	6.33	10.21	14.74	12.94	11.41	9.32	8.95	10.89	10.2	7.49	8.18	639.5
Landoltia_punctata_GLEAN_10002254	18.77	21.41	7.19	6.82	5.14	4.93	4.85	3.95	6.91	4.34	3.4	4.35	2.98	3.14	2.17	1.79	8.95	6.95	7.66	8.95	4.06	4.63	4.11	3.25	1.88	2.32	2.57	3.62	4.1	3.91	338.2
Landoltia_punctata_GLEAN_10002255	26.95	33.77	20.51	22.7	20.64	22.06	19.34	21.2	29.86	33.61	22.78	22.74	16.07	18.35	17.55	13.11	18.05	16.48	18.57	17.97	16.65	18.26	24.19	19.05	18.58	15.92	19.74	20.28	19.61	20.92	1251.02
Landoltia_punctata_GLEAN_10002256	62.64	70.11	62.84	57.8	68.76	68.94	70.51	72.24	87.42	90.54	44.21	46.63	49.73	49.66	42.58	40.06	45.92	45.04	33.76	40.33	45.39	45.96	56.04	56.68	54.12	48.4	58.29	57.8	75.99	75.88	3448.54
Landoltia_punctata_GLEAN_10002257	6.59	6.89	6.83	6.38	13.92	12.41	12.47	15.4	8.94	7.04	6.7	7.4	7.5	7.69	4.01	7.05	10.03	10.46	12.53	10.59	6.83	7.33	9.44	9.12	12.15	9.07	16.76	14.99	39.26	39.28	690.12
Landoltia_punctata_GLEAN_10002258	1095.37	1267.6	1048.49	969.74	867.55	899.45	912.24	824.91	1601.33	1777.61	540.08	653.1	652.76	722.64	585.95	557.71	710.18	717.95	518.35	542.63	831.64	844.07	830.27	820.54	667.94	786.26	620.4	683.65	622.95	680.25	49707.2
Landoltia_punctata_GLEAN_10002259	3.19	2.66	3	2.87	3.13	4.15	2.76	2.81	4.01	4.12	2.65	2.58	1.68	1.91	1.55	2.12	1.74	1.79	1.85	2.06	2.15	2.01	2.4	2.45	2.46	2.96	2.3	2.47	2.13	2.73	153.38
Landoltia_punctata_GLEAN_10002260	0	0.18	0	0.71	1.75	0	1.94	0	0	0	0	1.67	0.22	0.15	0.17	1.92	0.75	0	1.67	0	0	1.74	0	0	2.71	0	0	0	0	0.94	33.04
Landoltia_punctata_GLEAN_10002261	6.32	6.06	13.46	13.42	14.3	13.12	11.87	10.61	9.73	9.25	12.16	13.9	12.63	14.65	13.99	11.79	11.31	12.11	10.3	9.03	11.02	11.55	14.68	15.69	13.69	15.37	9.86	9.89	8.48	8.79	698.06
Landoltia_punctata_GLEAN_10002262	38.43	39.44	58.65	59.36	61.08	66.26	55.48	55.57	52.33	52.88	51.52	52.2	51.59	57.28	52.24	44.95	44.88	39.58	33.08	35.31	46.99	43.83	57.74	54.53	53.37	40.59	50.1	48.84	51.37	54.15	3007.24
Landoltia_punctata_GLEAN_10002263	9.1	8.19	9.57	9.39	9.24	11.26	8.82	8	8.6	8.09	9.32	9.43	8.49	8.3	9.11	7.58	9.35	6.69	8.34	7.87	7.74	8.17	7.47	7.76	7.71	7.93	7.79	7.1	7.45	6.37	500.46
Landoltia_punctata_GLEAN_10002264	127.25	102.31	27.71	34.81	34.32	29.21	43.99	43.4	21.29	15.55	47.44	50.14	29.66	30.99	42.54	43.4	60.37	63.85	71.98	79.07	56.95	59.69	46.13	50.69	42.3	47.3	49.86	53.69	49.02	41.02	2991.86
Landoltia_punctata_GLEAN_10002265	0.41	2.16	2.76	2.09	1.22	1.47	1.18	0.78	1.12	1.91	2.43	1.43	1.11	0	0.7	1.15	0.63	1.25	2.96	0.77	1.45	0.69	1.47	3.08	2.3	3.07	2.27	2.21	0.65	1.36	92.16
Landoltia_punctata_GLEAN_10002266	14.09	19.01	5.17	2.21	0.36	0.97	0.52	1.04	16.68	23.03	1.38	1.89	0.33	0.44	0.31	0.17	2.91	1.65	0.87	1.19	1.28	0.76	0.65	1.96	2.28	2.7	3.33	2.22	6.73	6.15	244.56
Landoltia_punctata_GLEAN_10002267	63.27	42.46	60.31	62.6	82.99	70.94	44.89	58.33	61.97	52.21	68.11	67.97	74.43	76.61	67.7	61.67	67.51	72.26	60.67	64.01	84.44	112.2	61.86	55.28	75.74	81	52.36	52.59	40.41	39.41	3872.4
Landoltia_punctata_GLEAN_10002268	34.94	32.55	40.07	39.78	39.09	38.35	42.33	46.06	40.36	38.34	39.46	39.74	31.47	37.64	33.37	38.88	34.81	35.48	36.3	35.13	32.66	31.77	34.47	37.82	34.3	29.9	46.18	45.52	40.99	39.68	2254.88
Landoltia_punctata_GLEAN_10002269	41.9	45.6	49.76	48.13	47.54	43.22	56.71	46.73	121.08	117.72	42.11	75.99	67.74	65.5	56.33	55.18	71.18	59.4	60.21	73.18	100.52	96.85	47.74	50.21	56.81	52.94	68.47	78.71	166.49	167.81	4263.52
Landoltia_punctata_GLEAN_10002270	0.57	0.86	2.48	3.47	2.07	2.71	1.18	1.14	0.86	0.73	1.56	1.03	1.55	1.64	1.95	1.22	1.32	1.16	0.76	0.89	1.38	1.37	1.65	1.92	1.09	1.02	1.43	1.07	0.71	1.02	83.62
Landoltia_punctata_GLEAN_10002271	4.76	5.72	6.54	5.63	4.98	4.03	5.53	3.36	6.88	5.46	5.52	5.45	3.16	6.36	4.68	3.97	3.46	5.59	10.47	6.39	4.43	7.35	6.06	6.7	7.22	6.04	7.4	8.09	8.74	7.29	354.52
Landoltia_punctata_GLEAN_10002272	25.62	24.42	28.6	26.15	26.36	30.11	25.95	23.95	30.97	29.82	17.35	16.98	21.89	22.05	20.03	16.59	19.88	18.17	13.87	15.42	18.98	17.69	20.64	19.23	20.66	15.29	20.82	19.58	22.88	23.95	1307.8
Landoltia_punctata_GLEAN_10002273	21.01	20.52	25.11	26.01	23.42	22.03	22.51	22.07	26.24	26.34	22.29	22.28	20.68	24.52	19.55	18.75	18.9	18.4	14.9	14.53	19.57	23.3	18.76	18.34	16.26	17.3	16.28	15.22	16.8	16.35	1216.48
Landoltia_punctata_GLEAN_10002274	37.75	33.48	80.08	76.71	54.06	53.9	54.71	48.4	54.78	52.3	39.16	44.83	40.37	40.28	36.33	28.73	58.49	53.12	34.48	33.67	37.5	33.44	45.52	46.9	52.31	57.57	51.8	48.79	47.53	43.55	2841.08
Landoltia_punctata_GLEAN_10002275	11.17	9.05	10.9	12.34	11.23	12.23	9.28	8.7	10.91	11.25	10.48	10.05	10.52	10.17	10.11	8.66	9.55	9.76	6.97	7.82	7.86	6.97	9.05	7.88	8.38	7.17	7.14	6.62	7.68	7.44	554.68
Landoltia_punctata_GLEAN_10002277	11.17	9.05	10.9	12.34	11.23	12.23	9.28	8.7	10.91	11.25	10.48	10.05	10.52	10.17	10.11	8.66	9.55	9.76	6.97	7.82	7.86	6.97	9.05	7.88	8.38	7.17	7.14	6.62	7.68	7.44	554.68
Landoltia_punctata_GLEAN_10002278	66.22	58.74	119.41	114.75	176.72	177.82	93.58	81.5	76.08	74.11	168.99	155.78	185.42	160.43	183.24	170.73	102.15	115.42	114.18	108.66	128.4	129.08	84.22	82.45	93.94	107.96	80.87	80.79	41.4	41.62	6749.32
Landoltia_punctata_GLEAN_10002279	5.46	5.56	7.98	9.96	9.46	8.06	4.88	5.04	6.09	5.32	9.25	8.77	8.29	7.84	8.44	6.16	5.92	6.23	3.98	4.06	6.91	6.93	4.85	5.68	5.98	5.38	4.05	3.23	3.92	3.76	374.88
Landoltia_punctata_GLEAN_10002281	30.08	30.69	39.63	41.44	25.16	26.71	27.38	27.38	25.94	28.2	30.65	27.39	20.54	21.85	16.83	15.24	19.62	21.59	9.26	8.45	15.54	17.85	20.65	22.42	20.24	18.94	14.34	14.25	17.72	19.23	1350.42
Landoltia_punctata_GLEAN_10002282	118.2	154.37	113.9	116.4	110.84	120.17	114.01	105.36	111.72	98.18	75.86	85.85	93.74	120.42	91.68	102.75	110.42	99.05	74.79	89.04	106.8	109.06	99.01	101.9	104.83	85.99	82.55	87.88	109.47	126.08	6240.64
Landoltia_punctata_GLEAN_10002283	0	0	0	0	0	0	0	0	0	0	0	0	0	0	0	0	0	0	0	0	0	0	0	0.19	0	0	0	0	0	0	0.38
Landoltia_punctata_GLEAN_10002284	34.05	33.11	30.12	26.93	47.94	47.25	37.95	34.63	46.69	49.16	53.63	53.76	46.26	50.1	41.19	39.73	38.83	33.44	54.44	56.7	44.25	42.42	61.27	62.26	49.62	45.45	48.77	51.04	46.45	44.28	2703.44
Landoltia_punctata_GLEAN_10002286	221.19	220.19	251.78	237.82	104.92	88.84	243.54	127.49	183.66	134.91	389.21	428.53	362.32	275.05	405.02	268.32	237.02	204.91	493.34	358.61	530.75	500.72	373.71	417.47	520.18	566.2	606.56	653.44	767.01	614.85	21575.1
Landoltia_punctata_GLEAN_10002287	29.71	29.58	35.03	34.04	39.45	36.85	29.1	28.77	34.27	35.49	30.07	25.75	24.85	31.71	32.15	20.33	29.59	35.31	30.01	32.79	28.7	34.66	28.3	27.75	29.25	33.23	38.01	31.41	25.43	23.64	1850.46
Landoltia_punctata_GLEAN_10002289	7.94	7.62	11.02	12.2	7.22	5.99	12.9	15.56	9.31	10.01	6.05	5.76	8.06	6.21	7.38	10.44	13.79	18.41	18.39	17.41	4.52	4.06	5.09	4.64	4.21	4.84	13.41	17.9	15.94	15.09	602.74
Landoltia_punctata_GLEAN_10002290	47.53	46.86	45.54	46.01	35.82	37.33	45.89	48.29	36.65	34.59	34.51	35.95	37.75	39.74	46.38	44.15	45.86	47.19	80.15	76.53	44.28	46.48	53.92	51.55	43.27	39.66	58.88	59.73	67.08	66.62	2888.38
Landoltia_punctata_GLEAN_10002292	1.06	0.4	0.64	0.15	0.45	0.13	0.43	0.72	0.28	0.59	0.26	0.53	0.54	0	0.26	0.28	0.69	0	0.36	0.43	0.67	0.38	0.54	0.38	0.32	0	0.42	0.46	0.36	0.38	24.22
Landoltia_punctata_GLEAN_10002293	5.47	3.37	3.07	5.38	3.43	4.48	3.12	3.18	1.43	2.18	2.26	2.27	3.87	3.2	3.87	2.12	2.84	3.03	3.45	3.07	2.24	3.87	3.03	1.69	2.52	2.49	1.5	3.1	2.63	2.65	181.62
Landoltia_punctata_GLEAN_10002294	15.11	12.7	19.23	15.55	17.6	20.41	18.68	15.76	17.69	16.02	17.56	13.8	14.51	14.72	13.25	12.45	11.67	9.36	9.83	10.73	10.04	10.77	13.42	13.14	14.65	14.21	14.84	15.07	13.95	13.38	860.2
Landoltia_punctata_GLEAN_10002295	0	0.43	0.21	0	0	0	0	0	0	0.19	0	0.41	0	0	0	0	0	0	0.57	0	0	0.2	0.42	0.2	0.17	0	0	0.19	0.38	0	6.74
Landoltia_punctata_GLEAN_10002296	9.79	11.72	18.01	16.41	19.67	17.6	16.5	15.75	9.99	10.52	12.42	13.74	19.63	20.52	20.19	16.62	18	16.97	18.42	17.69	15.36	17.4	19.11	17.59	17.3	15.95	17.95	14.83	14	15.66	970.62
Landoltia_punctata_GLEAN_10002297	16.55	13.64	11.25	15.27	23.77	23.91	14.75	12.6	7.25	7.94	17.81	17	17.5	16.93	22.3	12.93	19.38	15.24	14.73	14.87	15.17	17.04	13.87	9.7	15.28	10.48	12.48	10.13	9.8	11.68	882.5
Landoltia_punctata_GLEAN_10002298	33.61	32.64	49.34	51.04	31.86	30.82	30.78	29.71	41.72	37.21	28.25	26.34	40.21	36.28	50.56	45.11	37.04	35.04	28.89	36.66	28.47	28.4	55.67	54.27	36.45	32.54	32.45	30.71	51.5	56.39	2279.92
Landoltia_punctata_GLEAN_10002301	9.38	5.21	5.79	6.39	6.83	6.43	3.9	5.98	8.58	3.41	4.51	6.26	5.35	4.61	3.98	3.79	5.99	6.34	10.3	6.79	5.81	7.86	4.48	8.36	7.91	8.58	6.63	8.17	8.18	6.75	385.1
Landoltia_punctata_GLEAN_10002302	43.25	42.2	20.61	22.54	20.31	20.17	27.34	26.31	21.93	24.03	19.67	17.44	14.87	11.55	14.5	13.74	15.62	15.01	15.53	16.92	17.15	16.84	14.34	18.51	17.25	19.52	20.03	20.72	25.67	24.09	1235.32
Landoltia_punctata_GLEAN_10002303	1008.83	921.76	1609.35	1573.76	1908.23	1976.95	1265.73	1187.84	1323.51	1227.13	1213.74	1221.57	1620.5	1554.06	1863.47	1399.95	1385.35	1547.11	1289.84	1317.46	1214.41	1069.5	1462.79	1295.62	1143.41	1101.62	1180.81	1042.89	798.63	849.31	79150.3
Landoltia_punctata_GLEAN_10002304	289.56	315.36	363.39	373.13	470.6	495.29	341.27	302.99	308.74	291.23	305.2	315.63	441	395.95	436.43	353.51	404.14	433.19	404.22	425.1	313.92	296.24	429.77	387.11	324.98	263.22	349.18	304.89	279.3	273.09	21375.3
Landoltia_punctata_GLEAN_10002305	28.52	34.92	15.7	27.48	34.16	33.94	12.55	20.65	15.88	14.94	11.99	14.03	48.7	29.38	23.68	19.01	32	53.02	50.58	46.48	44.25	43.82	65.47	54.96	34.26	61.13	51.23	45.62	27.47	30.34	2052.32
Landoltia_punctata_GLEAN_10002306	0.43	0.32	0	0	0	0	0	0	0	0.27	0	0.29	0	0.58	0	0.36	0.57	1.21	0	0.41	0.77	1.25	0.32	0	0	0	0	0	0	0	13.56
Landoltia_punctata_GLEAN_10002307	14.7	18.75	9.67	9.18	12.29	11.77	15.88	23.25	14.6	9.1	10.34	9.89	6.8	5.61	6.67	7.56	12	12.26	13.4	12.71	8.21	7.8	6.69	9.15	9.28	12.45	28.84	24.86	27.65	26.94	796.6
Landoltia_punctata_GLEAN_10002308	41.28	46.14	45.17	50.69	37.29	37.15	59.9	64.48	49.73	48.56	25.3	28.83	28.97	26.54	28.22	25.4	34.73	36.02	35.37	33.95	29.59	31.61	55.2	61.26	53.9	62.56	86.83	84.01	75.69	84.57	2817.88
Landoltia_punctata_GLEAN_10002309	51.01	59.2	54.59	54.61	63.67	57.3	59.68	58.18	57.22	59.13	55.81	52.33	40.91	38.96	34.4	33.1	41.41	46.66	33.35	33.88	37.25	44.28	48.49	51.48	47.87	51.33	45.71	48.82	57.52	59.3	2954.9
Landoltia_punctata_GLEAN_10002310	68.63	68.19	38.38	32.17	46.79	39.45	43.04	48.09	30.38	32.65	69.64	73.86	49.37	48.63	51.99	64.8	42.55	41.07	60.13	56.96	57.86	61.87	56.45	57.33	40.35	46.9	39.03	37.41	44.37	43.2	2983.08
Landoltia_punctata_GLEAN_10002311	160.08	145.21	37.13	42.18	139.61	136.1	136.86	134.21	83.88	99	135.96	141.72	164.15	174.49	227.14	240.49	113.54	111.91	268.68	265.42	213.16	207.09	239.39	251.35	143.78	131.52	193	204.61	183.57	188.81	9828.08
Landoltia_punctata_GLEAN_10002312	4.15	2.8	4.62	4.62	8.32	9.28	5.91	9.01	0.81	0.29	4.78	6.39	10.02	11.84	13.73	7.47	10.46	11.2	17.1	14.01	9.7	8.51	9.43	9.54	9.28	8.44	11.42	8.21	9.52	8.07	497.86
Landoltia_punctata_GLEAN_10002313	5.9	4.88	3.97	3.44	4.35	6.02	4.04	3.87	3.54	3.93	5.71	5.57	5.31	4.55	5.01	2.51	4.13	4.61	4.2	2.39	4.02	3.39	2.72	4.08	3.43	3.36	1.71	1.68	1.87	3.92	236.22
Landoltia_punctata_GLEAN_10002314	101.82	108.23	28.36	30.52	15.64	13.55	45.33	55.23	27.21	21.89	38.2	32.37	26.02	33.07	34.81	42.28	28.83	34.13	33.28	34.99	51.82	52.17	56.04	63.36	65.18	71.51	57.27	57.51	70.97	64.21	2791.6
Landoltia_punctata_GLEAN_10002316	25.63	24.58	23.96	26.16	36.3	37.52	27.22	28.42	11.47	9.76	20.06	23.69	28.37	33.57	29.92	25.79	23.72	25.69	19.3	23.19	26.89	25.64	41.44	37.98	35.01	30.53	43.87	39.66	37.23	34.66	1714.46
Landoltia_punctata_GLEAN_10002318	32.39	34.06	27.52	25.19	27.47	28.65	23.52	26	20.7	20.05	32.37	34.75	28.18	24.7	20.69	19.34	24.21	24.53	19.32	15.59	25.7	30.02	21.54	18.52	21.43	20.25	21.3	21.26	18.19	16.06	1447
Landoltia_punctata_GLEAN_10002320	23.56	25.6	22.3	17.77	18.05	19.21	27.63	25.71	34.65	33.15	16.92	16.15	17.87	22.42	16.52	15.99	20.21	23.73	18.51	23.33	23.08	23.38	21.33	23.21	20.6	21.7	23.83	25.09	28.71	29.03	1358.48
Landoltia_punctata_GLEAN_10002321	0.57	0.67	0.32	0.19	0.94	0.68	0.73	0.73	0.35	0.15	0.96	0.83	0.85	1.4	1.13	0.35	1.16	1.15	2.74	1.61	1.34	1.75	1.02	0.16	1.73	1.73	2.27	0.87	2.25	2.68	66.62
Landoltia_punctata_GLEAN_10002322	0.88	0	0	0	0	0.39	0	0.42	1.21	0.68	0.37	0.38	0	0.36	0	0.41	0.67	1.78	0.35	0.42	0.39	2.21	0	0.37	0.93	0.37	0	0	0	0.37	25.92
Landoltia_punctata_GLEAN_10002323	5.7	6.43	4.28	1.66	2.22	0.73	0.59	0.58	4.1	3.33	5.18	4.61	3.85	5.5	2.77	3.61	2.34	6.39	3.11	2.69	4.5	2.73	2.19	1.87	2.58	1.69	0.56	1.72	1.29	0.51	178.62
Landoltia_punctata_GLEAN_10002324	19.25	18.73	23.98	24.41	22.13	21.43	19.29	18.66	20.38	21.9	20.81	21.85	20.18	16.92	15.45	14.96	19.3	19.08	14.32	14.13	20.04	20.25	19.9	18.72	15.61	12.62	16.01	18.41	17.04	17.61	1126.74
Landoltia_punctata_GLEAN_10002325	11.57	9.97	9.05	9.01	7.96	11.24	9.64	10.19	6.87	7.89	7.31	9.09	7.68	9.55	9.56	5.86	19.36	17.99	13.53	16.39	9.33	9.35	9.36	7.29	8.77	9.7	12.72	11.93	10.94	10.28	618.76
Landoltia_punctata_GLEAN_10002326	12.37	14.95	13.12	9.44	11.97	14.3	18.14	14.41	14.72	18.42	9.95	10.94	9.64	9.52	8.74	7.84	8.36	9.79	9.77	10.79	9	11.4	13.4	13.28	15.04	16.4	13.22	15.73	16.39	19.85	761.78
Landoltia_punctata_GLEAN_10002327	37.28	27.68	32.18	27.91	34.85	35.86	25.32	19.77	24.75	26.98	31.71	31.61	27.58	25.28	19.99	19.27	31.38	30.46	24.81	21.58	25.25	33.28	25.59	22.96	25.62	27.02	23.95	21.54	24.91	26.78	1626.3
Landoltia_punctata_GLEAN_10002328	0.56	0.94	0.17	0.09	0.25	0.3	0.19	0.24	0.41	0.22	0.45	0.39	0.23	0.23	0.17	0.1	0.22	0.23	0.23	0.21	0.27	0.21	0.23	0.3	0.18	0.19	0.28	0.19	0.07	0.09	15.68
Landoltia_punctata_GLEAN_10002329	63.54	60.75	54.79	53.09	53.53	50.11	56.29	47.74	58.73	55.21	45.62	50.84	49.43	44.06	43.95	38.38	44.1	47.33	42.62	47.56	50.03	52.79	54.03	56.27	49.58	47.18	44.9	49.37	53.24	49.39	3028.9
Landoltia_punctata_GLEAN_10002330	9.25	9.94	18.05	13.91	11.25	10.7	13.35	15.16	25.77	25.66	6.75	7.86	5.82	7.16	5.12	6.95	7.8	6.9	3.46	4.47	5.01	6.79	5.78	7.55	5.85	7.39	5.55	6.5	9.44	9.35	569.08
Landoltia_punctata_GLEAN_10002331	84.09	81.58	55.08	52.47	66.01	68.08	60.69	51.72	62.14	61.48	58.33	70.38	45.13	52.08	46.96	51.63	47.09	54.71	60.44	54.44	53.63	56.71	53.18	52.57	41.36	47.04	50.73	50.5	48.77	42.91	3363.86
Landoltia_punctata_GLEAN_10002332	19.92	17.87	16.25	14.39	17.95	19.44	17.78	16.41	16.81	16.92	14.8	15.6	12.84	17.06	13.14	11.85	11.15	13.19	16.74	15.92	17.61	23.1	18.25	22.02	14.75	17.44	15.53	15.9	14.94	16.16	983.46
Landoltia_punctata_GLEAN_10002334	40.08	38.81	54.21	53.94	57.67	62.84	43.18	37.37	48.04	47.72	50.97	53.13	53.5	56.39	55.98	42.59	45.21	46.6	42.09	41.29	46.03	49.24	41.54	38.75	47.23	44.86	46.6	39.97	35.55	37.83	2798.42
Landoltia_punctata_GLEAN_10002335	0.36	0.19	0.06	0	0	0.06	0	0	0.32	0.11	0	0	0	0	0.06	0.07	0	0	0.06	0.2	0.06	0.12	0.13	0.06	0	0.12	0.13	0	0.34	0.12	5.14
Landoltia_punctata_GLEAN_10002337	4.62	3.29	6.32	3.83	9.18	6.71	3.05	4.97	3.17	3.15	3.67	6.79	3.38	6.15	3.44	4.85	6.86	1.76	8.36	4.64	5.87	8.71	4.14	3.38	5.89	8.4	4.53	3.78	3.89	3.84	301.24
Landoltia_punctata_GLEAN_10002338	14.18	13.79	19.43	25.36	26.74	25.83	22.35	30.27	25.83	23	27.39	25.35	20.2	20.15	11.58	16.5	17.35	19.82	24.73	21.07	20.4	20.81	86.05	81.73	72.53	92.08	60.79	61.68	27.7	24.47	1958.32
Landoltia_punctata_GLEAN_10002339	0.12	0.05	0.26	0.06	0.36	0.44	0.18	0.52	0	0	1.81	1.22	3.9	4.59	3.16	2.95	1.26	1.67	1.86	1.27	0.97	0.46	0.44	0.41	0.39	0.41	0.28	0.14	0	0.1	58.56
Landoltia_punctata_GLEAN_10002341	0.85	2.1	1.73	0.96	4.58	4.89	2.95	0.98	5.39	5.98	0	0	0.15	0.42	0.07	0.24	2.49	1.99	0.14	0.65	0.08	0.14	1.07	1.21	0.18	0.21	0.08	0	0.47	0.92	81.84
Landoltia_punctata_GLEAN_10002342	14.72	13.37	8.43	6.97	8.28	9.49	8.15	6.16	3.05	4.19	16.71	16.43	13.87	13.29	16.75	18.66	12.26	14.22	13.65	11.68	10.32	10.99	9.44	9.69	5.86	7.37	5.24	6.76	4.63	3.53	608.32
Landoltia_punctata_GLEAN_10002343	31.53	20.81	21.26	25.78	28.1	21.96	22.92	17.99	23.09	20.17	22.41	25.22	29.32	26.77	23.75	23.85	24.03	24.55	23.96	23.53	23.22	25.41	24.59	24.92	24.41	27.32	20.31	17.46	18.94	18.86	1412.88
Landoltia_punctata_GLEAN_10002344	37.12	32.82	38.74	44.62	49.33	41.78	53.63	58.84	27.46	26.02	37.25	32.3	43.33	48.62	45.46	43.75	58.79	47.43	47.57	43.93	38.52	44.74	43.85	37.43	40.79	37.64	35.16	33.17	28.3	30.52	2457.82
Landoltia_punctata_GLEAN_10002345	10.21	11.16	15.07	18.58	16.16	17.32	7.81	9.06	12.58	11.74	18.56	17	24.66	23.14	19.48	12.41	15.65	20.24	13.91	16.07	20.4	24.92	14.58	13.23	18.51	20.29	11.73	9.9	6.92	6.64	915.86
Landoltia_punctata_GLEAN_10002346	8.04	6.59	10.73	10.82	11.71	10.62	6.43	5.55	9.96	8.65	12.41	12.54	14.05	14.05	12.2	11.17	9.33	9.35	6.57	6.33	11.52	11.15	11.63	12	12.03	12.53	6.66	6.14	6.97	7.54	590.54
Landoltia_punctata_GLEAN_10002347	1.28	2.25	3	1.74	1.7	1.53	2.05	0.82	0.91	1	1.57	1.98	2.82	1.17	1.81	1.19	1.96	1.01	1.83	0.67	1.89	2.62	1.66	1.55	1.7	1.42	1.71	0.77	1.35	1.18	96.28
Landoltia_punctata_GLEAN_10002348	24.74	26.67	39.97	38.35	32.65	36.54	28.69	27.25	52.76	61.03	27.63	28.68	29.05	27.79	29.74	26.23	28.24	29.23	25.63	25.24	25.31	27.55	27.62	27.83	26.3	23.8	20.25	23.81	21.01	21.84	1782.86
Landoltia_punctata_GLEAN_10002349	88.43	74.03	100.65	103.27	124.47	124.46	98.37	94.82	92.61	84	101.75	100.67	112.73	112.08	118.04	94.79	115.78	119.55	105.32	121.96	107.26	105.61	110.56	91.75	107.83	107.91	111.17	98.72	87.47	81.19	6194.5
Landoltia_punctata_GLEAN_10002350	0	0	0	0	0	0	1.79	0	0	0.01	0	0	0	0	1.45	0.52	0	1.46	0.63	0	0	0	0.68	1.83	0	0	1.51	0	0	0	19.76
Landoltia_punctata_GLEAN_10002351	2.36	1.55	1.49	2.1	0.58	0.79	0.28	2.25	1.62	1.6	0.5	1.28	1.86	1.21	1.5	0.82	1.35	0.3	1.42	1.39	1.3	0.74	1.85	0.74	1.03	0.98	1.36	0	0.7	0.98	71.86
Landoltia_punctata_GLEAN_10002353	0	0.21	0.6	0	0	0	0.69	0.23	0.66	0	0.61	0.21	0	0.2	0	0.22	0	0	0.19	0.23	0.42	0.4	0.21	0.2	0	0.2	0.44	0.18	0.57	0.2	13.74
Landoltia_punctata_GLEAN_10002354	0.41	0	0	0	0.41	0	0	0	0	0.32	0	0	0	0	0	0	0.31	0	0	0.39	0.36	0	0	0.34	0	0	0	0	0	0	5.08
Landoltia_punctata_GLEAN_10002355	0	0	0	0	0	0	0	0	0	0	0	0	0	0	0	0	0	0	0	0.39	0	0	0	0	0	0	0	0	0	0	0.78
Landoltia_punctata_GLEAN_10002356	46.19	48.01	35.54	34	31.28	31.85	31.6	40.37	35.48	33.33	26.25	27.73	20.28	19.53	27.14	24.5	26.9	24.17	27.99	30.35	26.81	32.96	27.17	33.62	29.29	31.2	38.58	39.58	51.94	51.59	1970.46
Landoltia_punctata_GLEAN_10002357	154.09	140.71	143.19	148.12	147.21	143.44	99.42	103.9	124.52	136.06	133.89	133.81	161.07	137.6	132.71	106.97	117.35	108.78	86.46	105.9	118.48	120.73	134.93	129.79	137.21	122.76	98.07	91.87	92.26	97.15	7416.9
Landoltia_punctata_GLEAN_10002358	17.07	16.99	11.84	13.09	15.1	13.51	11.03	12.35	9.87	11.9	10.34	11.93	10.52	10.57	11.64	10.22	9.69	11.56	12.51	10.44	10.01	14.45	12.68	10.57	11.44	13.82	15.9	14.55	15.56	13.96	750.22
Landoltia_punctata_GLEAN_10002359	1	2.05	1.68	1.7	1.65	3.57	2.88	1.91	3.05	2.07	1.41	2.32	2.1	1.64	1.42	0.93	1.28	1.35	1.61	0.94	2.95	2.79	1.49	0.56	1.64	4.16	0.61	1.02	3.43	1.38	113.18
Landoltia_punctata_GLEAN_10002360	23.06	20.54	36.15	35.02	44.07	49.51	27.99	27.43	17.26	16.37	51.18	45.97	44.99	45.89	40.94	38.82	28.6	28.69	20.49	18.58	35.6	37.07	32.98	32.03	27.29	29.34	17.14	21.27	13.31	16.94	1849.04
Landoltia_punctata_GLEAN_10002362	0.34	1.2	0	0	0	0	0	0	0	0	0	0	0.31	0	0	0	0	0	0.27	0.32	0	0.29	0.31	0	0	0	0.31	0.26	0	0	7.22
Landoltia_punctata_GLEAN_10002363	1.3	1.25	1.04	1.14	1.59	1.55	1.66	1.54	0.73	0.77	1.62	1.18	1.34	1.92	1.15	1.61	2.65	1.75	1.29	1.4	2.29	1.92	1.27	1.03	1	1.13	0.8	1.14	1.42	1.8	84.56
Landoltia_punctata_GLEAN_10002364	2.18	4	3.5	3.24	2.17	4.07	2.66	1.33	1.99	2.62	5.55	3.8	3.93	3.41	4.38	5.54	4.86	3.62	7.01	3.75	4.03	5.32	4.62	4.8	4.46	3.63	2.74	3.96	3.3	3.79	228.52
Landoltia_punctata_GLEAN_10002365	0	0	0	0	0	0.23	0	0	0	0	0	0	0	0	0	0	0	0	0	0	0	0	0	0	0	0	0.35	0	0	0	1.16
Landoltia_punctata_GLEAN_10002366	0.19	0.49	1.1	0.57	1.29	0.17	0.36	0.53	0.17	0.72	0.16	0.81	0.34	0.15	0.32	0.35	0	0	0.6	0	0.49	0.62	0.33	0.62	0.13	0.46	0	0.29	0	0.15	22.82
Landoltia_punctata_GLEAN_10002367	12.99	12.18	15.81	15.17	16.84	17.2	12.65	14.43	15.4	15.46	14.8	12.96	12.12	11.62	11.03	8.95	8.55	8.75	7.47	8.08	10.83	12.06	11.53	11.28	13.47	10.44	10.97	11	13.87	14.31	744.44
Landoltia_punctata_GLEAN_10002368	8.61	9.22	9.32	10.59	10.43	9.2	9.56	9.35	11.01	11.87	10.24	9.56	9.33	9.18	8.27	8.07	7.72	7.59	5.52	5.41	7.36	7.43	7.98	7.74	7.82	6.82	7.68	8.67	9.28	10.34	522.34
Landoltia_punctata_GLEAN_10002369	0	0	0.27	0.49	0.16	0.29	0.31	0.31	0	0.25	0.41	0.14	0.15	0.53	0.69	0	0.49	0.16	0.39	0.76	0.86	0.14	0.14	0.27	0.23	0.4	0	0.12	0	0	15.92
Landoltia_punctata_GLEAN_10002370	24.41	21.54	19	19.16	30.96	34.04	36.14	43.85	18.84	19.29	12.56	16.33	23.64	22.06	73.34	70.89	38.6	37.88	90.12	70.36	36.54	36.53	85.92	94.89	62.17	80.32	106.78	112.58	58.71	57.06	2909.02
Landoltia_punctata_GLEAN_10002371	320.35	330.35	157.57	162.4	63.27	64.63	180.01	193.44	149.95	140.92	121.35	111.72	69.33	77.75	89.47	79.49	179.17	150.49	110.27	127.88	118.86	127.85	142.9	144.19	158.71	143.5	224.89	229.7	269.83	297.63	9475.74
Landoltia_punctata_GLEAN_10002372	4.55	3.25	6.1	8.43	13.39	13.4	12.61	10.32	6.16	6.85	2.14	5.13	4.4	3.04	5.01	7.86	4.78	4.44	5.15	5.09	5.96	6.49	12.1	10.15	9.24	10.78	10.1	8.42	11.75	12.2	458.58
Landoltia_punctata_GLEAN_10002373	54.41	63.04	40.33	46.51	31.79	33.91	33.29	25.69	103.59	129.29	15.18	17.44	9.18	13.1	8.37	8.14	20.24	17.69	8.54	10.68	10.09	10.78	23.96	22.35	12.66	16.09	13.72	13.6	20.41	23.06	1714.26
Landoltia_punctata_GLEAN_10002374	0.37	0	1.25	0	0.73	1.65	0	0	0.68	0.58	0.31	0	0	0.3	0.94	0.69	0.57	0.75	0.59	0.35	1.31	0.93	0.33	2.16	1.04	0.92	1.71	0.28	0.29	0.92	39.3
Landoltia_punctata_GLEAN_10002375	29.06	26.54	39.16	35.06	36.04	34.87	30.49	31.21	46.83	43.35	37.27	33.22	29.17	29.23	23.45	20.1	27.88	27.97	21.36	22.61	22.22	23.7	28.09	29.62	28.8	28.82	31.58	31.24	27.22	27.54	1807.4
Landoltia_punctata_GLEAN_10002377	0.99	0.91	1.96	0.79	1.11	0	1.03	0.7	0.91	0.94	0	1.5	0.97	1.87	3	1.57	5.88	2.33	5.47	4.4	0	0	0	2.88	0	2.79	1.23	1.32	4.58	2.04	102.34
Landoltia_punctata_GLEAN_10002378	0.99	0.91	0	0.79	1.11	2.39	1.03	0.7	0.91	0.94	2.48	1.5	0.97	1.87	0	1.57	0	4.66	0	0	2.29	2.6	3.09	0	2.97	0	1.23	1.32	0	2.04	76.72
Landoltia_punctata_GLEAN_10002379	50.36	46.34	22.88	25.67	19.38	16.34	45.04	46.62	32.09	24.75	16.7	16.72	13.58	15.83	25.19	26.9	24.9	21.47	35.29	35.59	31.4	31	36.08	36.34	30.35	24.8	35.48	39.75	57.05	52.86	1873.5
Landoltia_punctata_GLEAN_10002380	27.85	28.1	26.26	26.31	16.89	18.2	25.21	27.65	31.66	30.17	18.54	20.72	16.96	17.52	18.47	18.6	22.73	18.65	25.31	24.92	22.12	18.95	22	24.98	18.63	13.06	22.86	22.96	28.86	32.89	1376.06
Landoltia_punctata_GLEAN_10002383	315.61	437.8	548.2	464.64	171.47	174.48	146.61	87.49	881.87	1213.8	53.62	64	83.9	72.77	69.38	56.02	97.99	108.26	56.38	67.82	80.95	77.77	236.04	287.31	84.73	81.62	35.57	42.21	75.71	72.01	12492.1
Landoltia_punctata_GLEAN_10002384	49.12	35.3	57.06	50.25	78.78	76.34	57.8	56.64	36.14	30.42	42.07	46.07	63.12	57.77	72.65	55.21	53.21	58.02	58.61	50.87	50.62	45.82	58.41	40.78	57.93	58.31	53.55	51.08	62.24	67.11	3262.6
Landoltia_punctata_GLEAN_10002386	11.79	11.28	25.36	23.09	26.7	25.92	17.56	17.78	12.98	11.04	33.77	31.53	29.95	29.93	25.69	26.42	18.83	18.88	17.17	16.19	21.57	20.93	17.69	17.06	19.36	18.56	17.06	15.53	10.89	11.27	1203.56
Landoltia_punctata_GLEAN_10002387	2.76	1.14	2.32	2.15	3.06	3.62	2.65	3.41	2.67	1.14	2.61	2.4	4.53	1.73	3.17	2.72	2.49	1.97	5.08	4.75	3.58	1.9	3.05	2.85	2.28	3.77	5.98	5.99	2.7	4.58	186.1
Landoltia_punctata_GLEAN_10002388	13.98	10.34	5.18	6.01	7.51	5.89	5.82	4.29	2.73	3.35	7.97	6.12	4.75	3.17	7.17	2.38	10.31	8.02	9.96	7.64	5.98	5.38	4.25	3.31	5.13	4.17	8.75	6.62	5.65	9.5	382.66
Landoltia_punctata_GLEAN_10002389	0.95	0.64	0.8	1.12	0.94	0.91	0.42	0.91	1.07	0.51	1.11	0.51	0.92	0.54	0.56	0.48	0.39	0.37	0.59	0.83	0.26	0.49	0.26	0.61	0.31	0.67	0.2	0.84	0.81	0.97	39.98
Landoltia_punctata_GLEAN_10002390	0.34	0.69	0.57	1.03	1.34	0.6	0.43	0.54	0.62	0.26	0.95	0.68	1.01	0.64	0.95	0.73	0.69	0.34	1.08	0.74	0.6	0.94	0.81	0.66	0.24	0.84	0.52	0.43	0.62	0.84	41.46
Landoltia_punctata_GLEAN_10002391	9.92	9.27	12.25	14.12	13.73	15.14	9.45	8.24	7.88	6.08	14.42	13.55	16.96	16.24	17.89	11.07	13.98	12.4	10.64	14.15	12.67	11.34	12.97	12.34	11.96	12.33	10.68	8.46	6.48	8.36	709.94
Landoltia_punctata_GLEAN_10002392	0	0	0.74	0.6	0.58	0.53	0	0.56	0.27	0.23	0	0	0.27	0.48	0.25	0.27	0.23	0	0.47	0.28	0.52	0.25	0.79	0.98	0.41	0	0	0	0.47	0.49	19.34
Landoltia_punctata_GLEAN_10002393	13.79	11.66	8.02	6.4	8.46	9.18	6.73	10.55	10.55	10.72	4.89	9.16	8.58	4.51	5.54	5.84	6.15	8.38	8.46	6.39	7.09	9.45	8.98	8.8	8.1	12.5	9.24	13.1	7.15	6.87	510.48
Landoltia_punctata_GLEAN_10002394	43.27	51.63	38.52	37.3	38.25	38.5	37.45	43.27	31.52	19.71	53.1	51.6	54.97	48.54	43.92	42.42	37.58	42.26	45.77	38.99	47.23	51.77	41.45	42.34	45.97	53.07	47.19	45.97	74.04	69.3	2713.8
Landoltia_punctata_GLEAN_10002395	45.24	43.06	61.03	53.18	72.76	79.09	53.71	56.21	42.34	38.91	74.14	70.9	58.88	57.36	45.85	53.23	39.24	33.85	27.96	30.3	48.8	40.86	57.45	64.48	47.03	38.16	38.27	39.5	35.6	36.09	2966.96
Landoltia_punctata_GLEAN_10002396	12.41	10.89	14.01	14.88	16.33	13.99	11.05	14.32	13.69	14.79	16.28	18.17	14.55	15.88	13.97	12.3	9.13	7.38	6.65	7.72	15.67	11.22	14.38	14.24	13.15	12.28	9.26	9.09	11.09	11.13	759.8
Landoltia_punctata_GLEAN_10002397	2.69	2.86	31.92	28.32	98.75	94.27	5.89	5.05	22.03	13.59	193.57	181.63	81.91	108.99	6.52	4.74	87.32	90.55	2.39	3.45	10.1	9.57	6.45	5.45	43.44	40.69	32.92	26.42	2.43	3.27	2494.36
Landoltia_punctata_GLEAN_10002398	11.99	11.78	12.28	13.57	11.04	11.23	9.15	14.09	11.76	7.42	9.67	9.93	9.76	8.99	11.66	12.66	8.74	6.88	9.52	7.5	13.15	13.55	10.74	12.07	11.17	10.92	11.45	8.33	7.9	6.6	631
Landoltia_punctata_GLEAN_10002399	67.72	76.24	83.18	81.41	76	72.86	73.67	71.36	51.73	49.88	91.35	74.19	82.68	71.88	93.06	106.19	82.49	85.33	88.54	83.9	90.62	102.09	74.64	69.41	82.3	93.19	58.52	61.49	36.32	36.04	4536.56
Landoltia_punctata_GLEAN_10002400	3.85	1.4	3.55	2.67	1.13	2.33	3.51	2.66	2.15	1.67	2.61	2.33	1.18	1.02	2.32	1.77	0.91	0.36	2.5	2.49	0.99	2.91	2.42	1.61	1.87	1.66	0.88	1.11	1.75	0.85	116.92
Landoltia_punctata_GLEAN_10002401	32.27	34.47	27	28.05	27.53	29.7	28.77	27.48	28.87	29.39	25.04	25.22	26.69	26.03	21.51	18.66	27.41	26.33	22.95	25.54	22.62	23.49	21.09	20.06	21.76	19.2	24.62	24.31	26.63	28.23	1541.84
Landoltia_punctata_GLEAN_10002402	0	0.14	0	0.32	0	0.14	0	0	0.14	0.12	0	0	0	0	0	0	0.12	0	0	0.15	0	0	0	0.13	0	0	0.14	0	0	0	2.8
Landoltia_punctata_GLEAN_10002404	6.38	6.7	3.07	2.43	1.53	2.25	19.62	24.79	3.72	3.49	1.9	2.38	3.22	3.04	10.12	11.23	5.15	5.82	9.06	9.4	10.03	8.39	13.49	13.76	15.06	15.08	12.14	13.46	28.71	28.23	587.3
Landoltia_punctata_GLEAN_10002406	4.97	4.36	3.34	5.04	10.98	11.96	5.83	6.36	1.05	1	7.91	8.31	10.57	8.84	11.55	6.34	10.06	9.03	8.77	7.74	7.84	9.02	6.63	5.02	8.42	6.36	6.36	5.2	3.43	4.99	414.56
Landoltia_punctata_GLEAN_10002407	49.22	50.13	49.62	54.78	66.41	64.38	61.88	60.47	37.86	33.06	51.69	56.33	51.6	56.81	51.04	46.24	70.25	70.09	57.92	57.22	49.69	51.68	53.08	44.69	55.62	48.59	67.35	61.48	63.01	68.53	3321.44
Landoltia_punctata_GLEAN_10002408	0	0	0	0	0	0	0	0	0	0.36	0	0	0	0.38	0	0	0	0	0	0	0	0	0	0	0	0	0	0	0	0	1.48
Landoltia_punctata_GLEAN_10002409	34.66	26.48	32.92	31.7	35.12	36.48	33.93	30.39	30.76	27.84	39.36	39.04	29.01	24.95	26.62	27.74	27.87	24.04	22.87	27.56	22.49	31.2	29.36	25.83	31.52	30.47	33.79	32.71	25.18	30.1	1803.98
Landoltia_punctata_GLEAN_10002410	22.98	23.82	30.42	29.65	22.67	22.25	21.77	23.42	29.04	32.9	20.91	19.27	16.09	16.99	19.55	15.92	16.72	17.54	10.58	10.7	16.15	16.7	17.4	16.38	20.77	17.52	17.4	19.71	20.07	19.2	1208.98
Landoltia_punctata_GLEAN_10002411	8.65	6.18	14.67	15.32	13.08	12.47	7.42	6.61	7.95	7.37	17.45	16.21	17.52	14.94	13.13	9.3	10.03	9.87	7.61	7.65	10.6	11.92	11.52	10.28	12.48	9.54	6.87	4.43	4.75	6.27	624.18
Landoltia_punctata_GLEAN_10002413	69.22	71.66	58.03	58.69	52.21	52.83	54.8	55.76	62.29	64.5	49.92	47.03	42.39	43.16	42.08	35.22	45.41	40.4	36.6	40.36	44.24	46.64	49.34	45.15	46.85	36.31	57.89	60.46	61.51	71.15	3084.2
Landoltia_punctata_GLEAN_10002414	42.39	35.78	16.86	18.67	22.63	19.45	31.47	42.61	35.57	36.13	13.53	15.41	23.02	20.44	30.7	30.71	26.81	27.94	50.49	51.54	23.22	24.44	35.49	35.78	33.66	37.76	56.19	59.02	67.76	74.27	2079.48
Landoltia_punctata_GLEAN_10002415	8.16	6.82	8.97	9.51	8.67	10.64	8.93	10.28	7.55	6.35	7.65	7.69	6.66	6.13	7.34	5.64	4.56	5.16	4.78	5.35	6.02	6.59	9.89	9.14	6.81	8.22	9.29	7.75	7.99	7.74	452.56
Landoltia_punctata_GLEAN_10002416	14.44	11.05	9.9	10.45	11.2	11.02	10.52	9.64	10.65	10.12	10.72	10.73	10.88	9.45	8.02	6.95	8.04	8.61	7.51	8.53	10.07	8.49	9.36	10.17	9.85	8.77	10.45	9.56	10.44	12.86	596.9
Landoltia_punctata_GLEAN_10002417	0.21	0	0	0	1.91	0.19	1.02	0	0.2	0.17	0.36	0.93	0.77	0.35	1.63	0.8	0.98	1.73	3.43	1.41	0.57	0.36	0.77	0.71	1.05	0.71	0.39	0.33	1.02	0.35	44.7
Landoltia_punctata_GLEAN_10002418	0.89	0.56	2.14	2.72	2.65	1.7	1.58	1.46	1.28	0.99	1.18	1.55	1.94	1.56	1.51	1.66	0.49	1.16	0.61	0.36	0.79	1.6	1.36	2.01	1.07	1.05	1.05	1.17	1.21	0.95	80.5
Landoltia_punctata_GLEAN_10002419	6.4	6.02	7.74	7.21	9.79	9.67	5.26	6.71	9.11	10.55	6.46	7.03	4.76	5.07	3.8	4.97	3.74	3.66	4.61	4.08	4.72	3.87	9.01	9.59	5.64	6.17	5.43	5.19	4.91	4.56	371.46
Landoltia_punctata_GLEAN_10002420	43.43	45.46	45.96	42.91	56.97	53.28	46.64	43.6	49.38	55.62	44.74	39.75	41.78	42.07	39.9	34.01	36.73	35.13	29.46	32.17	35.16	39.79	40.14	42.8	37.88	33.93	38.19	37.31	46.51	47.16	2515.72
Landoltia_punctata_GLEAN_10002421	60.19	65.34	55.41	55.3	67.32	71.86	86.57	94.93	82.97	73.65	42.49	44.68	54.7	53.41	53.43	45.68	56.95	53.24	50.19	55.99	46.92	43.27	49.04	48.89	56.01	42.96	98.08	95.55	109.55	111.05	3851.24
Landoltia_punctata_GLEAN_10002422	20.87	18.11	19.54	18.83	20.29	19.98	18.85	14.71	15.11	13.07	21.61	20.45	22.07	19.53	19.96	20.31	19.04	17.53	17.91	18.29	20.83	24.7	26.92	23.03	19.32	18.94	19.89	18.88	15.97	19.28	1167.64
Landoltia_punctata_GLEAN_10002424	24.27	22.25	29.97	28.63	31.6	29.42	37.02	29.87	35.56	29.4	19.81	21.03	24.1	24.51	27.2	23.55	45.58	46.05	27.65	33.44	25.06	27.91	27.71	25.18	24.88	23.39	36.03	33.1	29.48	31.73	1750.76
Landoltia_punctata_GLEAN_10002425	40.76	41.24	39.18	36.72	37.86	33.59	43.24	34.18	64.16	69.58	49.85	64.02	46.39	46.38	52.64	45.48	53.29	48.02	57.18	51.32	83.38	89.95	53.58	54.95	60.37	63.38	64.18	72.57	162.19	166.78	3652.82
Landoltia_punctata_GLEAN_10002426	30.17	30.11	24.03	26.2	26.07	26.95	18.42	20.15	24.32	25.51	28.16	27.21	25.72	24.07	23.89	17.58	27.87	20.66	19.39	22.55	21.71	23.85	23.44	21.87	22.33	22.39	19.89	18.55	15.49	19.62	1396.34
Landoltia_punctata_GLEAN_10002427	3.62	3.29	3.21	3.14	5.19	5.68	6.04	4.93	3.37	1.88	3.29	3.67	3.98	3.45	5.06	5.31	6.88	5.56	7.53	8.73	3.26	4.54	3.48	2.8	4.05	3.17	6.79	7.36	6.37	8.62	288.5
Landoltia_punctata_GLEAN_10002428	19.15	20.07	21.11	21.04	20.83	20.27	15.15	15.55	16.71	15.42	24.97	20.88	29.09	25.47	19.64	13.33	16.55	17.13	10.19	12.06	18.05	17.81	17.65	14.93	17.1	10.77	10.8	9.03	10.12	10.95	1023.64
Landoltia_punctata_GLEAN_10002429	67.02	76.52	94.2	91.52	80.17	80.51	78.03	77.29	61.14	52.94	65.81	64.3	76.49	62.2	50.76	52.48	71.76	77.22	52.26	49.53	60.5	63.79	81.32	70.36	70.85	68.48	59.89	58.82	52.57	46.95	4031.36
Landoltia_punctata_GLEAN_10002430	89.49	83.87	62.46	53.12	37.46	33.03	36.93	40.85	36.25	36.66	73.47	66.34	44.54	39.45	34.9	32.66	45.02	40.46	58.54	47.51	54.22	64.58	43.6	49.25	40.88	42.13	33.54	37.93	48.24	40.83	2896.42
Landoltia_punctata_GLEAN_10002432	12.52	11.72	11.85	11.48	11.44	11.56	10.65	10.55	9.7	9.07	12.05	11.69	9.37	11.98	12.79	9.95	8.67	7.31	7.33	7.48	8.94	10.72	11.08	9.75	9.84	10.93	8.93	6.74	9.53	10.16	611.56
Landoltia_punctata_GLEAN_10002433	31.37	31.12	44.06	43.46	47.68	50.91	42.32	43.86	53.69	48.95	39.05	37.14	33.72	38.13	33.89	30.39	38.77	34.17	34.12	30.79	34.63	32.56	40.25	36.69	33.82	33.76	34.88	34.78	35.45	40.32	2289.46
Landoltia_punctata_GLEAN_10002434	0	0	0	0	0	0.27	0	0.29	0	0.24	0.26	0	0	0.5	0	0	0	0.31	0	0	0	0	0.27	0	0	0	0	0.23	0	0	4.74
Landoltia_punctata_GLEAN_10002435	133.55	128.45	152.9	149.87	160.16	159.59	144.57	142.26	164.88	160.14	119.78	121.19	115.25	122.17	127.89	97.33	136.4	133.31	119.51	110	107.9	129.11	114.91	108.92	116.09	121.1	137.45	127.74	137.79	143	7886.42
Landoltia_punctata_GLEAN_10002436	1300.43	1316.43	1529.3	1612.17	1265.73	1281.74	1516.63	1529.31	557.64	403.27	2690.25	2659.59	2054.17	2481.9	2278.73	2857.18	2665	2751.64	2731.11	2300.22	2467.8	2644.74	1309.87	1251.21	2013.31	2277.08	925.95	917.48	816.29	680.76	106174
Landoltia_punctata_GLEAN_10002437	16.78	11.9	17.12	15.67	17.01	24.24	9.93	8.53	13.71	13.88	21.78	23.61	24.44	20.74	29.1	18.63	19.69	24.95	28.1	22.58	26.18	31.1	18.86	13.12	18.81	26.69	14.8	11.8	11.6	8	1126.7
Landoltia_punctata_GLEAN_10002438	10.68	9.37	21.79	23.17	20.25	20.48	10.17	8.97	16.01	15.75	21.44	20.85	24.52	22.74	23.21	12.69	15.35	18.94	12.87	13.83	16.55	18.3	15.25	14.44	17.04	13.59	10.08	9.09	6.26	8.56	944.48
Landoltia_punctata_GLEAN_10002439	7.33	8.2	6.78	7.78	6.57	5.4	7.72	7.84	6.18	7.83	8.04	9.26	5.7	7.53	6.59	4.82	6.83	8.3	7.62	7.33	6.99	10.12	6.57	5.41	6.67	8.24	8.48	6.96	7.41	10.03	441.06
Landoltia_punctata_GLEAN_10002440	10.08	6.52	6.07	4.87	4.22	4.26	4.15	6.04	4.36	3.68	7.32	6.27	4.27	3.02	3.71	6.76	4.64	3.14	2.92	4.61	3.85	7.65	4.19	5.61	5.82	3.36	4.69	7.44	5.82	4.92	308.52
Landoltia_punctata_GLEAN_10002441	3.75	4.43	1.96	3.23	2.93	0.36	3.1	2.81	3.31	4.31	2.4	3.24	3.74	2.68	4.63	1.65	3.76	1.38	3.46	3.19	6.45	3.75	3.42	2.47	2.55	4.36	4.8	3.91	5.61	2.41	200.1
Landoltia_punctata_GLEAN_10002442	47.63	50.31	46.57	49.45	44.61	45.28	48.86	48.02	49.03	45.66	43.53	42.5	33.51	36.27	34.43	29.44	33.02	31.23	28.98	29.86	34.23	36.54	32.84	37.46	36.78	30.96	36.46	35.27	41.9	47.32	2375.9
Landoltia_punctata_GLEAN_10002443	52.53	49.17	72.92	65.58	62.92	69.91	60.55	60.13	88.34	101.13	52.37	50.85	66.51	64.79	73.73	58.19	40.59	40.49	36.91	37.04	49.64	49.77	70.96	66.89	55.2	50.28	47.8	44.4	44.23	49.56	3466.76
Landoltia_punctata_GLEAN_10002445	0	0.06	0	0	0	0	0	0	0	0	0	0	0	0	0	0	0	0	0	0.07	0	0	0	0	0	0	0	0	0	0	0.26
Landoltia_punctata_GLEAN_10002451	2.72	1.88	4.26	3.57	2.61	2.69	0.75	1.49	1.42	1.06	4.04	4.32	3.07	5.97	3.47	1.81	4.1	3.55	6.02	5.05	3.52	1.06	4.35	3.49	2.6	2.34	0.63	0.9	3.62	3.23	179.18
Landoltia_punctata_GLEAN_10002452	3.96	5.42	3.17	2.07	3.84	3.45	3.71	4.07	3.8	3.38	4.67	3.45	2.87	3.24	1.72	3.42	2.37	2.15	2.1	3.38	3.42	4.05	2.42	3.31	2.72	2.97	2.76	3.19	3.91	2.81	195.6
Landoltia_punctata_GLEAN_10002453	0	0.44	0.42	0.13	0.25	0	0.72	0.12	0.46	0.58	0.21	0.22	0.45	0.1	0.21	0.47	0.38	0.13	0.1	0.12	0.33	0.21	0.22	0.21	0	0	0.35	0.29	0.3	0	14.84
Landoltia_punctata_GLEAN_10002454	4.67	5.27	3.69	4.69	4.21	5.62	4.95	5.48	5.11	4.67	4.2	5.48	4.4	4.51	3.9	2.57	3.09	2.08	3.24	3.54	4.13	4.74	3.48	4.49	4.02	4.7	3.98	3.97	3.53	4.7	254.22
Landoltia_punctata_GLEAN_10002456	24.76	20.88	27.31	28.71	30.54	29.74	22.73	21.05	28.8	26.05	27.32	27.13	26.29	28.54	23.17	21.99	24.38	22.84	25.47	21.99	20.95	23.21	24.34	24.11	23.76	25.91	26.31	29.96	21.46	19.42	1498.24
Landoltia_punctata_GLEAN_10002457	17.73	17.49	23.41	20.36	21.55	25.74	21.7	26.09	23.97	21.04	19.24	23.48	19.76	19.77	17.98	16.81	19.03	16.65	18.05	17.68	18.78	20.1	24.71	19.28	20.67	17.15	23.1	19.97	23.68	22.28	1234.5
Landoltia_punctata_GLEAN_10002458	8.76	7.41	5.27	7.02	7.76	6.15	9.9	5.68	8.58	5.35	6.63	8.17	10.14	3.58	6.11	6.41	6.71	6.02	14.07	5.32	8.57	12.84	8.4	12.02	10.55	10.4	9.22	10.34	9.42	8.31	490.22
Landoltia_punctata_GLEAN_10002459	11.52	9.85	28.63	21.87	28.88	26.06	7.39	7.57	9.97	6.99	48.49	46.69	13.39	12.34	14.05	18.91	13.25	17.01	9.19	11.31	13.11	13.98	17.47	21.15	18.94	18.99	3.61	5.56	3.48	5.03	969.36
Landoltia_punctata_GLEAN_10002460	1.7	1.49	1.24	1.11	1.44	1.34	1.1	1.56	1.73	1.01	2.15	2.08	1.96	1.63	1.08	0.86	1.54	1.74	1.22	1.44	1.94	1.9	2.47	2.16	2.79	1.76	1.18	1.43	2.68	3.79	103.04
Landoltia_punctata_GLEAN_10002461	1.43	1.31	1.77	1.31	3.74	4.15	2.63	3.76	4.09	2.73	1.43	2.74	3.45	5.91	1.82	3.63	3.41	2.81	5.35	6.76	3.34	3.5	2.6	2.64	3.74	3.18	5.27	5.01	12.66	13.94	240.22
Landoltia_punctata_GLEAN_10002462	5.25	3.49	3.91	4.85	7.24	8.29	4.51	3.7	1.41	1.38	5.85	7.69	5.58	5.25	7.13	4.94	6.06	5.77	6.22	4.75	5.18	7.55	4.26	3.51	6.41	4.45	4.74	3.91	2.1	3.76	298.28
Landoltia_punctata_GLEAN_10002463	6.14	5.92	7.16	5.9	9.77	8.31	7.92	6.32	6.4	7.62	7.42	5.59	6.57	5.41	6.31	6.63	6.02	5.49	5.16	6.41	6.31	3.91	5.47	5.88	4.82	4.12	5.66	5.19	5.66	4.86	368.7
Landoltia_punctata_GLEAN_10002464	0	0	0	0	0	0	0	0	0	0	0	0	0	0	0	0	0.13	0	0	0	0	0	0	0	0	0	0	0	0	0	0.26
Landoltia_punctata_GLEAN_10002465	4.77	5.64	7.32	8.65	13.67	14.67	5.22	6.29	7.33	5.83	13.02	10.93	10.97	10.53	6.04	6.77	7.07	8.51	4.13	3.43	7.09	5.89	7.18	5.94	5.32	5.6	4.74	4.59	3.48	4.46	430.16
Landoltia_punctata_GLEAN_10002466	3.9	3.06	4.17	4.93	6.41	6	6.5	7.37	5.52	5.46	3.04	2.87	4.14	3.78	4.87	6.64	3.97	4.61	3.27	3.98	3.44	3.32	5.43	3.5	3.59	2.64	3.76	4	3.89	4.95	266.02
Landoltia_punctata_GLEAN_10002467	1.55	1.98	3.88	4.62	6.73	8.19	14.65	11.11	5.29	4.83	0.86	1.02	1.57	1.94	1.78	6.61	1.5	1.21	0.94	1.07	2.36	2.11	3.9	3.37	2.47	1.18	3.6	5.13	3.47	3.8	225.44
Landoltia_punctata_GLEAN_10002468	24.05	18.73	18.35	18.35	20.75	18.07	20.05	24.07	17.26	13.81	13.9	21.71	16.8	15.82	16.03	17.18	17.74	17.76	20.76	14.86	17.08	25.04	19.73	16.15	18.79	25.58	28.79	23.32	26.18	27.63	1188.68
Landoltia_punctata_GLEAN_10002469	1.35	1.03	2.37	2.76	3.87	3.9	0.77	0.64	1.72	1.91	4.09	3.74	2.16	3.58	2.42	1.46	1.45	1.8	1.35	1.08	2.02	1.44	1.3	1.22	1.34	1.86	1.36	1.36	0.86	0.84	114.1
Landoltia_punctata_GLEAN_10002470	38.1	32.07	70	75.82	73.69	78.08	32.04	36.33	49.79	50.76	89.28	81.59	104.5	85.13	95.34	59.04	59.62	67.3	49.29	48.44	65.43	72.17	54.11	43.82	59.69	62.07	41.03	32.95	21.77	34.68	3527.86
Landoltia_punctata_GLEAN_10002471	0.37	0	0	0.37	0.46	0.33	0	0.18	0.36	0.29	0.52	1.59	0.52	0.18	0.15	0.36	0.65	0.18	0.31	0	0.96	0.47	0.33	0.77	0.48	1.17	0.56	0.3	0	0.14	24
Landoltia_punctata_GLEAN_10002472	1.15	1.03	1.96	2.55	3.9	4.89	1.53	1.28	2.56	1.86	4.29	3.61	2.78	2.8	2	2.45	2.34	2.05	1.01	0.66	2.34	1.9	1.47	1.11	1.86	1.32	1.75	1.36	0.96	0.78	123.1
Landoltia_punctata_GLEAN_10002474	15.64	13.83	18.69	18.9	19.69	20.39	17.52	15.66	26.91	30.43	18.41	18.76	16.42	16.73	17.26	13.93	14	15.6	15.93	11.51	17.02	18.61	17.47	16.39	15.4	17.94	17.82	16.5	15.45	16.61	1050.84
Landoltia_punctata_GLEAN_10002475	29.89	29.28	16.71	18.65	27.1	24.99	22.61	21.79	37.23	42.8	12.14	15.41	10.97	10.25	6.03	6.83	7	7.54	8.97	7.67	11.06	12	12.63	15.55	12.44	15.09	12.06	11.01	16.89	17.99	1001.16
Landoltia_punctata_GLEAN_10002476	0.67	0	1.12	0.34	0	0	0.64	0.64	0	0	0.57	0	0.9	0	0.28	0	0.26	1.69	0	0.31	0.29	0.84	0	0	0.23	0	0	0	0.26	0	18.08
Landoltia_punctata_GLEAN_10002477	8.18	6.88	10.81	12.06	9.25	9.19	4.9	4.18	13.09	12.9	7.94	6.67	9.42	9.81	8.68	3.71	6.83	7.83	5.61	5.26	5.98	6.9	6.56	5.17	6.31	6.09	3.67	3.1	2.25	3.49	425.44
Landoltia_punctata_GLEAN_10002478	15.12	17	15.91	11.87	8.47	10.13	14.41	11.31	41.03	51.49	4.19	4.98	4.72	3.97	3.13	3.16	2.38	2.85	1.64	2.11	2.4	3.25	4.69	4.21	5.72	6.12	6.25	4.54	4.46	3.38	549.78
Landoltia_punctata_GLEAN_10002480	22.69	23.16	21.88	24.62	23.63	22.11	23.22	24.3	24.3	24.29	26.32	27.3	21.61	23.44	22.84	18.85	19.06	18.09	19.81	17.37	22.42	19.68	21.52	23.14	22.13	19.6	21.49	23.63	21.81	25.39	1339.4
Landoltia_punctata_GLEAN_10002482	5.87	5.39	7.48	9.26	7.55	8.35	6.15	4.65	3.1	3.49	6.76	6.7	6.52	7.05	8.72	4.02	4.64	4.36	5.01	6.58	5.51	5.3	6.24	5.36	5.35	4.57	4.14	3.45	3.41	3.5	336.96
Landoltia_punctata_GLEAN_10002483	15.9	11.67	22.07	26.06	29.18	32.82	18.53	16.29	5.85	4.38	42.89	38.42	40.91	42.56	47.6	38.73	31.06	29.9	24.78	25.3	31.18	34.59	25.07	20.53	22.43	18.05	13.37	10.76	6.02	7.31	1468.42
Landoltia_punctata_GLEAN_10002485	34.94	31.84	43.57	45.19	39.86	38.8	36.57	37.46	38.33	40.9	39.68	38.77	38.74	38.24	35.56	32.14	37.04	33.9	29.19	31.86	35.95	34.14	37.64	37.9	31	23.43	31.94	30	36.04	38.74	2158.72
Landoltia_punctata_GLEAN_10002486	12.15	15.35	17.31	16.88	11.96	12.27	16.16	17.43	48.22	60.05	8.75	9.4	8.05	8.7	6.86	6.14	8.62	7.94	6.21	5.74	7.29	7.46	8.1	7.9	10.48	8.46	10.85	11.41	11.87	13.19	802.4
Landoltia_punctata_GLEAN_10002487	72.18	74.24	102.37	80.89	113.19	105.08	109.49	98.43	161.12	145.88	125.04	132.61	145.39	142.64	135.65	153.92	179.18	304.27	258.3	282.97	113.87	110.83	43.8	101.85	112.43	141.25	47.75	40.89	85.63	96.42	7635.12
Landoltia_punctata_GLEAN_10002488	221.64	220.16	205.48	166.94	275.32	308.13	228.71	241.38	90.59	110.42	435.89	415.61	562.42	472.39	501	637.81	473.1	578.22	705.28	646.21	426.93	480.09	171.95	190.09	351.24	404.96	447.18	425.38	202.87	167.73	21530.2
Landoltia_punctata_GLEAN_10002489	274.47	233.4	237.42	223.17	333.85	359.01	264.79	282.8	114.56	126.98	504.22	506.86	545.15	600.33	646.47	747.32	601.03	661.41	1052.11	783.63	503.94	640.99	214.06	245.14	428.46	581.98	563.94	533.65	237.32	206.6	26510.1
Landoltia_punctata_GLEAN_10002490	11.84	8.68	15.1	14.16	28.01	25.04	7.98	10.17	10.57	11.22	33	26.48	33.5	32.4	27.34	25.86	14.32	13.59	12.93	12.05	20.03	20.07	12.68	11.82	16.51	16.37	7.08	6.75	4.98	5.15	991.36
Landoltia_punctata_GLEAN_10002491	86.28	96.34	138.71	145.58	133.2	134.44	246.71	267.53	122.91	80.16	142.66	137.97	141.42	146.72	178.96	210.99	159.57	176.71	152.89	151.39	141.31	136.47	119.38	116.3	164.31	160.38	166.65	183.99	128.94	134.16	9006.06
Landoltia_punctata_GLEAN_10002492	7.51	4.26	6.41	5.61	7.14	6.52	6.29	6.27	6.57	5.26	5.64	6.35	5.71	5.97	7.45	5.91	4.7	6.43	6.96	4.49	6.45	6.73	5.59	6.54	8.47	8.7	5.94	4.63	6.79	5.88	374.34
Landoltia_punctata_GLEAN_10002493	69.54	68.1	166.23	216.1	415.87	425.49	503.04	482.96	251.8	222.23	77.35	83.28	123.33	119.44	135.92	188.52	102.27	129.8	163.29	176.64	118.34	121.68	255.71	212.96	224.57	202.39	346.49	288.11	232.42	264.97	12777.7
Landoltia_punctata_GLEAN_10002494	267.58	277.19	509.53	504.32	338.59	342.57	455.57	480.35	271.42	199.54	523.77	510.35	353.96	442.98	463.02	493.49	417.7	455.39	436.32	393.12	432.41	436.65	460.14	495.27	593.76	660.13	418.39	450.02	354.5	345.98	25568
Landoltia_punctata_GLEAN_10002495	8.1	6.98	10.91	8.72	8.48	11.45	10.03	10.42	7.27	8.13	8.61	8.2	9.15	9.28	8.63	7.14	9.7	6.42	8.4	5.56	10.54	9.01	7.65	7.26	8.69	8.2	8.82	7.92	8.4	9.05	514.24
Landoltia_punctata_GLEAN_10002496	17.34	20.21	30.46	29.65	40.76	40.01	74.17	84.34	34.41	29.27	22.55	16.67	17.6	19.73	17.89	96.95	10.49	16.1	5.38	7.54	19.22	18.98	26.36	29.54	13.84	15.1	8.83	22.97	8.56	7.26	1604.36
Landoltia_punctata_GLEAN_10002497	3.94	5.85	7.79	6.66	8.43	8.95	8.44	8.12	5.83	5.19	7.2	7.39	4.51	7.45	5.8	5.94	5.93	5.07	5	4.58	8.31	7.12	5.84	5.83	5.33	6.55	6.01	5.71	4.57	5.92	378.52
Landoltia_punctata_GLEAN_10002498	0.35	0	0	0	0	0	0	0	0	0	0	0	0	0	0	0	0	0	0	0	0	0	0	0	0	0	0	0	0	0	0.7
Landoltia_punctata_GLEAN_10002499	0	0.75	0	0	0	0	0	2.63	0	0	0	0	0	0	0	0	0	0	3.92	1.97	0	0	0	0.07	0	0.27	0.11	0	0	0	19.44
Landoltia_punctata_GLEAN_10002500	30.09	28.34	31.09	31.77	34.36	39.23	40.2	41.11	45.98	48.4	23.27	24.67	22.17	23.66	24.94	18.92	21.68	20.6	20.22	21.45	20.87	21.96	34.63	36.76	34.34	34.81	37.94	33.7	44.1	41.36	1865.24
Landoltia_punctata_GLEAN_10002501	18.66	13.82	14.06	16.3	24.53	22.8	14.92	11.78	7.95	7	14.47	13.51	23.12	19.16	23.87	15.73	19.2	18.46	12.95	16.82	15.81	18.84	18.8	15.97	18.66	13.24	17.38	15.18	11.8	13.88	977.34
Landoltia_punctata_GLEAN_10002502	30.09	28.34	31.09	31.77	34.36	39.23	40.2	41.11	45.98	48.4	23.27	24.67	22.17	23.66	24.94	18.92	21.68	20.6	20.22	21.45	20.87	21.96	34.63	36.76	34.34	34.81	37.94	33.7	44.1	41.36	1865.24
Landoltia_punctata_GLEAN_10002503	5.04	4.24	3.52	4.44	5.99	4.39	3.31	1.7	0.75	1.97	5.39	4.25	8.11	4.6	7.58	3.89	4.73	5.64	3.22	5.44	5.36	3.31	4.76	2.8	4.13	4.09	2.72	4.57	3.99	2.45	252.76
Landoltia_punctata_GLEAN_10002504	44.86	41.74	59.24	42.81	61.68	61.35	60.52	62.35	81.04	72.54	35.01	36.56	33.5	36.12	27.56	35.69	33.84	41.67	39	30.37	37.43	36.05	57.41	62.41	60.13	60.7	57.4	61.21	70.01	66.98	3014.36
Landoltia_punctata_GLEAN_10002505	46.43	54.4	52.76	48.02	84.54	80.42	91.86	92.8	91.95	95.29	52.84	59.37	69.61	59.13	47.73	48.59	39.86	40.59	61.04	58.09	55.75	52.28	59.75	61.29	81.3	73.27	119.73	130.29	133.1	118.34	4320.84
Landoltia_punctata_GLEAN_10002506	32.04	34.98	30.43	29.43	45.63	54.8	29.98	26.95	24.57	25.68	19.45	19.46	29.98	28.74	32.32	31.2	15.88	15.63	20.7	23.16	22.48	24.59	40.29	34.8	21.04	19.02	19.04	23.32	17.83	15.7	1618.24
Landoltia_punctata_GLEAN_10002507	1.95	1.25	1.61	1.59	1.59	1.55	1.66	1.66	1.5	1.52	1.2	0.58	0.8	1.56	0.94	0.7	1.19	1.44	1.18	1.38	0.75	1.19	1.03	1.41	1.15	1	1.92	2.36	1.97	2.1	83.46
Landoltia_punctata_GLEAN_10002508	43.66	35.13	35.36	33.09	51.03	51.29	39.15	32.77	29.34	31.57	43.65	49.86	38.54	52.08	58.48	52.89	42.56	37.92	52.78	42.87	60.38	77.8	51.9	46.86	49.61	62.03	48.68	48.31	42.9	40.16	2765.3
Landoltia_punctata_GLEAN_10002509	8.73	8.87	10.08	9.97	9.09	9.62	8.67	7.69	7.89	5.99	7.11	8.34	7.95	7.02	7.95	6.36	6.77	7.16	6.09	4.95	6.52	7.66	6.85	7.15	8.2	7.11	3.48	4.19	6.18	7.38	442.04
Landoltia_punctata_GLEAN_10002510	43.66	35.13	35.36	33.09	51.03	51.29	39.15	32.77	29.34	31.57	43.65	49.86	38.54	52.08	58.48	52.89	42.56	37.92	52.78	42.87	60.38	77.8	51.9	46.86	49.61	62.03	48.68	48.31	42.9	40.16	2765.3
Landoltia_punctata_GLEAN_10002511	3.14	2.39	4.05	4.27	4.78	6.36	4.21	4.8	2.1	4.23	5.67	4.55	4.52	5.99	6.93	7.8	4.65	4.88	7.4	3.56	7.95	7.54	5.06	5.24	5.73	6.78	5.98	4.5	4.15	2.43	303.28
Landoltia_punctata_GLEAN_10002512	6.18	6.02	4.94	9.3	4.18	5.66	5.4	5.07	5.35	4.73	6.59	5.27	3.83	4.62	5.69	3.1	4.92	4.08	4.2	3.67	4.68	5.22	4.77	4.42	3.74	5.24	4.48	5.03	4.14	5.36	299.76
Landoltia_punctata_GLEAN_10002513	24.65	20.7	30.32	31.94	49.05	47.72	35.36	42.21	25.81	20.07	34.01	36.21	42.89	40.27	44.91	40.26	34.3	38.21	30.8	31.24	28.4	29.56	37.93	34.67	36.12	39.66	41.07	35.38	31.64	31.41	2093.54
Landoltia_punctata_GLEAN_10002514	3.15	3.54	7.34	5.39	6.91	8.18	4.43	6.59	5.56	5.7	5.96	4.91	6.47	5.94	5.48	2.87	5	5.12	3.83	3.53	5.25	5.16	4.07	4.04	5.46	3.53	3.85	2.82	3.37	3.47	293.84
Landoltia_punctata_GLEAN_10002515	171.18	184.02	134.75	124.18	143.29	138.45	129.67	133.76	171.14	183.15	135.38	131.19	125.21	119.79	106.12	115.46	135.31	146.07	137.54	132.91	126.12	113.66	126.39	129.45	113.25	125.93	125.88	124.98	130.13	124.07	8076.86
Landoltia_punctata_GLEAN_10002516	11.89	11.28	8.94	7.71	13.19	14.24	13.41	11.9	10.61	12.4	7.35	6.08	7.05	8.01	7.12	8.21	6.96	4.39	4.94	5.41	6.18	6.68	7.76	5.02	5.4	5.58	7.99	6.34	5.98	5.92	487.88
Landoltia_punctata_GLEAN_10002517	33.18	32.27	32.26	34.26	45.85	49.57	38.85	42.83	49.84	54.38	24.9	24.18	27.63	28.02	32.1	27.83	19.67	19.56	18.49	18.33	28.05	14.93	35.41	38.38	28.63	28.29	38.39	34.2	37.48	31.44	1938.4
Landoltia_punctata_GLEAN_10002518	89.58	81.51	49.52	46.09	60.24	53.07	55.44	56.26	50.28	42.77	63.3	58.17	63.03	58.51	50.85	51.26	43	44.68	53.05	45.89	49.03	53.44	61.87	68.68	47.92	59.67	50.02	50.88	49.29	45.88	3306.36
Landoltia_punctata_GLEAN_10002519	0.81	1.11	0.47	0.36	0.76	0.73	1.41	1.31	1.12	0.75	0.13	0.44	0.69	0.92	0.56	1.37	0.7	0.82	0.61	0.82	0.81	0.85	1.23	1.1	0.89	0.97	2.34	2.46	1.93	1.73	60.4
Landoltia_punctata_GLEAN_10002520	0.48	0.61	0.16	0.23	0.22	0.28	0.18	0.09	0.14	0.39	0.24	0.14	0.49	0.57	0.22	0.09	0.27	0.06	0.1	0.18	0.31	0.37	0.2	0.24	0.18	0.05	0.12	0.05	0.3	0.05	14.02
Landoltia_punctata_GLEAN_10002521	1.25	2.43	8.39	7.87	14.58	13.14	7.25	6.56	2.79	2.06	4.28	5.86	8.84	10.68	4.26	5.46	13.53	16.37	9.3	10.01	9.52	12.68	5.25	6.01	5.54	2.65	0.21	0.4	1.15	1.03	398.7
Landoltia_punctata_GLEAN_10002522	2.95	2.33	9.65	11.18	19.39	13.71	8.1	8.11	3.51	1.88	4.72	4.54	8.02	8.32	3.27	5.4	15.33	15.51	11.18	8.63	14.02	12.84	5.61	7.02	3.95	3.38	0.63	0.29	1.09	1.62	432.36
Landoltia_punctata_GLEAN_10002526	2.03	1.63	2.23	2.62	5.8	5.06	2.38	2.28	3.32	2.89	4.87	6	4.86	4.05	3.53	2.14	3.46	1.79	1.85	2	2.19	2.07	1.9	1.63	2.49	1.84	1.79	2.24	1.82	2.79	171.1
Landoltia_punctata_GLEAN_10002527	7.68	5.18	6.8	8.65	11.74	11.79	18.33	17.9	6.48	5.52	7.85	10.11	13.84	13.22	12.05	14.51	17.81	12.57	19.31	17.12	13.58	18.32	11.65	15.31	14.81	20.3	29.96	24.68	28.73	25.85	883.3
Landoltia_punctata_GLEAN_10002528	81.32	76.1	85.73	79.1	78.31	76.6	74	75.84	80.44	78.4	80.73	78	57.24	67.47	63.23	55.91	72.33	66.65	72.7	63.52	62.59	77.91	72.36	68.07	65.35	71.74	74.38	75.75	71.38	75.67	4357.64
Landoltia_punctata_GLEAN_10002529	56.87	47.17	60.45	59.75	70.38	74.91	60.68	63.84	64.69	63.63	60.63	65.62	57.79	59.67	54.97	54.36	56.16	58.09	50.91	45.83	50.88	60.83	51.04	46.76	54.9	58.01	48.56	51.31	45.94	45.75	3400.76
Landoltia_punctata_GLEAN_10002530	2.8	2.31	3.8	3.93	3.44	1.78	2.16	2.14	2.81	3.46	2.76	7.01	4.37	1.87	3.27	2.75	4.41	4.38	5.85	4.95	4.95	6.59	5.07	3.21	4.89	3.31	4.32	5.28	8.01	6.74	245.24
Landoltia_punctata_GLEAN_10002531	2.91	1.39	1	0.83	0.95	1.83	1.59	0.52	1.81	2.56	2.47	2.71	1.33	3.44	0.46	1.52	1.37	1.02	1.44	2.41	1.12	2.04	1.56	1.12	3.08	1.74	1.35	1.41	1.88	1.14	100
Landoltia_punctata_GLEAN_10002532	2.8	3.08	2.42	2.62	1.99	2	2.16	2.57	2.81	2.71	2.92	2.14	4	3.5	2.41	2.98	5.33	6	4.91	3.96	6.52	6.81	3.26	5.01	4.14	5.09	2.73	3.02	7.59	5.29	225.54
Landoltia_punctata_GLEAN_10002533	18.62	21.39	19.53	18.52	22.74	20.2	20.08	18.83	23.01	24.98	18.1	18.07	20.26	19.43	15.31	15.19	22.43	21.33	13.76	15.22	19.77	18.84	20.57	17.99	18.18	17.4	15.74	17.6	24.94	23.12	1162.3
Landoltia_punctata_GLEAN_10002534	1.6	1.66	2.39	1.64	2.39	1.17	1.47	1.6	1.8	2.04	0.99	0.76	1.84	1.43	1.61	1.16	1.51	2.07	1.64	1.52	1.55	2.02	1.7	1.22	2	2.18	1.21	1.18	2.54	1.7	99.18
Landoltia_punctata_GLEAN_10002535	1.6	1.66	2.39	1.64	2.39	1.17	1.47	1.6	1.8	2.04	0.99	0.76	1.84	1.43	1.61	1.16	1.51	2.07	1.64	1.52	1.55	2.02	1.7	1.22	2	2.18	1.21	1.18	2.54	1.7	99.18
Landoltia_punctata_GLEAN_10002536	30.51	28.69	32.97	36.48	50.5	50.49	31.14	31.98	27.52	28.56	35.62	33.38	43.98	40.29	43.26	32.32	40.92	34.3	33.7	30.81	32.52	35.28	35.16	29.85	32.46	36.63	34.29	30.92	24.63	23.5	2065.32
Landoltia_punctata_GLEAN_10002537	19.23	18.53	10.79	16.66	38.07	40.88	19.21	17.43	6.41	6.23	22.32	20.13	29.04	24.5	21.94	12.51	24.17	24.65	25.82	25.44	21.68	22.48	20.63	16.31	22.72	19.72	22.15	20.62	14.12	17.71	1244.2
Landoltia_punctata_GLEAN_10002538	8.26	6.85	8.13	9.37	11.02	9.38	6.77	5.83	6.38	5.67	9.92	7.6	9.46	9.58	10.28	6.99	7.58	6.58	5.67	5.49	7.72	9.43	8.58	8.14	8.22	7.66	5.87	4.99	7.56	8.02	466
Landoltia_punctata_GLEAN_10002539	159.27	178.34	153.13	134.14	108.12	110.32	120.47	123.89	234.99	258.47	99.8	112.59	86.64	98.12	101.73	102.88	140.4	141.82	92.45	116.69	110.76	114.56	132.89	128.35	127.51	135.1	150.69	160.18	204.7	224.34	8326.68
Landoltia_punctata_GLEAN_10002540	6	10.7	11.55	9.15	9.99	10.78	6.61	4.88	8.38	7.99	9.47	11.28	9.88	7.34	10.72	6.56	6.18	6.08	4.15	4.36	8.35	10.22	5.81	4.44	7.7	7.96	7.31	5.99	5.9	4.81	461.08
Landoltia_punctata_GLEAN_10002541	131.18	126.93	134.1	156.86	102.61	107.88	98.89	99.8	76.88	59.14	234.36	213.89	140.75	146.76	118.47	107.55	169.81	166.49	77.42	79.31	119.37	126.52	78.08	56.78	85.84	71.47	47.35	47.1	41.88	44.77	6536.48
Landoltia_punctata_GLEAN_10002542	19.59	16.34	45.25	41.18	31.71	32.15	25.53	25.75	16.16	15.32	37.17	36.78	26.66	25.44	23.23	16.27	36.95	39.36	31.73	34.68	25.12	21.22	26.31	24.72	29.02	23.62	26.49	22.34	32.56	30.59	1678.48
Landoltia_punctata_GLEAN_10002543	84.6	88.95	65.48	63.93	66.55	68.02	73.23	80.95	92.27	97.81	49.65	49.85	63.58	56.46	63.12	61.07	75.77	65.57	99.29	90.73	61.86	64.69	71.75	79.96	66.13	76.17	105.06	109.48	108.94	109.26	4620.36
Landoltia_punctata_GLEAN_10002544	28.92	24.74	12.77	11.13	17.88	18.64	22.05	22.44	13.65	11.06	10.24	14.44	7.26	10.28	7.25	10.6	15.26	14.41	16.38	14.33	12.99	14.1	6.58	9.5	11.82	18.71	17.26	13.66	23.86	19.49	903.4
Landoltia_punctata_GLEAN_10002545	12.7	9.08	5.72	8.67	24.58	20.02	8.85	9.05	2.22	2.52	15.02	14.71	15.6	14.04	15.25	9.65	14.94	14.84	13.78	14.36	12.8	14.37	13.55	7.98	14.1	11.5	13.42	9.76	7.57	8.67	718.64
Landoltia_punctata_GLEAN_10002546	25.02	21.94	8.62	10.26	8.41	7.57	13.98	13.38	19.27	15.17	7.68	6	8.52	6.45	11.54	11.57	8.6	7.58	8.55	12.46	6.79	9.41	14.47	13	11.49	11.46	18.52	21.05	33.88	30.27	805.82
Landoltia_punctata_GLEAN_10002547	66.13	61.59	54.52	52.54	50.47	51.12	50.41	50.73	63.87	68.55	46.89	43.72	52.22	48.96	49.4	41.45	50.39	51.71	45.32	46.67	49.08	47.93	55.17	49.29	44.33	42.19	46.25	47.4	46.62	47.85	3045.54
Landoltia_punctata_GLEAN_10002548	11.2	7.65	2.8	2.97	11.61	12.54	12.92	12.95	11.15	10.92	6.25	5.18	12.2	11.37	20.59	25.5	10.32	12.14	16.8	13.12	19.55	19.42	30.22	41.22	13.95	13.72	30.12	39.23	23.65	24.61	971.74
Landoltia_punctata_GLEAN_10002549	37.67	34.59	49.74	51.76	47.83	50.81	36.15	36.65	42.71	44.1	45.27	43.78	49.3	42.44	39.28	31.4	40.27	37.62	28.9	30.01	38.84	34.48	30.76	33.35	33.39	27.26	31.86	29.68	31.56	32.47	2287.86
Landoltia_punctata_GLEAN_10002550	61.48	62.46	58.38	58.67	49.7	52.67	59.69	54.43	65.22	70.01	44.34	48.46	49.88	48.49	45.17	45.67	58.63	51.37	49.4	55.22	57.88	52.43	51.56	49.69	48.55	36.77	57.09	56.65	72.11	70.09	3284.32
Landoltia_punctata_GLEAN_10002551	69.88	88.38	51.07	50.39	51.55	46.39	89.26	73.2	36.79	51.58	18.22	21.33	40.04	33.79	41.07	38.69	55.45	52.45	51.03	69.47	33.7	31.13	59.48	51.76	45.53	35.68	83.04	79.86	51.78	45.42	3094.82
Landoltia_punctata_GLEAN_10002552	12.3	0.11	14.58	10.78	10.8	22.78	19.61	14.58	14.68	5.38	6.7	9.18	0	3.06	6.52	11.42	12.82	7.2	12.07	10.05	5.04	6.64	3.25	8.15	5.82	12.2	13.84	9.46	5.56	13.09	575.34
Landoltia_punctata_GLEAN_10002553	86.15	92.04	38.85	36.43	31.3	33.8	32.75	42.55	46.23	49.13	52.03	46.38	41.48	36.71	34.86	39.04	29.9	25.67	36.03	38.2	57.73	61.79	43.8	56.16	41.3	47.16	45.18	51.57	55.82	53.96	2768
Landoltia_punctata_GLEAN_10002554	4.25	6.34	7.88	9.55	35.33	31.41	45.55	56.53	31.37	18.85	9.73	10.86	14.69	13.81	14.93	24.31	8.8	11.06	25.63	21.82	14.28	13.42	13.59	18.83	24.11	29.45	42.99	35.3	33.14	29.91	1315.44
Landoltia_punctata_GLEAN_10002555	12.41	15.9	15.58	18.77	18.12	18.81	19.32	17.52	8.79	6.37	13.05	13.06	13.17	12.34	11.92	10.66	13.44	18.03	15.13	14.6	11.14	14.64	18.62	16.39	16.57	21.59	20.42	19.42	25.28	22.45	947.02
Landoltia_punctata_GLEAN_10002556	11.21	10.19	15.76	19.18	19.5	21.49	16.22	17.01	6.99	6.31	12.34	10.37	13.99	14.3	17.97	16.37	13.82	12.94	11.21	11.53	11.81	11.59	13.67	11.41	12.12	8.9	14.75	14.46	10.7	13.69	803.6
Landoltia_punctata_GLEAN_10002557	15.26	15.68	22.49	24.2	26.68	27.63	20.55	20.61	16.86	15.2	25.82	24.5	21.36	22.88	22.88	20.78	24.05	22.77	21.01	21.71	21.05	21.97	19.14	18.65	17.4	15.46	23.96	23.3	16.33	17.69	1255.74
Landoltia_punctata_GLEAN_10002558	12.39	8.96	9.14	9.87	32.59	29.33	12.67	15.14	6.86	6.37	28.6	27.16	30.4	29.5	26.74	30.34	11.32	13.2	18.34	18.13	23.52	23.33	26.18	30.5	17.73	19.7	19.6	19.25	8.94	11.89	1155.38
Landoltia_punctata_GLEAN_10002559	6.12	5.84	6.25	7.67	7.52	8.03	6.55	6.67	4.51	4.18	6.6	6.37	7.16	5.4	6.49	5	6.76	5.12	4.46	4.5	5.52	5.28	5.67	4.75	4.47	2.77	4.37	4.78	3.59	5.57	335.94
Landoltia_punctata_GLEAN_10002560	85.73	75.19	89.23	86.38	117.3	115.92	107.62	118.37	139.61	126.73	71.06	77.09	68.77	72.06	55.09	63.34	86.48	77.45	52.38	61.99	61.53	66.08	70.45	65.72	69.92	68.85	72.09	69.79	63.91	69.28	4850.82
Landoltia_punctata_GLEAN_10002562	0.59	0.75	7.49	7.14	8.25	9.13	2.59	2.65	7.72	5.74	11.4	10.16	6.18	6.42	1.57	1.29	2.27	3.67	0.74	0.81	1.92	1.88	2.42	2.15	2.69	2.63	2.07	1.57	0.37	0.66	229.84
Landoltia_punctata_GLEAN_10002563	8.33	7.54	5.86	6.51	16.93	17.8	7.43	9.03	2.68	1.72	11.86	10.48	12.67	12.68	11.67	8.37	11.77	9.63	15.01	13.83	10.47	13.42	13.06	8.32	10.11	9.68	11.94	11.96	7.64	7.9	612.6
Landoltia_punctata_GLEAN_10002564	52.51	59.21	33.92	23.56	27.25	29.9	34.62	28.68	64.21	61.73	24.67	29.49	30.03	31.22	26.17	28.8	25.75	30.74	35.48	37.46	39.39	48.39	38.05	48.09	41.59	43.07	41.12	35.07	61.76	54.63	2333.12
Landoltia_punctata_GLEAN_10002565	55.59	48.2	44.87	47.13	62.96	51.97	73.99	69.87	46.02	33.65	52.75	55.53	81.78	82.32	76.36	75.48	80.97	84.9	124.89	125.63	92.77	89.05	76.46	72.37	88.41	89.64	97.4	102.19	143.14	124.17	4700.92
Landoltia_punctata_GLEAN_10002566	8.09	7.44	8.62	8.26	9.73	11.27	6.65	7.74	7.15	6.51	7.33	7.47	7.44	7.17	6.5	6.62	5.95	6.64	5.62	4.06	7.35	7.84	6.16	6.49	6	6.04	7.21	6.31	7.9	8.05	431.22
Landoltia_punctata_GLEAN_10002567	4.14	4	3.48	3.25	3.58	4.27	2.65	2.43	3.2	2.72	2.79	3.69	3.82	4.43	2.34	1.88	2.36	3.33	2.64	1.9	2.34	2.22	3.23	2.75	2.98	4.05	2.35	2.69	2.44	2.56	181.02
Landoltia_punctata_GLEAN_10002569	14.88	18.67	7.44	5.79	5.41	6.65	10.67	8.38	5.66	7.45	4.99	7.88	4.78	6.81	5.94	7	14.73	12.09	12.9	14.26	10.8	8.27	7.58	5.11	6.83	4.77	9.09	8.43	9.98	7.34	521.16
Landoltia_punctata_GLEAN_10002570	108.3	129.57	87.24	84.99	71.13	70.34	78.92	74.18	113.56	123.69	48.93	56.93	59.97	61.75	45.55	42.92	90.47	84.28	56.8	73.26	57.49	63.85	58.29	53.38	55.67	48.54	59.3	64.75	81.84	88.14	4388.06
Landoltia_punctata_GLEAN_10002571	16.08	12.31	16.01	14.44	18.88	19.52	16.4	16.45	12.01	9.07	14.29	13.4	14.69	16.22	12.88	11.5	12.84	13.76	12.64	11.55	9.71	12.33	13.28	10.59	13.2	9.78	12.31	11.22	10.23	13.45	802.08
Landoltia_punctata_GLEAN_10002573	3.12	2.6	1.94	3.82	5.81	6.79	3.05	2.8	0.94	0.92	4.86	4.45	4.63	5.2	8.23	4.09	4.99	4.17	4.13	4.09	4.38	4.17	4.07	2.94	4.29	4.09	2.87	2.27	2.37	2.43	229.02
Landoltia_punctata_GLEAN_10002574	79.97	77.67	51.53	52.68	41.39	41.92	80.39	90.48	69.1	63.82	36.4	39.94	43.4	45.39	66.02	67.42	59.7	60.44	120.61	113.92	71.47	70.91	109.07	118	81.39	94.21	151.94	151.82	151.07	144.91	4893.96
Landoltia_punctata_GLEAN_10002575	0	0.19	0.19	0	0.22	0	0	0	0.4	0	0	0	0.2	0.18	0	0	0.34	0	0	0	0	0	0	0	0	0	0	0.85	0.7	0.18	6.9
Landoltia_punctata_GLEAN_10002576	170.92	172.35	66.52	76.71	62.05	56.01	81.53	83.72	61.98	61.42	105.47	111.48	73.83	81.76	70.53	70.72	76.73	79.21	46.94	49.38	73.24	74.66	55.76	45.51	69.29	75.79	62.09	58.83	76.13	76.71	4654.54
Landoltia_punctata_GLEAN_10002577	23.77	23.2	17.51	20.41	18.96	17.74	22.25	19.86	27.84	29.29	15.38	19.46	16.79	20.02	17.15	15.31	17.22	18.16	11.2	15.07	19.02	19.65	17.01	15.26	18.02	15.44	20.34	17.89	24.52	29.63	1166.74
Landoltia_punctata_GLEAN_10002578	32.59	28.08	32.37	33.04	31	31.21	28.55	29.35	20.39	19.85	44.99	42.54	30.63	37.84	33.45	33.84	29.3	23.71	23.59	19.1	29.59	30.15	36.94	36.78	29.51	26.61	26.5	28.72	30.45	30.96	1823.26
Landoltia_punctata_GLEAN_10002579	57.34	54.2	36.24	32.34	15.28	17.34	24.61	16.43	64.05	72.69	9.07	10.87	10.45	8.58	11.93	10.19	31.11	22.37	26.16	20.86	18.34	22.8	25.57	28.89	18.5	21.32	22	18.35	31.47	35.02	1588.74
Landoltia_punctata_GLEAN_10002580	14.11	13.13	17.09	16.33	14.06	17.22	14.74	15.25	18.2	17.57	14.44	15.32	14.98	13.14	13.1	12.88	14.5	15.98	12.44	12.19	14.14	14.46	15.72	15.67	15.39	16.16	19.29	16.93	18.73	19.72	925.76
Landoltia_punctata_GLEAN_10002581	26.11	28.26	14.85	17.05	15.88	13.87	14.66	12.37	17.85	19.02	15.55	13.51	15.89	14.63	10.98	11.18	12.79	13.82	12.09	10.88	13.51	19.5	13.48	12.38	15.2	13.09	10.84	9.94	11.74	13.09	888.02
Landoltia_punctata_GLEAN_10002582	0.6	0.26	0.2	0.31	0.36	0.21	0.46	0.11	0.55	0.42	0.1	0.31	0.43	0.2	0.41	0.22	0.64	0.43	0.24	0.23	0.37	0.2	0.32	0.2	0.3	0.5	0.39	0.28	0.29	0.25	19.58
Landoltia_punctata_GLEAN_10002583	51.75	47.39	43.25	35.9	38.62	33.94	37.4	34.41	39.15	39.75	31.35	28.94	24.38	21.55	25.3	24.46	31.83	26.67	26.79	27.96	29.07	31.52	25.3	28.09	29.45	28.54	39.3	37.74	35.81	34.81	1980.84
Landoltia_punctata_GLEAN_10002584	1.95	3.23	3.87	4.12	5.25	3.79	4.47	4.52	3.94	3.25	4.42	4.24	3.51	2.62	3.37	3.05	2.99	3.81	2.12	1.45	3.38	2.51	3.8	3.95	4.99	4.16	4.68	5.13	4.41	4.28	222.52
Landoltia_punctata_GLEAN_10002585	0	0	1.04	0.84	0.81	0.73	0.39	0	0	0.96	0	1.78	0.74	1.01	0.35	0.76	0	0	0	0	0.72	0.34	0.73	0	0.29	0.34	0	0.63	0	0	24.92
Landoltia_punctata_GLEAN_10002586	3.21	2.99	7.13	6.92	5.52	6.03	5.3	6.17	6.32	6.05	6.42	6.31	5.01	4.6	3.57	3.82	4.92	2.75	3.51	3.28	4.74	3.82	3.32	3.68	3.09	1.32	3.87	3.46	4.3	5.19	273.24
Landoltia_punctata_GLEAN_10002587	0	0	0	0	0.85	0	0	0	0	0	0	0	0	0	0	0	0	0	0	0.4	0	0	0	0	0	0	0	0	0	0	2.5
Landoltia_punctata_GLEAN_10002588	11.5	13.02	20.22	19.56	16.89	18.3	15.57	16.36	19.2	17.71	15.84	16.2	13.7	14.04	12.98	12.1	13.71	12.03	11.32	11.94	16.34	12.19	12.57	13.56	12.19	7.99	13.33	12.29	13.78	16.46	865.78
Landoltia_punctata_GLEAN_10002589	42.66	43.26	19.79	20.41	17.84	17.63	20.81	17.79	22.52	23.35	15	13.5	13.35	12.7	11.86	10.34	11.89	12.91	11.82	10.47	14.18	16.75	11.99	11.05	12.48	13.2	10.66	13.2	12.93	13.6	999.88
Landoltia_punctata_GLEAN_10002590	61.12	58.81	45.18	42.79	26.74	28.93	37.89	36.35	94.03	114.84	14.74	14.98	14.06	16.98	12.2	13.79	17.46	14.55	17.21	15.38	15.6	16.65	22.24	23.23	19.71	20.84	13.87	13.47	20.22	19.08	1765.88
Landoltia_punctata_GLEAN_10002591	18.25	13.81	15.55	14.2	26.95	20.38	24.94	25.52	48.18	40.63	9.67	12.31	8.63	11.39	10.85	9.57	8.91	10.4	13.19	11.2	14.52	13.57	14.71	12.39	16.51	21.8	28.38	25.6	52.61	47.75	1204.74
Landoltia_punctata_GLEAN_10002592	3.62	5.06	2.97	2.1	2.91	2.54	2.35	2.71	2.59	2.44	1.41	2.3	2.38	2.72	1.75	1.46	1.8	2.38	2.04	2.59	2.59	1.15	3.59	2.94	2.68	3.17	3.61	3.08	3.34	4.55	161.64
Landoltia_punctata_GLEAN_10002593	14.49	10.1	11.26	14.03	21.27	16.93	50.36	55.77	28.31	16.18	10.07	12.82	22.98	18.14	22.19	21.01	25.24	27.22	23.97	23.97	16.53	17.53	25.18	17.07	34.98	33.96	95.87	91.94	66.24	69.02	1829.26
Landoltia_punctata_GLEAN_10002594	20.15	17.15	18.35	23.78	21.57	26.57	20.19	22.35	14.59	11.94	22.47	22.16	23.62	28.08	29.01	21.71	24.16	26.94	22.69	22.43	21.78	22.84	21.67	17.71	19.21	18.36	20.44	17.39	15.91	17.24	1264.92
Landoltia_punctata_GLEAN_10002595	68.62	63.81	69.09	71.05	5.58	5.91	99.35	110.27	32.95	19.03	7.71	5.68	10.65	7.04	41	48.62	57.13	59.04	98.22	102.35	35.8	27.49	69.52	79.84	77.14	79.07	252.27	290.62	315.58	305.96	5032.78
Landoltia_punctata_GLEAN_10002596	14.41	17.96	32.91	31.11	47.3	39.06	64.02	67.12	50.99	41.33	62.17	64.14	37.14	28.56	15.34	14.2	14.85	15.44	11.91	13.54	48.45	48.46	44.58	58.18	74.42	77.12	81.01	89.43	146.34	121.98	2946.94
Landoltia_punctata_GLEAN_10002597	0.83	0.86	0.96	0.54	2.63	1.56	3.92	3.33	17.24	9.84	1.48	0.93	1.36	1.05	0.77	0.85	1.1	0.69	0.67	1.36	2.34	2.54	2.65	2.28	4.41	3.78	20.17	21.25	34.72	31.87	355.96
Landoltia_punctata_GLEAN_10002598	37.39	38.14	27.74	29.76	28.63	35.88	25.68	29.16	18.4	17.5	27.73	25.02	27.76	25.22	25.83	21.41	25.07	25.6	24.56	23.56	27.02	30.86	34.13	26.47	26.1	24.22	32.05	29.78	21.16	25.86	1635.38
Landoltia_punctata_GLEAN_10002599	0.46	0.44	0.08	0.23	0.27	0.04	0.22	0.18	0.25	0.32	0.54	0.24	0.21	0.3	0.19	0.17	0.46	0.51	0.22	0.3	0.16	0.23	0.16	0.31	0.13	0.3	0.3	0.25	0.33	0.11	15.82
Landoltia_punctata_GLEAN_10002600	89.86	91.52	121.54	118.07	35.02	34.07	32.27	27.33	41.48	39.19	155.26	132.88	27.73	31.5	14.42	18.58	57.02	47.68	6.92	7.84	32.95	33.82	26.16	24.85	38.66	33.08	15.79	21.46	20.56	22.56	2800.14
Landoltia_punctata_GLEAN_10002603	7.05	7.39	8.12	6.57	8.37	13.14	5.58	7.62	6.16	6.91	8.83	10.8	6.76	7.4	5.99	7.43	3.87	3.1	4.8	3.91	6.77	5.78	7.69	7.3	5.81	6.37	4.52	6.12	4.37	4.33	397.72
Landoltia_punctata_GLEAN_10002604	1.55	1.47	1.41	1.1	1.19	1.6	1.95	2.28	1.97	0.93	0.61	1.04	1.4	1.27	2.13	1.11	1.19	1.45	1.25	0.9	1.69	1.5	2.14	1.6	3.78	2.28	3.3	2.3	3.88	4.96	110.46
Landoltia_punctata_GLEAN_10002605	31.29	30.21	7.98	9.68	15.37	16.09	18.19	14.51	8.67	11.31	10.71	17.6	17.94	14.49	6.17	12.37	16.95	18.57	21.83	25.67	17.32	18.27	16.13	15.31	14.88	18.12	24.47	22.59	17.28	15.22	1010.38
Landoltia_punctata_GLEAN_10002606	74.19	80.71	88.05	74.25	83.89	91.24	94.64	88.33	78.54	71.84	31.97	35.57	60.88	60.76	47.37	53.83	66.86	69	44.25	62.54	46.44	43.69	75.88	79.76	65.55	56.31	88.56	95.52	92.64	84.89	4175.9
Landoltia_punctata_GLEAN_10002607	1624.96	1522.7	1601.9	1583.57	1177.79	1198.9	2488.44	2644.44	1048.39	841.94	1421.21	1355.73	1585.91	1522.92	2384.05	2839.86	1675.55	1789.61	2659.3	2475.87	2139.85	2053.91	2045.21	2257.44	2413.85	2618.71	2370.45	2481.03	2177.6	2072.78	116148
Landoltia_punctata_GLEAN_10002608	150.68	138.75	151.04	151.12	224.4	231.26	171.38	173.89	128.17	121.45	211.51	213.75	235.27	250.68	230.47	221.48	172.56	170.39	220.15	210.31	189	187.55	145.22	148.62	134.02	122.99	161.86	156.73	146.72	150.12	10643.1
Landoltia_punctata_GLEAN_10002609	50.52	50.73	34.4	41.13	37.25	34.42	40.26	35.65	36.34	43.35	29.45	38.48	46.97	41.84	51.57	40.2	47.57	45.79	72.36	57.3	45.26	36.05	34.89	39.12	41.39	42.88	47.53	42.03	70.31	57.84	2665.76
Landoltia_punctata_GLEAN_10002610	153.78	145.8	118.6	118.58	136.31	130.56	154.74	147.27	159.96	150.9	124.66	154.26	147.7	147.93	149.31	124.97	156.44	135.14	161.48	177.49	168.68	143.06	137.17	120.29	131.22	106.84	171.8	169.45	211.13	231.16	8973.36
Landoltia_punctata_GLEAN_10002611	20.07	21.06	12.2	12.75	12.19	13.09	16.65	14.43	13.7	11.73	8.98	9.18	13.06	12.39	10.24	10.48	12.56	9.75	16.77	15.68	12.52	8.65	13.37	12.2	12.96	11.01	14.85	12.8	18.73	16.31	800.72
Landoltia_punctata_GLEAN_10002612	66.27	67.62	53.21	52.57	56.43	56.67	56.19	53.92	51.65	49.01	45.63	44.99	45.72	43.13	39.11	39.58	54.9	50.3	50.43	55.51	46.09	47.23	51.17	51.53	45.37	46.48	47.46	50.59	52.95	52.26	3047.94
Landoltia_punctata_GLEAN_10002613	49.19	46.45	48.26	49.45	38.65	41.35	43.09	42.25	54.97	54.93	34.09	34.57	26.77	32.72	27.08	24.19	30.16	29.23	29.24	27.89	29.33	29.76	31.88	34.64	29.57	30.5	33.94	35.1	36.63	35.41	2182.58
Landoltia_punctata_GLEAN_10002614	27.66	15.26	18.78	18.67	31.15	26.84	33.52	27.02	13.19	11.57	18.02	14.11	15.27	18.87	25.26	21.21	28.15	28.02	32.02	31.6	21.95	16.44	27.84	17.27	18.08	16.93	23.44	24.23	19.56	18.16	1320.18
Landoltia_punctata_GLEAN_10002615	53.31	59.32	75.36	72.26	87.95	96.85	90.94	89.55	95.35	99.87	63.57	64.9	70.51	82	81.5	81.01	72.64	70.54	83.61	78.09	69.08	73.95	93.31	89.68	74.98	78.09	109.23	103.72	82.98	84.08	4856.46
Landoltia_punctata_GLEAN_10002616	8.54	8.12	8.41	8.22	13.78	14.07	12.41	12.34	5.23	6.9	9.7	10.77	13.66	12.42	14.33	11.69	13.17	13.72	13.88	13.38	9.99	9.45	13.73	11.51	11.45	10.69	11.19	11	8.24	8.49	660.96
Landoltia_punctata_GLEAN_10002617	23.04	21.31	25.77	26.95	34.3	25.73	23.04	24.18	13.36	13.11	49.28	46.08	34.92	48.28	24.69	32.86	15.28	17.64	18.84	16.18	24.08	31.3	19.75	20.77	24.18	27.78	12.95	9.93	10.02	8.63	1448.46
Landoltia_punctata_GLEAN_10002618	1.19	0.73	0.4	0.73	1.29	1.06	1.14	1.25	0.98	1.29	0.9	0.31	1.39	0.49	0.81	0	0.64	0.48	0.86	0.67	0.52	0.69	0.64	0.79	1.25	0.89	1.2	0.91	2.82	0.89	54.42
Landoltia_punctata_GLEAN_10002619	157.8	152.4	115.22	108.34	76.04	81.46	86.22	62.98	131.62	148.71	110.99	147.58	105.62	126.65	112.4	106.99	167.76	140.26	129.03	140.43	137.04	132.98	120.46	121.91	127.87	129.96	125.54	146.85	341.31	325.64	8236.12
Landoltia_punctata_GLEAN_10002620	108.58	142.9	12.82	13.05	2.3	3.5	0.38	0.43	11.53	14.79	135.09	107.89	1.85	1.68	0.15	0.29	9.9	6.23	0.72	1.51	1.26	2.31	3.95	3.05	6.35	11.55	7.72	20.75	3.07	4.14	1279.48
Landoltia_punctata_GLEAN_10002621	12.56	9.1	16.69	17.54	17.65	19.49	14.45	15.93	11.24	12.29	16.52	15.42	15.54	16.07	15.94	14.48	11.45	12.52	15.19	13.3	13.73	14.56	14.5	13.2	12.73	12.14	14.56	11.74	9.43	10.43	840.78
Landoltia_punctata_GLEAN_10002622	107.33	122.01	95.05	101.55	46.43	51.37	115.41	121.96	59.1	51.75	67.93	68.21	68.64	71.59	101.76	104.76	82.42	76.99	102.63	98.62	94.27	89.45	112.24	114.07	100.47	90.83	103.78	116.91	127.38	129.15	5588.12
Landoltia_punctata_GLEAN_10002623	122.76	162.91	127.83	118.86	113.66	108.18	119.87	132.1	174.58	177.5	86.02	86.71	72.21	82.47	48.14	54.65	72.16	68.8	68.87	59.05	76.34	76.09	96.31	104.56	103.07	88.51	110.31	116.52	115.14	110.97	6110.3
Landoltia_punctata_GLEAN_10002624	77.37	47.1	341.41	305.05	196.38	199.78	110	94.87	87.38	72.91	196.95	192.73	356.12	392.85	285.73	301.45	177.14	133.09	424.08	328.05	192.52	231.02	170.1	157.15	215.3	322.96	74.1	69.95	174.08	143.38	12142
Landoltia_punctata_GLEAN_10002625	49.2	46.46	66.87	67.7	48.25	46.4	59.44	64.02	43.21	38.87	70.1	67.44	59.05	57.12	55.41	56.75	60.36	61.77	51.11	50.42	61.43	55.95	56.02	64.68	69.89	66.73	62.51	63.05	51.27	57.96	3458.88
Landoltia_punctata_GLEAN_10002626	1.68	1.3	3.21	2.72	0.3	1.1	2.75	3.33	1.59	1.7	4.09	3.66	1.97	1.27	0.79	2.49	2.08	2.23	1.95	1.15	2.31	4.19	2.57	2.07	3.65	4.45	2.5	3.39	2.51	1.98	141.96
Landoltia_punctata_GLEAN_10002627	28.58	26.31	42.26	38.88	26.81	30.26	33.48	41.76	28.47	28.49	49.28	47.54	37.5	39.62	37.63	37.94	40.54	40.11	26.04	26.8	40.59	34.37	38.53	41.01	50.42	37.12	43.44	42.36	37.87	32.7	2213.42
Landoltia_punctata_GLEAN_10002628	52.03	48.98	126.4	94.72	56.21	59.83	104.83	116.56	76.21	55.56	143.82	141.64	86.4	97.25	66.93	70.65	89.37	99.42	46.35	45	81.49	77.12	67.73	69.73	130.37	169.92	79.54	90.29	78.19	70.28	5185.64
Landoltia_punctata_GLEAN_10002629	0	0	0.46	0	0	0	0	0	0	0	0	0	0	0	0	0	0	0.55	0	0	0	0	0	0	0.76	0	0.5	0	0	0	4.54
Landoltia_punctata_GLEAN_10002630	11.43	10.62	10.86	9.48	10.23	11.94	7.82	7.79	7.87	8.01	7.87	10.54	7.14	9.08	6.73	8.76	7.89	7.45	6	5.77	9.71	9.67	11.36	12.67	9.94	8.56	6.36	7.92	9.87	7.24	533.16
Landoltia_punctata_GLEAN_10002631	68.29	85.31	27.75	25.19	31.19	24.67	33.31	35.17	52.8	55.61	38.36	35.4	48.42	41.52	38.36	48.37	21.83	24.21	38.71	35.47	42.16	41.84	40.54	48.25	43.11	44.91	56.28	55.71	44.92	37.03	2529.38
Landoltia_punctata_GLEAN_10002632	30.61	31.64	31.09	30.08	36.34	35.52	31.48	29.94	30.19	29.12	32.33	29.06	29.69	31.72	26.85	22.03	25.43	24.69	22.46	22.98	26.81	28.76	31.68	26.86	27.94	22.54	28.77	26.28	26.49	28.6	1715.96
Landoltia_punctata_GLEAN_10002633	44.4	48.88	44.71	50.04	48.41	51.39	47.1	50.15	49.51	50.72	44.62	44.24	40.31	42.4	39.72	36.41	45.93	38.98	37.45	39.88	39.39	41.51	43.12	42.01	39.14	32.51	43.48	39.68	45.81	53.68	2631.16
Landoltia_punctata_GLEAN_10002634	344.24	242.39	384.65	375.85	484.66	465.25	248.14	246.86	268.07	254.83	488.52	507.38	533.45	499.58	609.21	487.93	375.95	409.35	422.53	390.95	545.54	692.66	388.07	338.94	450.96	500.56	313.18	246.11	195.41	195.18	23812.8
Landoltia_punctata_GLEAN_10002635	50.15	28.37	68.59	69.87	90.61	94.31	61.09	61.38	59.84	49.53	81.38	79.86	78.38	91.53	86.66	81.8	84.15	82.56	62.24	70.8	73.79	75.61	70.06	48.39	72.23	75.63	71.18	57.62	38.95	38.74	4110.6
Landoltia_punctata_GLEAN_10002636	80.91	64.91	68.28	73.41	98.17	106.02	84.57	79.15	37.88	38.51	141.38	131.81	125.25	126.18	149.05	136.57	100.68	89.48	90.81	97.27	113.74	110	69.44	71.03	80.8	60.63	69.04	63.45	43.04	46.35	5295.62
Landoltia_punctata_GLEAN_10002637	45.44	51.08	66.56	71.04	126.9	123.2	112.68	118.38	122.13	128.37	81.16	86.34	118.13	104.86	96.22	92.88	55.42	71.09	120.94	100.48	90.1	99.61	148.61	146.67	135.08	145.65	169.76	174.39	104.26	102.83	6420.52
Landoltia_punctata_GLEAN_10002638	15.62	15.44	23.19	24.37	30.22	32.08	15.55	16.17	22.83	22.59	25.8	23.63	25.72	27.76	28.55	28.37	13.8	14.81	16.62	17.28	24.53	23.25	23.7	23.6	18.94	18.85	19.07	17.28	13.32	14.13	1274.14
Landoltia_punctata_GLEAN_10002639	14.06	12.95	13.4	13.9	14.4	12.32	15.62	14.97	10.58	8.44	12.59	10.3	12.5	11.65	9.14	9.95	7.64	8.47	8.36	7.98	9.59	11.25	11.16	11.15	13.32	16.78	13.2	14.16	11.28	11.82	705.86
Landoltia_punctata_GLEAN_10002640	25.67	31.28	18.81	15.71	30.55	30.02	26.86	30.62	58.01	70.53	16.45	19.87	15.92	14.73	11.36	13.58	9.96	8.87	7.95	8.16	9.47	10.43	13.83	14.44	16.81	16.58	14.03	15.13	21.76	21.63	1238.04
Landoltia_punctata_GLEAN_10002641	66.42	78.36	51.8	53.4	80.81	82.25	97.56	99.91	195.61	250.86	33.3	34.65	37.98	30.1	35.29	42.13	26.1	23.87	38.2	33.49	39.64	34.15	50.22	49.97	42.74	36.84	77.48	70.96	87.63	82.31	3928.06
Landoltia_punctata_GLEAN_10002642	29.98	32.17	11.82	15.72	3.12	2.61	9.27	12.45	197.18	290.59	1.5	1.53	1.1	0.55	0.72	0.57	3.17	2.16	1.03	1.55	0.91	0.71	0.87	2.74	3.63	5.41	9.81	8.04	34.5	31.01	1432.84
Landoltia_punctata_GLEAN_10002643	20	17.9	20.27	15.28	26.47	23.46	22.44	19.77	33.71	36.08	18.1	19.65	22.55	19.82	16.98	19.4	15.64	13.51	20	16.19	15.39	16.41	16.94	15.46	15.32	15.71	11.91	13.91	8.84	7.57	1109.36
Landoltia_punctata_GLEAN_10002644	2.27	1.84	2.94	1.96	1.04	1.09	0.67	0.5	0	0.68	1.48	1.06	0.47	1.14	0.3	0	0.27	0.35	0	0.33	0.31	0.15	1.09	0.73	0.49	0.72	0.48	0.13	0.28	0.58	46.7
Landoltia_punctata_GLEAN_10002645	18.87	17.41	18.9	19.9	28.09	27.04	22.08	22.89	15.38	12.48	25.35	26.89	30.31	28.75	28.22	29.72	17.21	16.62	18.94	20.87	25.88	27.18	27.24	26.7	23.1	19.54	20.18	20.88	17.29	15.9	1339.62
Landoltia_punctata_GLEAN_10002646	8.29	4.31	7.62	7.13	5.42	5.85	5.76	3.86	23.45	21.47	2.77	3.23	4.42	2.23	1.67	1.42	3.85	6.19	5.17	7.83	3.86	2.19	5.47	4.47	3.3	3.9	3.12	4.03	3.63	4.08	339.98
Landoltia_punctata_GLEAN_10002647	0.08	0.1	0.39	0.2	0.23	0.14	0.11	0.4	0.35	0.48	0.1	0.17	0.03	0.03	0.16	0.07	0.03	0.23	0.09	0.18	0.24	0.19	0.24	0.16	0.13	0.19	0.11	0.26	0.33	0.16	11.16
Landoltia_punctata_GLEAN_10002648	1.17	2.05	2.95	2.25	5.92	5.44	3.98	3.47	1.78	0.5	3.74	5.19	5.84	4.03	4.4	3.5	5.86	4.33	3.65	4.9	4.58	4.56	5.34	4.44	4.37	4.74	5.26	3.69	3.39	3.23	237.1
Landoltia_punctata_GLEAN_10002649	2.91	1.87	7.83	6.38	5.29	4.25	3.88	4.55	2.47	1.82	9.45	7.98	7.74	6.8	4.53	5.3	8.93	7.63	21.58	15.84	19.66	18.15	2.86	2.79	5.99	6.2	5.37	7.43	9.46	8.14	446.16
Landoltia_punctata_GLEAN_10002650	0.54	0.34	0.85	0.71	0.31	0.55	0.3	0.15	0.35	0.12	6.89	3.5	7.95	4.94	2.96	1.95	5.63	3.76	4.73	3.36	14.98	14.78	1.59	1.75	0.87	1.09	1.78	2.97	1.04	1.93	185.34
Landoltia_punctata_GLEAN_10002651	5.98	4.83	7.31	6.42	2.47	2.7	0.67	0.89	0.28	0.48	17.89	16.54	11.6	13.21	9.75	8.24	13.97	11.32	14.21	11.72	21.12	24.31	7.51	6.81	5.51	4.51	2.07	4.71	1.66	1.22	479.82
Landoltia_punctata_GLEAN_10002652	106.06	115.64	143.99	177.08	210.38	189.63	137.17	109.97	145.54	97.08	81.55	71.18	46.78	44.03	44.49	35.69	39.32	42.38	17.5	22.66	124.32	109.55	77.27	74.53	35.54	33.32	11.46	11.56	12.92	15.37	4767.92
Landoltia_punctata_GLEAN_10002653	30.34	30.26	6.01	7.29	5.91	7.44	7.42	12.51	6.53	8.79	8.07	13.98	6.43	6.33	6.57	2.22	7.75	16.27	21.51	19.1	23.13	33.39	7.46	4.47	10.03	9.89	8.77	13.26	16.03	15.32	744.96
Landoltia_punctata_GLEAN_10002654	2.63	2.59	3.7	3.59	5.07	4.85	3.6	2.14	4.74	4.16	5.21	3.75	5.39	4.51	6.31	2.53	2.88	3.48	2.05	3.09	4.52	3.48	3.93	3.6	4.82	3.98	2.58	2.27	2.59	2.19	220.46
Landoltia_punctata_GLEAN_10002655	431.51	443.84	101.68	100.7	148.35	145.6	178.87	170.77	136.21	119.03	227.33	208.28	111.53	122.53	78.76	89.75	130.78	101.59	120.4	133.47	125.48	148.3	126.91	115.04	116.03	115.19	124.83	148.36	149.37	146.07	9233.12
Landoltia_punctata_GLEAN_10002656	23.46	35.2	11.75	12.93	12.54	11.65	13.55	8.89	9.68	6.81	20.91	20.78	15.84	15.93	13.31	12.27	18.2	15.87	20.72	19.72	13.11	13.06	18.25	18.84	16.05	16.03	21.55	20.24	26.98	24.44	1017.12
Landoltia_punctata_GLEAN_10002657	6.37	5.91	12.85	11.95	13.11	10.88	8.53	8.6	5.82	3.57	8.49	7.58	12.06	9.58	8.99	7.86	19.8	21.25	9.03	9.28	10.51	10.43	10.9	10.56	16.25	15.48	18.38	19.58	12.1	11.67	674.74
Landoltia_punctata_GLEAN_10002658	39.22	34.94	41.77	42.34	40.51	43.42	31.78	30.42	32.66	38.16	40.64	39.29	36.15	36.21	35.35	27.1	38.45	34.73	30.28	26.46	34.66	26.99	29.6	30.26	30.03	28.36	24.25	23.23	24.93	26.54	1997.46
Landoltia_punctata_GLEAN_10002659	0.37	0.22	0.05	0.25	0.43	0.5	0.06	0.06	0.11	0.14	0.47	0.38	0.5	0.25	0.53	0.58	0.57	0.75	0.1	0.35	0.27	0.1	0.17	0.26	0.09	0.15	0.29	0.19	0.1	0.05	16.68
Landoltia_punctata_GLEAN_10002660	6.33	4.62	10.08	9.63	9.3	8.61	5.46	4.48	7.69	6.25	11.59	9.63	11.17	10.63	8.68	7.94	6.97	6.52	5.43	4.37	9.13	8.96	7.72	6.05	7.67	7.87	5.1	5.52	5.15	5.53	448.16
Landoltia_punctata_GLEAN_10002662	193.49	164.24	162.63	138.6	180.72	154.42	150.99	138.16	173.03	194.37	146.05	154.73	174.96	156.73	131.36	155.07	164.25	196.51	223.35	207.83	215.17	282.68	184.86	172.64	181.55	224.84	154.02	153.48	144.66	130.13	10411
Landoltia_punctata_GLEAN_10002663	23.06	19.69	17.87	13.21	14.46	18.07	24.06	19.15	26.63	34.13	14.23	14.61	11.84	15.89	12.88	21.11	17.82	13.32	17.06	21.2	15.73	16.6	18.12	15.55	17.2	17.31	22.56	20.83	22.6	18.82	1111.22
Landoltia_punctata_GLEAN_10002664	18.05	15.71	21.49	22.35	30.94	28.21	16.53	17.07	26.05	26.21	28.5	28.25	24.73	27.87	20.81	18.94	19.67	18.71	20.95	17.83	18.5	20.18	25.51	26.78	16.83	16.71	13.35	14.93	12.35	16.19	1260.4
Landoltia_punctata_GLEAN_10002665	109.43	104.47	103.52	98.54	61.12	61.28	110.38	88.01	275.65	308.06	23.34	27.77	29.79	29.69	41.45	56.11	72.56	67	88.45	77.9	41.09	40.55	36.82	47.62	46.32	52.24	51.53	59.47	95.2	85.85	4782.42
Landoltia_punctata_GLEAN_10002666	5.9	5.77	8.17	10.3	8.14	9.62	5.52	5.28	4.31	4.19	6.12	5.93	8.05	6.95	8.12	6.12	5.52	5.4	4.94	4.5	6.6	6.24	7.55	6.33	6.19	4.97	5.22	5.49	4.55	5.25	374.48
Landoltia_punctata_GLEAN_10002667	1.18	0.83	1.45	2.07	1.91	2.82	1	1.09	1.22	1.32	1.46	1.53	1.95	0.89	1.76	1.25	0.87	0.84	0.5	0.94	0.96	1.21	1.15	0.72	1.08	0.34	0.48	0.87	1.33	0.89	71.82
Landoltia_punctata_GLEAN_10002668	22.91	24.66	17.34	18.89	22.88	21.46	23.13	22.8	22.78	24.36	16.7	15.76	13.95	13.58	10.8	10.74	14.32	12.17	11.29	10.92	12.7	13.56	14.02	13.01	13.97	13.71	17.14	15.52	15.9	17.26	996.46
Landoltia_punctata_GLEAN_10002669	13.21	7.87	15.1	12.99	16.03	15.74	16.27	14.97	14.91	17.25	12.03	9.37	7.2	12.68	12.88	10.95	10.5	10.58	15.07	14.79	11.24	9.7	9.79	11.99	11.35	14.23	16.24	12.66	12.93	14.9	770.84
Landoltia_punctata_GLEAN_10002670	18.38	26	12.38	11.03	9.41	6.63	9.56	7.41	11.05	10.3	15.4	15.13	6.9	11.49	7.69	8.21	9.94	12.7	6.08	7.61	9.53	11.87	12.66	12.02	9.17	10.03	8	10.78	11.92	12.77	664.1
Landoltia_punctata_GLEAN_10002671	54.84	63.84	53.12	51.24	41.77	40.93	37.6	37.33	42.49	43.79	56.45	55.81	40.43	44.42	30.02	36.49	45.95	42.13	35.6	33.83	43.08	41.16	39.23	42.02	33.4	36.05	30.91	32.85	36.26	37.47	2521.02
Landoltia_punctata_GLEAN_10002672	10.03	12.24	20.19	20.67	19.91	18.85	15.4	14.54	16.36	15.49	18.66	20.13	13.22	14.8	11.96	8.86	15.82	14.01	8.84	9.84	13.55	9.83	12.97	14.94	14.23	14.1	16.61	16.27	14.33	17.58	888.46
Landoltia_punctata_GLEAN_10002673	6.88	8.37	9.78	11.12	11.21	10.29	8.46	10.26	9.6	8.24	10.15	11.05	7.59	9.21	7.66	6.13	6.43	6.13	5.29	5.03	8.93	9.54	8.75	8.6	8.12	6.54	5.13	5.97	7.51	8.75	493.44
Landoltia_punctata_GLEAN_10002674	8.43	8.12	10.49	9.29	27.1	27.92	6.83	5.67	7.45	7.69	35.2	31.53	35.7	33.25	19.52	18.73	13.88	13.66	10.2	10.46	17.58	16.43	9.78	8.46	11.17	9.73	8.35	8.09	3.17	4.11	875.98
Landoltia_punctata_GLEAN_10002676	0	0.32	0	0.76	0.37	0.33	0	0	0	0	0	0	0.33	0	0	0	0	0	0	0	0	0.31	0	0.31	0.26	0.31	0	0	0	0	6.6
Landoltia_punctata_GLEAN_10002677	0	0	0	0	0	0	0	0	0	0	0	0	0	0	0	0.15	0	0	0	0	0	0	0	0	0	0	0	0	0	0	0.3
[truncated: 14,948 more rows]

## Sheet: Supplementary Data 2
Supplementary Data 2. Expression of genes involved in starch biosynthesis with treatment of nutrient limitation and elevated CO2 (2500±100 ppm) (LC). Triplicate duckweed sample at each time point were supplied for RNA-sequencing. |log2FC| >=0.585 and P values <0.05 are highlighted in red to represent the significance of fold change of relevant gene.
[truncated: 142 more rows]

[truncated: 14 more sheets: Supplementary Data 3, Supplementary Data 4, Supplementary Data 5, Supplementary Data 6, Supplementary Data 7, Supplementary Data 8, Supplementary Data 9, Supplementary Data 10, Supplementary Data 11, Supplementary Data 12, Supplementary Data 13, Supplementary Data 14, Supplementary Data 15, Supplementary Data 16]
